# Supplementary material for: Quantitative proteomic characterization of lung tissue in idiopathic pulmonary fibrosis
Source: Clin Proteomics. 2019 Feb 6;16:6. doi: 10.1186/s12014-019-9226-4 (PMC6364390; doi:10.1186/s12014-019-9226-4)
Supplement: Supplementary file 1 — Additional file 1. The distribution of peptide length. [file 12014_2019_9226_MOESM1_ESM.xls]

## Sheet: B VS A
Accession	Gene Name	Description	Coverage	# Peptides	# PSMs	# Unique Peptides	# AAs	MW [kDa]	calc. pI	Abundances A1	Abundances A2	Abundances A3	Abundances A4	Abundances B1	Abundances B2	Abundances B3	Abundances B4	Average A	Average B	B/A	P value
Q9UJC3	HOOK1	Protein Hook homolog 1 OS=Homo sapiens GN=HOOK1 PE=1 SV=2	0.961538	1	1	1	728	84.595	5.15	30.2	38.8	46.5	21.1	196.1	103.2	156.2	207.8	34.15	165.825	4.85578	0.00161549
P07197	NEFM	Neurofilament medium polypeptide OS=Homo sapiens GN=NEFM PE=1 SV=3	2.40175	2	91	1	916	102.411	4.91	24.9	40.5	99.1	28.4	193.8	133.4	106.5	173.3	48.225	151.75	3.14671	0.00745308
P13647	KRT5	Keratin, type II cytoskeletal 5 OS=Homo sapiens GN=KRT5 PE=1 SV=3	58.3051	41	191	24	590	62.34	7.74	58.5	56.4	56.4	54.9	150.9	119.2	188.8	115	56.55	143.475	2.53714	0.00226979
Q9UGM3	DMBT1	Deleted in malignant brain tumors 1 protein OS=Homo sapiens GN=DMBT1 PE=1 SV=2	6.96229	1	1	1	2413	260.569	5.44	57.2	50.4	67.1	51.9	111.6	110	151.4	200.4	56.65	143.35	2.53045	0.00704222
B2R7Z6		cDNA, FLJ93674 OS=Homo sapiens PE=2 SV=1	28.0992	11	25	11	484	52.478	7.55	57.1	61.7	56.3	52	121.5	123.7	157.3	170.5	56.775	143.25	2.52312	0.0004306
A0A0S2Z4R6	SCGB1A1	Secretoglobin family 1A member 1 isoform 1 (Fragment) OS=Homo sapiens GN=SCGB1A1 PE=2 SV=1	28.5714	4	12	4	91	9.987	5.06	62.2	59.6	70	56.2	163.5	145.2	109	134.2	62	137.975	2.2254	0.000653602
B4E2C5		cDNA FLJ54032, highly similar to Elongation factor 1-alpha 1 OS=Homo sapiens PE=2 SV=1	55.5195	13	45	1	308	33.168	8.75	75	51.6	50.8	72.1	158.2	97.2	126.3	168.8	62.375	137.625	2.20641	0.00504951
P08263	GSTA1	Glutathione S-transferase A1 OS=Homo sapiens GN=GSTA1 PE=1 SV=3	28.3784	6	18	6	222	25.615	8.88	64.4	66.6	64.8	63	135.3	115.3	123.2	167.4	64.7	135.3	2.09119	0.000849858
Q04695	KRT17	Keratin, type I cytoskeletal 17 OS=Homo sapiens GN=KRT17 PE=1 SV=2	51.8519	25	75	11	432	48.076	5.02	65.1	67.3	66.6	63.6	145	125.8	139	127.5	65.65	134.325	2.04608	6.31579e-06
Q16352	INA	Alpha-internexin OS=Homo sapiens GN=INA PE=1 SV=2	3.80762	2	93	1	499	55.357	5.4	73.4	65.8	60.4	66.8	136.4	132.8	138.5	125.9	66.6	133.4	2.003	2.31463e-06
P40261	NNMT	Nicotinamide N-methyltransferase OS=Homo sapiens GN=NNMT PE=1 SV=1	24.6212	6	10	6	264	29.555	5.74	79	67.9	62.1	64.8	113.6	139.4	135.5	137.6	68.45	131.525	1.92148	0.000111357
Q8WU39	MZB1	Marginal zone B- and B1-cell-specific protein OS=Homo sapiens GN=MZB1 PE=1 SV=1	38.6243	5	9	5	189	20.681	5.57	72.8	67.9	65.4	69.9	136.4	104.2	123.7	159.7	69	131	1.89855	0.0018629
Q01546	KRT76	Keratin, type II cytoskeletal 2 oral OS=Homo sapiens GN=KRT76 PE=1 SV=2	9.56113	8	78	1	638	65.8	8.12	70	73.6	63.4	71.6	131.7	118.2	167	104.5	69.65	130.35	1.8715	0.00426802
P29034	S100A2	Protein S100-A2 OS=Homo sapiens GN=S100A2 PE=1 SV=3	19.3878	2	2	2	98	11.109	4.78	61.7	79.4	72.8	65.5	131.7	135.2	127.2	126.6	69.85	130.175	1.86364	9.61189e-06
Q13938	CAPS	Calcyphosin OS=Homo sapiens GN=CAPS PE=1 SV=1	57.672	10	25	10	189	20.954	4.89	67.4	66.5	78.7	68.4	129.2	124.6	106.3	159	70.25	129.775	1.84733	0.0018781
P31947	SFN	14-3-3 protein sigma OS=Homo sapiens GN=SFN PE=1 SV=1	25.4032	6	101	2	248	27.757	4.74	88.5	67	59.2	72.5	123.1	139.2	140.4	110.2	71.8	128.225	1.78586	0.00101233
P19012	KRT15	Keratin, type I cytoskeletal 15 OS=Homo sapiens GN=KRT15 PE=1 SV=3	42.5439	19	65	8	456	49.181	4.77	71.6	70.3	74.8	71.2	130.6	121	143.2	117.3	71.975	128.025	1.77874	7.49845e-05
Q5U0D2	TAGLN	Transgelin OS=Homo sapiens GN=TAGLN PE=2 SV=1	73.6318	15	285	14	201	22.596	8.84	72.6	73.7	74.1	72.3	130.7	124	117.5	135.1	73.175	126.825	1.73317	8.90536e-06
Q68CN4	DKFZp686E23209	Uncharacterized protein OS=Homo sapiens GN=DKFZp686E23209 PE=1 SV=2	31.7021	12	559	1	470	51.504	7.56	81.6	58.6	68.3	85.7	133.4	95.7	99.8	177	73.55	126.475	1.71958	0.037137
A5Z217		Mutant desmin OS=Homo sapiens PE=2 SV=1	81.9149	39	737	34	470	53.563	5.27	75.1	75.2	73.7	73.7	126.7	129.9	121.3	124.4	74.425	125.575	1.68727	1.55285e-07
Q6NS36	FTH1	Ferritin (Fragment) OS=Homo sapiens GN=FTH1 PE=2 SV=1	50.8621	10	40	10	232	26.203	6.52	68.3	76.4	75.2	80.1	134.5	104.5	115.3	145.7	75	125	1.66667	0.0019989
Q562W2	ACT	Actin-like protein (Fragment) OS=Homo sapiens GN=ACT PE=4 SV=1	28.1553	2	134	1	103	11.626	6.11	79.2	79.7	77.6	63.7	122.7	106.1	134.2	136.9	75.05	124.975	1.66522	0.000770279
Q4JM47	AGR2	AGR2 OS=Homo sapiens GN=AGR2 PE=4 SV=1	23.5897	4	10	3	195	22.224	8.76	86.3	70.9	75.4	68.3	113.4	115.4	142.4	127.8	75.225	124.75	1.65836	0.000705776
Q59ER5		WD repeat-containing protein 1 isoform 1 variant (Fragment) OS=Homo sapiens PE=2 SV=1	54.9679	29	64	1	624	68.128	7.23	77.6	68.2	81.4	73.8	157.9	131.8	79.6	129.7	75.25	124.75	1.65781	0.0245764
B1AP22	PSEN2	Presenilin OS=Homo sapiens GN=PSEN2 PE=1 SV=1	1.8711	1	1	1	481	53.697	4.82	68.7	77.4	73.4	81.8	116.5	129.3	123.6	129.2	75.325	124.65	1.65483	2.05786e-05
O60635	TSPAN1	Tetraspanin-1 OS=Homo sapiens GN=TSPAN1 PE=1 SV=2	5.39419	1	2	1	241	26.283	5.25	77.7	73.8	78.8	72.2	130.3	127.9	103.2	136	75.625	124.35	1.6443	0.000597228
P13640	MT1G	Metallothionein-1G OS=Homo sapiens GN=MT1G PE=1 SV=2	32.2581	2	3	2	62	6.136	7.96	84.7	76.6	69.3	74.1	121.5	130.8	123	120	76.175	123.825	1.62553	2.17642e-05
Q8WWX9	SELM	Selenoprotein M OS=Homo sapiens GN=SELM PE=1 SV=3	19.3103	2	2	2	145	16.222	5.54	80.6	68.3	73.2	84.4	109.9	103.1	131.7	148.9	76.625	123.4	1.61044	0.00553027
P02792	FTL	Ferritin light chain OS=Homo sapiens GN=FTL PE=1 SV=2	62.8571	12	129	12	175	20.007	5.78	72.9	81.2	78.1	75.6	131.4	101.8	115.1	143.8	76.95	123.025	1.59877	0.0026584
A7BI36	RRBP1	p180/ribosome receptor OS=Homo sapiens GN=RRBP1 PE=2 SV=2	27.0779	34	52	3	1540	165.649	8.97	92.2	64.3	69.9	82.1	116.5	113.5	121.4	140.1	77.125	122.875	1.59319	0.00183991
P12814	ACTN1	Alpha-actinin-1 OS=Homo sapiens GN=ACTN1 PE=1 SV=2	67.1525	55	411	3	892	102.993	5.41	77.2	80.3	77.7	75.6	120.2	125.8	122.9	120.4	77.7	122.325	1.57432	1.59417e-07
A0A068LRW6		Ig heavy chain variable region (Fragment) OS=Homo sapiens PE=2 SV=1	5.51181	1	1	1	127	13.995	8.15	85.3	64.8	93.5	67.9	98.3	100.5	124.9	164.7	77.875	122.1	1.5679	0.0397124
P62861	FAU	40S ribosomal protein S30 OS=Homo sapiens GN=FAU PE=1 SV=1	13.5593	1	1	1	59	6.644	12.15	59.6	88.9	90.2	72.9	107.8	129.9	119.6	131	77.9	122.075	1.56707	0.00276378
A0A024RAL1	CSPG2	Chondroitin sulfate proteoglycan 2 (Versican), isoform CRA_c OS=Homo sapiens GN=CSPG2 PE=4 SV=1	8.13616	19	42	11	2409	264.886	4.54	82.1	77.1	76.7	76	122.7	121.1	108.7	135.6	77.975	122.025	1.56492	0.000240453
K7ENT6	TPM4	Tropomyosin alpha-4 chain (Fragment) OS=Homo sapiens GN=TPM4 PE=1 SV=1	60.8939	17	332	2	179	20.608	4.61	71.3	77.5	84.9	79.2	133.8	126.5	110.7	116	78.225	121.75	1.55641	0.000316453
Q14315	FLNC	Filamin-C OS=Homo sapiens GN=FLNC PE=1 SV=3	46.4587	101	211	84	2725	290.841	5.97	78.4	79.5	79.7	75.8	131.8	126.3	114.7	113.8	78.35	121.65	1.55265	7.31456e-05
Q86VB7	CD163	Scavenger receptor cysteine-rich type 1 protein M130 OS=Homo sapiens GN=CD163 PE=1 SV=2	25.2595	24	39	1	1156	125.369	5.95	78	79.1	75.1	81.4	117.2	121.4	140.9	106.8	78.4	121.575	1.5507	0.0010062
Q9BY50	SEC11C	Signal peptidase complex catalytic subunit SEC11C OS=Homo sapiens GN=SEC11C PE=1 SV=3	17.1875	4	5	4	192	21.528	9.2	79.6	74.2	76.1	86.1	123.4	94.2	113.7	152.8	79	121.025	1.53196	0.0151204
B3KQF4		cDNA FLJ90373 fis, clone NT2RP2004606, highly similar to Metalloproteinase inhibitor 1 OS=Homo sapiens PE=2 SV=1	8.69565	2	2	2	207	23.166	8.1	78.3	81	78.7	78.7	111.4	127.2	128.8	115.8	79.175	120.8	1.52573	7.05766e-05
Q96AA8	JAKMIP2	Janus kinase and microtubule-interacting protein 2 OS=Homo sapiens GN=JAKMIP2 PE=1 SV=1	2.22222	1	2	1	810	94.875	6.16	82.8	77	85.9	73.1	142	121.2	106.4	111.5	79.7	120.275	1.5091	0.00286314
Q96NY7	CLIC6	Chloride intracellular channel protein 6 OS=Homo sapiens GN=CLIC6 PE=2 SV=3	7.10227	3	5	2	704	72.968	4.37	83.6	81.9	78.9	74.6	115.1	122.1	107.6	136.4	79.75	120.3	1.50846	0.000746859
Q9UL92		Myosin-reactive immunoglobulin heavy chain variable region (Fragment) OS=Homo sapiens PE=2 SV=1	20.9677	2	4	1	124	13.572	8.43	90.3	58.4	79.9	90.7	133.6	103.1	110.8	133.2	79.825	120.175	1.50548	0.0099219
Q9BW30	TPPP3	Tubulin polymerization-promoting protein family member 3 OS=Homo sapiens GN=TPPP3 PE=1 SV=1	44.3182	10	18	10	176	18.974	9.13	79	76.1	81.6	82.7	126.8	126	100	127.7	79.85	120.125	1.50438	0.00109437
Q4LE35	ITGA7	ITGA7 variant protein (Fragment) OS=Homo sapiens GN=ITGA7 variant protein PE=2 SV=1	7.16667	9	11	9	1200	130.737	6.25	76.2	83.3	84.3	78.3	120.8	116.7	115.4	125	80.525	119.475	1.4837	1.09452e-05
Q5NV90	V2-17	V2-17 protein (Fragment) OS=Homo sapiens GN=V2-17 PE=1 SV=1	41.2371	3	6	2	97	10.399	4.59	83.6	69.2	85.7	84.6	129.7	106.5	86.7	154	80.775	119.225	1.47601	0.0432543
Q8NBS9	TXNDC5	Thioredoxin domain-containing protein 5 OS=Homo sapiens GN=TXNDC5 PE=1 SV=2	43.0556	18	35	18	432	47.599	5.97	83.1	79.5	79	81.8	119.6	106.2	112.7	138.1	80.85	119.15	1.47372	0.00150098
P61254	RPL26	60S ribosomal protein L26 OS=Homo sapiens GN=RPL26 PE=1 SV=1	44.1379	7	10	2	145	17.248	10.55	74	93.1	70	86.4	113	114	123.2	126.2	80.875	119.1	1.47264	0.000907835
P47929	LGALS7	Galectin-7 OS=Homo sapiens GN=LGALS7 PE=1 SV=2	47.0588	4	4	4	136	15.066	7.62	75.8	83.8	86.2	78.3	121.5	139.4	117.6	97.5	81.025	119	1.46868	0.00535065
D3DTX7	COL1A1	Collagen, type I, alpha 1, isoform CRA_a OS=Homo sapiens GN=COL1A1 PE=4 SV=1	10.2825	7	20	2	885	84.688	6.24	74.3	79.7	90.2	80	134.1	117.1	109.7	114.9	81.05	118.95	1.46761	0.000903917
P08727	KRT19	Keratin, type I cytoskeletal 19 OS=Homo sapiens GN=KRT19 PE=1 SV=4	75	35	202	20	400	44.079	5.14	86	80.6	82.9	75	119.9	126.2	130.7	98.7	81.125	118.875	1.46533	0.00229662
Q15124	PGM5	Phosphoglucomutase-like protein 5 OS=Homo sapiens GN=PGM5 PE=1 SV=2	57.3192	25	41	25	567	62.186	7.21	77.8	81.4	81.7	84.3	119.5	117.3	110.7	127.3	81.3	118.7	1.46002	5.2324e-05
P50135	HNMT	Histamine N-methyltransferase OS=Homo sapiens GN=HNMT PE=1 SV=1	14.3836	3	5	3	292	33.274	5.34	81.8	81.4	83.2	78.9	113.5	121.5	113.3	126.4	81.325	118.675	1.45927	2.99246e-05
P29508	SERPINB3	Serpin B3 OS=Homo sapiens GN=SERPINB3 PE=1 SV=2	9.23077	3	3	3	390	44.537	6.81	88.1	77.3	86.9	73.4	123.2	100.2	121.2	129.7	81.425	118.575	1.45625	0.00229992
J3KQN4	RPL36A	60S ribosomal protein L36a OS=Homo sapiens GN=RPL36A PE=3 SV=1	5.6338	1	3	1	142	16.368	10.43	76.2	85.2	72.9	91.6	124.1	117.7	108.1	124.2	81.475	118.525	1.45474	0.000633456
A0A024R374	CTSB	Cathepsin B, isoform CRA_a OS=Homo sapiens GN=CTSB PE=3 SV=1	31.2684	8	20	8	339	37.797	6.3	80.6	82.6	78.7	84.7	128.2	111.1	109.7	124.4	81.65	118.35	1.44948	0.000273343
Q4LE33	TNC	TNC variant protein (Fragment) OS=Homo sapiens GN=TNC variant protein PE=2 SV=1	30.1388	49	94	2	2233	244.248	4.94	80.8	102.4	76.6	66.9	130.2	148	90.3	104.8	81.675	118.325	1.44873	0.0491428
A0A024R718	PBEF1	Pre-B-cell colony enhancing factor 1, isoform CRA_a OS=Homo sapiens GN=PBEF1 PE=4 SV=1	28.5132	11	16	11	491	55.487	7.15	91.4	78.2	77.6	79.5	106.2	117.3	127.9	121.9	81.675	118.325	1.44873	0.000626848
A7Y9J9	MUC5AC	Mucin 5AC, oligomeric mucus/gel-forming OS=Homo sapiens GN=MUC5AC PE=4 SV=1	2.99662	9	10	9	6207	648.387	6.76	85.5	81.6	83.8	75.9	112.5	113.6	102.8	144.3	81.7	118.3	1.44798	0.00744205
B2R665		cDNA, FLJ92810, highly similar to Homo sapiens protein phosphatase 1G (formerly 2C), magnesium-dependent, gamma isoform (PPM1G), mRNA OS=Homo sapiens PE=2 SV=1	7.14286	3	3	3	546	59.205	4.36	86.7	83.7	78.5	78.2	120.1	113.4	113.5	125.9	81.775	118.225	1.44574	5.79848e-05
Q05315	CLC	Galectin-10 OS=Homo sapiens GN=CLC PE=1 SV=3	20.4225	2	7	2	142	16.442	7.37	98	71.5	78.3	79.6	125.8	117.4	106.9	122.4	81.85	118.125	1.44319	0.00206165
G3V3D1	NPC2	Epididymal secretory protein E1 (Fragment) OS=Homo sapiens GN=NPC2 PE=1 SV=1	19.9095	5	9	5	221	23.684	6.73	89.8	74.9	73.5	89.2	115	136.2	106.9	114.4	81.85	118.125	1.44319	0.00328967
A8K878	MANF	Mesencephalic astrocyte-derived neurotrophic factor OS=Homo sapiens GN=MANF PE=1 SV=1	35.1351	6	10	6	185	21.13	8.92	85.4	81.5	77.7	83.3	119.8	110.8	113.7	127.8	81.975	118.025	1.43977	0.00011982
P00338	LDHA	L-lactate dehydrogenase A chain OS=Homo sapiens GN=LDHA PE=1 SV=2	39.4578	15	60	14	332	36.665	8.27	87.9	80.2	79.3	80.9	117.4	114.3	116.4	123.6	82.075	117.925	1.4368	1.41126e-05
A0A0X9UWL5		GCT-A5 light chain variable region (Fragment) OS=Homo sapiens PE=2 SV=1	35.3982	3	10	1	113	12.46	6.58	93.1	74.4	81.3	79.6	125.9	103.7	105.7	136.2	82.1	117.875	1.43575	0.00672965
A0A024R825	CA3	Carbonic anhydrase III, muscle specific, isoform CRA_a OS=Homo sapiens GN=CA3 PE=4 SV=1	42.3077	8	18	8	260	29.553	7.34	87.1	83	79.1	79.4	111.7	124.9	112.1	122.7	82.15	117.85	1.43457	0.000101214
H0YMV8	RPS27L	40S ribosomal protein S27 OS=Homo sapiens GN=RPS27L PE=1 SV=1	24	2	7	1	100	11.338	9.32	68	98.8	82.9	79.5	112.4	118.8	119.8	119.7	82.3	117.675	1.42983	0.00172775
Q32Q12	NME1-NME2	Nucleoside diphosphate kinase OS=Homo sapiens GN=NME1-NME2 PE=1 SV=1	52.0548	11	24	5	292	32.621	8.48	79.5	85.4	80.4	84	117	115.1	120.7	117.8	82.325	117.65	1.42909	1.25212e-06
V9HWA5	HEL-S-14	Calponin OS=Homo sapiens GN=HEL-S-14 PE=2 SV=1	41.4141	11	43	10	297	33.15	9.07	82.5	83.5	80.1	83.3	128.2	120.2	104	118.3	82.35	117.675	1.42896	0.000447408
A5A3E0	POTEF	POTE ankyrin domain family member F OS=Homo sapiens GN=POTEF PE=1 SV=2	12.5581	9	704	1	1075	121.367	6.2	79.8	87.3	87.6	74.7	120	120.2	104.2	126.2	82.35	117.65	1.42866	0.000779469
Q9BX66	SORBS1	Sorbin and SH3 domain-containing protein 1 OS=Homo sapiens GN=SORBS1 PE=1 SV=3	22.6006	22	40	8	1292	142.426	6.84	80.1	89	82.4	78.1	118.8	119.6	113.4	118.6	82.4	117.6	1.42718	1.42662e-05
P62633	CNBP	Cellular nucleic acid-binding protein OS=Homo sapiens GN=CNBP PE=1 SV=1	8.47458	1	1	1	177	19.45	7.71	103.1	77.1	76.5	73.3	122.1	110.7	123.2	114	82.5	117.5	1.42424	0.00358486
Q53GG5	PDLIM3	PDZ and LIM domain protein 3 OS=Homo sapiens GN=PDLIM3 PE=1 SV=1	30.7692	7	10	7	364	39.207	6.89	83.2	76.2	86.9	83.8	118.9	117.1	111.6	122.4	82.525	117.5	1.42381	3.42369e-05
A0A0J9YXN7	PLIN4	Perilipin-4 OS=Homo sapiens GN=PLIN4 PE=1 SV=1	0.801749	1	1	1	1372	135.937	8.82	73.7	93.6	84.9	77.9	110.5	114.2	129	116.2	82.525	117.475	1.42351	0.00105528
Q6P528	ASPN	ASPN protein OS=Homo sapiens GN=ASPN PE=2 SV=1	40.8854	14	41	14	384	43.863	6.48	76	82.4	92.5	80.2	124.1	122.1	118.8	103.8	82.775	117.2	1.41589	0.00100315
V9HW63	HEL-S-97n	Epididymis secretory sperm binding protein Li 97n OS=Homo sapiens GN=HEL-S-97n PE=2 SV=1	38.3764	9	19	7	271	30.521	6.29	75.7	84.4	81.4	90	115.5	113.5	117.4	122.2	82.875	117.15	1.41357	6.69834e-05
A7XZE4	TPM2b	Beta tropomyosin isoform OS=Homo sapiens GN=TPM2b PE=2 SV=1	66.5493	27	434	5	284	33.006	4.69	74.3	85.1	82.2	90.6	124.9	114.4	104.4	124.1	83.05	116.95	1.40819	0.0012023
P01833	PIGR	Polymeric immunoglobulin receptor OS=Homo sapiens GN=PIGR PE=1 SV=4	31.4136	17	32	17	764	83.232	5.74	79.6	85.2	88.4	79.2	117.1	117.8	96.1	136.7	83.1	116.925	1.40704	0.00764523
B4DJV9		cDNA FLJ60607, highly similar to Acyl-protein thioesterase 1 (EC 3.1.2.-) OS=Homo sapiens PE=2 SV=1	7.22433	2	4	2	263	28.26	7.64	83.8	85.2	80.8	83	115.7	118.9	113.4	119.3	83.2	116.825	1.40415	9.85162e-07
P05787	KRT8	Keratin, type II cytoskeletal 8 OS=Homo sapiens GN=KRT8 PE=1 SV=7	59.0062	34	382	25	483	53.671	5.59	89.2	82.1	83.6	77.9	109.4	126.6	129.8	101.3	83.2	116.775	1.40355	0.00350224
P30837	ALDH1B1	Aldehyde dehydrogenase X, mitochondrial OS=Homo sapiens GN=ALDH1B1 PE=1 SV=3	30.1741	13	19	11	517	57.17	6.8	82.2	84.3	83.7	82.7	110.7	133.5	104.3	118.7	83.225	116.8	1.40342	0.00180195
B2RA03		cDNA, FLJ94640, highly similar to Homo sapiens keratin 18 (KRT18), mRNA OS=Homo sapiens PE=2 SV=1	54.186	25	81	23	430	48	5.38	87.6	83	84.3	78.2	103.5	126.8	135	101.5	83.275	116.7	1.40138	0.00811337
B2R6E2		cDNA, FLJ92910, highly similar to Homo sapiens programmed cell death 4 (neoplastic transformation inhibitor) (PDCD4), transcript variant 1, mRNA OS=Homo sapiens PE=2 SV=1	8.742	3	3	3	469	51.599	5.25	89.7	78.5	76.5	88.6	112.2	114.8	110.2	129.5	83.325	116.675	1.40024	0.000947789
Q6PKA6	ALDH3A1	ALDH3A1 protein (Fragment) OS=Homo sapiens GN=ALDH3A1 PE=2 SV=1	9.375	4	7	3	512	57.473	7.28	90.3	83.6	84.8	76.3	115.3	125.3	116.4	108	83.75	116.25	1.38806	0.00038777
H0YAZ8	MTSS1	Metastasis suppressor protein 1 (Fragment) OS=Homo sapiens GN=MTSS1 PE=1 SV=1	6.99301	1	2	1	286	31.255	5.69	75.4	71.8	82.8	105.1	130.7	135.6	108.3	90.4	83.775	116.25	1.38765	0.0449404
P42766	RPL35	60S ribosomal protein L35 OS=Homo sapiens GN=RPL35 PE=1 SV=2	32.5203	5	6	5	123	14.543	11.05	74.5	90.7	77.5	92.4	109.5	116.8	114.4	124.2	83.775	116.225	1.38735	0.00103242
Q86TX8		Full-length cDNA clone CS0DC015YK16 of Neuroblastoma of Homo sapiens (human) (Fragment) OS=Homo sapiens PE=2 SV=1	3.63636	1	1	1	440	49.081	5.82	74.4	85.9	97.3	77.7	118	126.4	111.2	109.3	83.825	116.225	1.38652	0.00231196
Q53F37		SAR1a gene homolog 2 variant (Fragment) OS=Homo sapiens PE=2 SV=1	21.2121	4	7	2	198	22.396	6.11	86.3	87.6	77.9	83.6	119.1	112.6	110.3	122.6	83.85	116.15	1.38521	0.00010166
Q99973	TEP1	Telomerase protein component 1 OS=Homo sapiens GN=TEP1 PE=1 SV=2	0.570994	1	1	1	2627	290.307	7.97	72.6	89.6	89.3	84.2	117.7	119.4	117.7	109.4	83.925	116.05	1.38278	0.000412564
B7Z9B7		cDNA FLJ54732, moderately similar to Sorbin and SH3 domain-containing protein 1 OS=Homo sapiens PE=2 SV=1	28.0233	16	25	3	860	93.232	8.56	85.5	87.8	78.3	84.8	118.6	109.4	112.3	123.3	84.1	115.9	1.37812	0.000142922
S6BGE0		IgG H chain OS=Homo sapiens PE=2 SV=1	30	6	242	1	300	32.161	7.85	95.3	73.3	80.8	87.3	139.3	92.3	98.7	132.9	84.175	115.8	1.37571	0.0478523
A0A024R5W6	TPM1	Tropomyosin 1 (Alpha), isoform CRA_a OS=Homo sapiens GN=TPM1 PE=3 SV=1	68.3099	29	437	6	284	32.658	4.74	75.5	90	86.8	85.4	120.1	112.9	105.6	123.8	84.425	115.6	1.36926	0.000874486
B2R5M8		Isocitrate dehydrogenase [NADP] OS=Homo sapiens PE=2 SV=1	50	21	43	20	414	46.619	7.01	89.2	84.8	83.5	80.8	112.9	114	121.6	113.3	84.575	115.45	1.36506	2.72042e-05
A0A024RDS1	HSPH1	Heat shock 105kDa/110kDa protein 1, isoform CRA_c OS=Homo sapiens GN=HSPH1 PE=3 SV=1	13.0536	9	12	6	858	96.804	5.39	89.1	86	86.3	77.6	114	117.9	107.7	121.3	84.75	115.225	1.35959	0.000210215
Q5W064	LIPJ	Lipase member J OS=Homo sapiens GN=LIPJ PE=2 SV=3	2.73224	1	1	1	366	42.361	6.6	72	91	90.8	85.5	111.7	118.7	97.1	133.2	84.825	115.175	1.3578	0.0132082
A0A024R5Z9	PKM2	Pyruvate kinase OS=Homo sapiens GN=PKM2 PE=3 SV=1	69.4915	34	226	2	531	58.025	7.71	81.4	84.4	91.4	82.2	123.6	110.2	103.3	123.6	84.85	115.175	1.3574	0.00156813
G3V180	DPP3	Dipeptidyl peptidase 3 OS=Homo sapiens GN=DPP3 PE=1 SV=1	16.1162	8	9	8	757	84.324	5.03	91.5	84.7	82.7	80.7	112.5	119.3	112.5	116	84.9	115.075	1.35542	4.24974e-05
O96033	MOCS2	Molybdopterin synthase sulfur carrier subunit OS=Homo sapiens GN=MOCS2 PE=1 SV=1	12.5	1	1	1	88	9.749	4.72	86	87.2	85.5	81.2	114	126.7	92.1	127.4	84.975	115.05	1.35393	0.0113393
A8K669		cDNA FLJ78452, highly similar to Homo sapiens legumain (LGMN), transcript variant 2, mRNA OS=Homo sapiens PE=2 SV=1	7.15935	2	5	2	433	49.369	6.55	90.2	86.4	87	76.4	122.9	115	107.5	114.6	85	115	1.35294	0.000452037
P35268	RPL22	60S ribosomal protein L22 OS=Homo sapiens GN=RPL22 PE=1 SV=2	30.4688	3	4	3	128	14.778	9.19	87.2	83.6	81.6	87.7	100.9	125.1	120.8	113	85.025	114.95	1.35196	0.00161339
Q96D15	RCN3	Reticulocalbin-3 OS=Homo sapiens GN=RCN3 PE=1 SV=1	17.0732	4	4	4	328	37.47	4.89	86.1	85.6	78.7	89.8	107.7	121.9	114.9	115.3	85.05	114.95	1.35156	0.000195655
Q5KU26	COLEC12	Collectin-12 OS=Homo sapiens GN=COLEC12 PE=1 SV=3	2.83019	2	2	2	742	81.465	5.69	81.3	90.8	88.2	80	117.5	119.8	101.1	121.4	85.075	114.95	1.35116	0.00142791
Q9H0R4	HDHD2	Haloacid dehalogenase-like hydrolase domain-containing protein 2 OS=Homo sapiens GN=HDHD2 PE=1 SV=1	5.01931	1	1	1	259	28.518	6.24	89.4	82	91.1	77.8	112.7	112.5	110.3	124.1	85.075	114.9	1.35057	0.000512588
P02741	CRP	C-reactive protein OS=Homo sapiens GN=CRP PE=1 SV=1	6.69643	1	1	1	224	25.023	5.63	95	79.5	83.1	82.9	142.6	112.8	109.6	94.5	85.125	114.875	1.34949	0.0311414
A0A024RAM4	MAP1B	Microtubule-associated protein 1B, isoform CRA_b OS=Homo sapiens GN=MAP1B PE=4 SV=1	5.91572	11	12	10	2468	270.454	4.81	87.5	84.5	83.8	84.8	117.7	110.5	114.2	116.9	85.15	114.825	1.3485	3.3402e-06
Q969H8	MYDGF	Myeloid-derived growth factor OS=Homo sapiens GN=MYDGF PE=1 SV=1	20.2312	3	4	3	173	18.783	6.68	83.8	93.6	78.1	85.2	114	109	114.8	121.6	85.175	114.85	1.3484	0.000361343
P52895	AKR1C2	Aldo-keto reductase family 1 member C2 OS=Homo sapiens GN=AKR1C2 PE=1 SV=3	39.0093	9	12	6	323	36.712	7.49	78.6	81.9	94.5	85.8	112.7	123.6	113.2	109.9	85.2	114.85	1.348	0.000631349
P26641	EEF1G	Elongation factor 1-gamma OS=Homo sapiens GN=EEF1G PE=1 SV=3	29.7483	13	18	13	437	50.087	6.67	89.2	88	81.2	82.5	111.1	114.2	110.6	123.2	85.225	114.775	1.34673	0.000157612
A0A024R1A4	UBE2L3	Ubiquitin-conjugating enzyme E2L 3, isoform CRA_a OS=Homo sapiens GN=UBE2L3 PE=3 SV=1	53.8961	6	12	6	154	17.85	8.51	83.2	84	85.7	88.1	114	113.3	117.8	113.8	85.25	114.725	1.34575	1.12078e-06
Q9NR45	NANS	Sialic acid synthase OS=Homo sapiens GN=NANS PE=1 SV=2	22.0056	6	13	6	359	40.281	6.74	90.4	84.8	83.4	82.7	113.8	111.6	111.4	121.8	85.325	114.65	1.34369	6.65236e-05
B2R4R9	RPS28	HCG26477 OS=Homo sapiens GN=RPS28 PE=2 SV=1	30.4348	2	6	2	69	7.836	10.7	84.6	92.1	81.9	82.8	107.4	114.8	113.1	123.4	85.35	114.675	1.34359	0.000348634
A8K2Z3		cDNA FLJ76092, highly similar to Homo sapiens 5'-nucleotidase, cytosolic II-like 1 (NT5C2L1), mRNA OS=Homo sapiens PE=2 SV=1	4.61538	2	2	2	455	51.826	6.35	86.7	89.9	86.1	78.8	110.2	120.9	108.5	118.8	85.375	114.6	1.34231	0.00028051
Q96J84	KIRREL	Kin of IRRE-like protein 1 OS=Homo sapiens GN=KIRREL PE=1 SV=2	2.24571	1	1	1	757	83.484	5.73	85.2	89	86.1	81.3	117.8	119.2	107.6	113.8	85.4	114.6	1.34192	7.36639e-05
P13667	PDIA4	Protein disulfide-isomerase A4 OS=Homo sapiens GN=PDIA4 PE=1 SV=2	47.4419	30	55	30	645	72.887	5.07	86.2	87.6	82	85.9	114.7	108.4	114.5	120.6	85.425	114.55	1.34094	4.30258e-05
Q6FIE5	PHP14	PHP14 protein OS=Homo sapiens GN=PHP14 PE=2 SV=1	34.4	4	5	4	125	13.784	6.07	88.9	80.9	89.4	82.6	113.8	120.4	105.2	118.8	85.45	114.55	1.34055	0.000366249
O15061	SYNM	Synemin OS=Homo sapiens GN=SYNM PE=1 SV=2	16.1022	25	34	25	1565	172.663	5.16	86	85.9	85.6	84.5	109.4	116.7	108.2	123.7	85.5	114.5	1.33918	0.000199594
Q5VXV3	SET	SET OS=Homo sapiens GN=SET PE=2 SV=1	16.5517	4	12	4	290	33.469	4.32	85.6	85.2	78.9	92.5	113.6	117.5	109.9	116.8	85.55	114.45	1.33781	0.000118116
Q5U077	LDHB	L-lactate dehydrogenase OS=Homo sapiens GN=LDHB PE=2 SV=1	42.2156	14	55	13	334	36.615	6.05	90	84.2	82.3	86.1	113.4	112.6	117	114.4	85.65	114.35	1.33508	5.35127e-06
A0A096LPC5	FAM21C	WASH complex subunit FAM21C OS=Homo sapiens GN=FAM21C PE=1 SV=1	2.38628	2	2	2	1341	147.065	4.81	87.1	84	82.2	89.4	115.8	119.2	110.6	111.8	85.675	114.35	1.3347	2.84216e-05
Q05707	COL14A1	Collagen alpha-1(XIV) chain OS=Homo sapiens GN=COL14A1 PE=1 SV=3	41.2027	57	275	57	1796	193.394	5.3	88.2	85	81.8	87.7	111.8	117.7	111	116.8	85.675	114.325	1.3344	1.44949e-05
P13639	EEF2	Elongation factor 2 OS=Homo sapiens GN=EEF2 PE=1 SV=4	43.9394	34	82	34	858	95.277	6.83	93.6	83.2	80.8	85.2	111	112.5	113.9	119.9	85.7	114.325	1.33401	0.00015263
Q32P28	P3H1	Prolyl 3-hydroxylase 1 OS=Homo sapiens GN=P3H1 PE=1 SV=2	3.53261	2	2	2	736	83.341	5.14	82.6	92.2	88	80	110	120.6	111.8	114.7	85.7	114.275	1.33343	0.00020765
B4DEH1		cDNA FLJ60436, highly similar to Homo sapiens dolichyl-phosphate mannosyltransferase polypeptide 3, transcript variant 1, mRNA OS=Homo sapiens PE=2 SV=1	7.14286	1	1	1	168	18.347	9.1	80.6	72.9	84.6	104.8	109.7	117.4	107.4	122.6	85.725	114.275	1.33304	0.00973977
B2R6V9		cDNA, FLJ93141, highly similar to Homo sapiens coagulation factor XIII, A1 polypeptide (F13A1), mRNA OS=Homo sapiens PE=2 SV=1	33.8798	22	110	21	732	83.189	6	88.3	89.2	85.7	80.1	110.8	114.1	122.9	108.8	85.825	114.15	1.33003	0.000270305
B8ZZN6	SUMO1	Small ubiquitin-related modifier 1 OS=Homo sapiens GN=SUMO1 PE=1 SV=1	13.0137	2	2	2	146	16.634	6.2	88.9	88.2	83.7	82.6	115.9	115.7	110	115.1	85.85	114.175	1.32994	1.06832e-05
Q9HAP6	LIN7B	Protein lin-7 homolog B OS=Homo sapiens GN=LIN7B PE=1 SV=1	14.0097	2	2	1	207	22.882	8.66	85.5	87.7	81.2	89.1	113.6	117.2	99.7	125.8	85.875	114.075	1.32838	0.00258402
V9HWA6	HEL32	Epididymis luminal protein 32 OS=Homo sapiens GN=HEL32 PE=2 SV=1	68.4848	13	35	12	165	18.493	7.85	82.9	82.5	89.7	88.5	116.9	120.2	101.5	117.8	85.9	114.1	1.32829	0.00090989
Q9HAT2	SIAE	Sialate O-acetylesterase OS=Homo sapiens GN=SIAE PE=1 SV=1	2.29446	1	1	1	523	58.277	7.33	89.1	83.2	91.7	79.6	113.3	114	105.9	123.1	85.9	114.075	1.328	0.000743403
P31939	ATIC	Bifunctional purine biosynthesis protein PURH OS=Homo sapiens GN=ATIC PE=1 SV=3	31.25	12	16	12	592	64.575	6.71	89.6	82	88.8	83.3	114.5	114.3	112.2	115.4	85.925	114.1	1.3279	8.77215e-06
H0UI80	TH1L	Negative elongation factor C/D OS=Homo sapiens GN=TH1L PE=1 SV=1	2.67112	1	1	1	599	67.304	5.21	86	89.4	84	84.3	116	112.5	108.7	119.1	85.925	114.075	1.32761	3.376e-05
A5PLM9	CTSL1	Cathepsin L1 OS=Homo sapiens GN=CTSL1 PE=2 SV=1	11.1111	3	4	3	333	37.509	5.45	86.3	94.2	88.6	75	115.8	118.5	108.8	112.9	86.025	114	1.3252	0.000833824
Q9NR12	PDLIM7	PDZ and LIM domain protein 7 OS=Homo sapiens GN=PDLIM7 PE=1 SV=1	35.4486	13	29	13	457	49.813	8.41	85.5	86.7	86.8	85.1	120.5	114.4	105.8	115.2	86.025	113.975	1.32491	9.9085e-05
P29373	CRABP2	Cellular retinoic acid-binding protein 2 OS=Homo sapiens GN=CRABP2 PE=1 SV=2	6.52174	1	1	1	138	15.683	5.4	98.4	76.5	78.3	90.9	119.3	108.5	111	117.1	86.025	113.975	1.32491	0.00295349
Q5STK2	PFDN6	Prefoldin subunit 6, isoform CRA_b OS=Homo sapiens GN=PFDN6 PE=2 SV=1	15.5039	2	3	2	129	14.574	8.88	87.4	85.2	85.1	86.7	116.4	109.8	110.7	118.7	86.1	113.9	1.32288	1.66994e-05
P18085	ARF4	ADP-ribosylation factor 4 OS=Homo sapiens GN=ARF4 PE=1 SV=3	52.7778	9	46	6	180	20.498	7.14	89.8	82.7	81.8	90.2	110.1	112.5	113.4	119.6	86.125	113.9	1.3225	9.37442e-05
P05161	ISG15	Ubiquitin-like protein ISG15 OS=Homo sapiens GN=ISG15 PE=1 SV=5	17.5758	2	2	2	165	17.876	7.44	85.7	87.6	81.8	89.4	112.2	131.5	108.2	103.7	86.125	113.9	1.3225	0.00463201
Q99456	KRT12	Keratin, type I cytoskeletal 12 OS=Homo sapiens GN=KRT12 PE=1 SV=1	8.09717	5	16	1	494	53.478	4.78	67.2	91.2	100.5	85.7	110.2	118.1	120.1	107	86.15	113.85	1.32153	0.0112852
A0A087WUM3	NDUFC2-KCTD14	NADH dehydrogenase [ubiquinone] 1 subunit C2, isoform 2 OS=Homo sapiens GN=NDUFC2-KCTD14 PE=1 SV=1	10.4478	2	2	2	134	15.062	7.34	80.4	90.2	92.7	81.3	97.2	142.3	101	114.8	86.15	113.825	1.32124	0.0411294
P07686	HEXB	Beta-hexosaminidase subunit beta OS=Homo sapiens GN=HEXB PE=1 SV=3	18.705	9	15	8	556	63.071	6.76	92.2	80.3	82.9	89.3	109.7	105.4	112.4	127.9	86.175	113.85	1.32115	0.00265247
D6W5Y5	CIRBP	Cold inducible RNA binding protein, isoform CRA_c OS=Homo sapiens GN=CIRBP PE=1 SV=1	15.4882	3	7	3	297	31.898	9.61	92	92.5	77.8	82.4	123.1	124.6	102.3	105.4	86.175	113.85	1.32115	0.00683446
P05413	FABP3	Fatty acid-binding protein, heart OS=Homo sapiens GN=FABP3 PE=1 SV=4	43.609	7	10	7	133	14.849	6.8	91.9	84.1	85.3	83.4	116	104.6	117.6	117.2	86.175	113.85	1.32115	0.000279103
A0A024R6K3	SETD3	SET domain containing 3, isoform CRA_a OS=Homo sapiens GN=SETD3 PE=4 SV=1	1.6835	1	1	1	594	67.215	5.96	91.7	77.7	81.6	93.7	109.7	107.9	109.6	128.1	86.175	113.825	1.32086	0.00411707
Q15084	PDIA6	Protein disulfide-isomerase A6 OS=Homo sapiens GN=PDIA6 PE=1 SV=1	42.9545	14	33	14	440	48.091	5.08	88.4	85.5	84.7	86.3	111.4	112.3	110.4	120.9	86.225	113.75	1.31922	3.67557e-05
A0A0A0MTS2	GPI	Glucose-6-phosphate isomerase (Fragment) OS=Homo sapiens GN=GPI PE=1 SV=1	43.4555	20	58	20	573	64.784	9.04	92.2	82.3	84.4	86.1	112.8	110.3	112.5	119.5	86.25	113.775	1.31913	8.00549e-05
Q92604	LPGAT1	Acyl-CoA:lysophosphatidylglycerol acyltransferase 1 OS=Homo sapiens GN=LPGAT1 PE=1 SV=1	4.32432	1	1	1	370	43.061	8.92	88.5	87.7	82.3	86.5	108.4	121.8	110.4	114.3	86.25	113.725	1.31855	0.000153032
C9IZQ1	SSR1	Translocon-associated protein subunit alpha OS=Homo sapiens GN=SSR1 PE=1 SV=1	11.4094	3	5	3	298	33.866	4.69	83.8	88.1	84.9	88.3	114.1	112.5	108.2	120.2	86.275	113.75	1.31846	5.60299e-05
B4E2F9		cDNA FLJ57038, highly similar to Filamin-A OS=Homo sapiens PE=2 SV=1	72.6923	47	475	2	780	82.5	6.55	81.9	93.4	91.3	78.7	119.1	115.1	104.4	116.1	86.325	113.675	1.31683	0.0012557
P39059	COL15A1	Collagen alpha-1(XV) chain OS=Homo sapiens GN=COL15A1 PE=1 SV=2	14.8415	16	25	16	1388	141.632	5	85.7	83.3	85	91.3	112.9	113.3	114.1	114.4	86.325	113.675	1.31683	4.61007e-06
A0A087X1U6	EPPK1	Epiplakin OS=Homo sapiens GN=EPPK1 PE=1 SV=1	19.9096	18	41	1	5088	555.316	5.62	92.8	85.5	91.2	76	118.8	119.6	109.5	106.6	86.375	113.625	1.31548	0.00161205
Q6FHU2	PGAM1	Phosphoglycerate mutase (Fragment) OS=Homo sapiens GN=PGAM1 PE=2 SV=1	55.9055	12	56	12	254	28.786	7.18	86.1	87.5	81.2	90.9	114	111.2	110.6	118.7	86.425	113.625	1.31472	5.92957e-05
A0A024R8S5	P4HB	Protein disulfide-isomerase OS=Homo sapiens GN=P4HB PE=2 SV=1	56.1024	31	94	31	508	57.081	4.87	89.3	88.1	80.5	87.8	109.2	113.8	116	115.2	86.425	113.55	1.31386	3.74009e-05
A8K7F6		cDNA FLJ78244, highly similar to Homo sapiens eukaryotic translation initiation factor 4A, isoform 1 (EIF4A1), mRNA OS=Homo sapiens PE=2 SV=1	47.7833	17	37	9	406	46.093	5.48	89	87.4	81.6	87.8	111.3	112.1	115.3	115.5	86.45	113.55	1.31348	9.29756e-06
A0A090N8G0	GARS	Glycyl-tRNA synthetase OS=Homo sapiens GN=GARS PE=4 SV=1	7.88321	4	6	4	685	77.481	6.24	92.4	85.5	87.2	80.7	106	120.8	116.6	110.7	86.45	113.525	1.31319	0.000543626
Q4L180	FILIP1L	Filamin A-interacting protein 1-like OS=Homo sapiens GN=FILIP1L PE=1 SV=2	0.61674	1	1	1	1135	130.301	6.57	98.9	79.9	82.3	84.8	112.5	105.9	112.4	123.4	86.475	113.55	1.3131	0.0028865
H0YH01	AKAP7	A-kinase anchor protein 7 isoform gamma (Fragment) OS=Homo sapiens GN=AKAP7 PE=1 SV=1	19.6078	1	1	1	51	6.258	9.92	78.6	89.2	92.1	86.2	110.5	118.3	112	113.3	86.525	113.525	1.31205	0.000198495
P27695	APEX1	DNA-(apurinic or apyrimidinic site) lyase OS=Homo sapiens GN=APEX1 PE=1 SV=2	34.2767	9	11	9	318	35.532	8.12	85	89	85.3	86.7	109.4	117.3	108.3	118.9	86.5	113.475	1.31185	7.90863e-05
Q5W026	ANKRD30A	Ankyrin repeat domain-containing protein 30A OS=Homo sapiens GN=ANKRD30A PE=1 SV=1	1.0274	2	2	1	1460	165.77	6.19	103.7	82.9	82.8	76.7	111.6	108.2	116.8	117.3	86.525	113.475	1.31147	0.00519969
P08842	STS	Steryl-sulfatase OS=Homo sapiens GN=STS PE=1 SV=2	12.693	7	8	7	583	65.45	7.66	85	90.6	89.6	80.9	112.4	111.9	105.5	124.1	86.525	113.475	1.31147	0.000944319
A0A075B752	ANXA8L1	Annexin OS=Homo sapiens GN=ANXA8L1 PE=1 SV=1	11.7808	3	3	3	365	40.661	6.04	69.1	101.6	97.8	77.9	104.3	132.6	116.7	100.1	86.6	113.425	1.30976	0.04596
S6BGD4		IgG H chain OS=Homo sapiens PE=2 SV=1	17.094	3	155	1	234	25	9.48	99.1	73.2	91.6	82.5	118.8	113.8	97.6	123.4	86.6	113.4	1.30947	0.0149463
Q96AG4	LRRC59	Leucine-rich repeat-containing protein 59 OS=Homo sapiens GN=LRRC59 PE=1 SV=1	35.1792	9	13	9	307	34.909	9.57	86.7	86.5	85.6	87.6	109.4	114.7	110.5	119	86.6	113.4	1.30947	1.99428e-05
O95210	STBD1	Starch-binding domain-containing protein 1 OS=Homo sapiens GN=STBD1 PE=1 SV=1	3.07263	1	1	1	358	38.983	5.73	91.8	84.6	91.8	78.2	109.8	115.3	114.3	114.1	86.6	113.375	1.30918	0.000258174
P15531	NME1	Nucleoside diphosphate kinase A OS=Homo sapiens GN=NME1 PE=1 SV=1	50.6579	7	17	1	152	17.138	6.19	76.2	92.5	97.3	80.6	116.1	116.4	117.9	103	86.65	113.35	1.30814	0.00447716
A0A0S2Z4G6	TPM1	Tropomyosin 1 (Alpha), isoform CRA_o (Fragment) OS=Homo sapiens GN=TPM1 PE=2 SV=1	58.0986	26	382	2	284	32.707	4.74	79.4	92.9	87.5	86.8	120.3	114.8	112.4	105.8	86.65	113.325	1.30785	0.000619428
P01591	JCHAIN	Immunoglobulin J chain OS=Homo sapiens GN=JCHAIN PE=1 SV=4	28.9308	4	9	4	159	18.087	5.24	79.3	79.3	92.8	95.3	126.4	100.9	100.8	125.3	86.675	113.35	1.30776	0.0191632
Q4QQP8	PTGFRN	PTGFRN protein (Fragment) OS=Homo sapiens GN=PTGFRN PE=2 SV=1	11.9289	7	7	1	788	88.223	6.65	90	81.5	82.2	93.1	102.7	112.4	111.1	127	86.7	113.3	1.30681	0.00377199
O60664	PLIN3	Perilipin-3 OS=Homo sapiens GN=PLIN3 PE=1 SV=3	28.5714	9	16	9	434	47.046	5.44	90.7	87.1	86.1	82.9	113.1	115.8	110.9	113.4	86.7	113.3	1.30681	8.11574e-06
Q9H3P7	ACBD3	Golgi resident protein GCP60 OS=Homo sapiens GN=ACBD3 PE=1 SV=4	7.19697	2	3	2	528	60.556	5.06	98	90.4	85.8	72.7	106.3	110.6	126.7	109.4	86.725	113.25	1.30585	0.00912344
A0A024RAZ7	HNRPA1	Heterogeneous nuclear ribonucleoprotein A1, isoform CRA_b OS=Homo sapiens GN=HNRPA1 PE=4 SV=1	38.172	12	47	9	372	38.723	9.13	86.4	88.8	86.5	85.3	115.1	117	107	114	86.75	113.275	1.30576	2.56877e-05
E9PB61	ALYREF	THO complex subunit 4 OS=Homo sapiens GN=ALYREF PE=1 SV=1	4.16667	1	3	1	264	27.541	11.05	89.1	86.6	85.9	85.4	106.5	125.5	113.2	107.8	86.75	113.25	1.30548	0.00095738
P23284	PPIB	Peptidyl-prolyl cis-trans isomerase B OS=Homo sapiens GN=PPIB PE=1 SV=2	51.3889	13	73	13	216	23.728	9.41	87.4	89.9	83.3	86.4	114	113.6	109.4	115.8	86.75	113.2	1.3049	9.18059e-06
V9HWH2	HEL-S-29	Creatine kinase brain isoform 1 OS=Homo sapiens GN=HEL-S-29 PE=2 SV=1	43.5696	13	45	12	381	42.617	5.59	85.9	80.6	88.9	91.7	117.1	114.6	103.2	118	86.775	113.225	1.30481	0.000711912
P29692	EEF1D	Elongation factor 1-delta OS=Homo sapiens GN=EEF1D PE=1 SV=5	41.2811	10	22	4	281	31.103	5.01	87.8	92.2	87.4	79.9	110.5	114.5	112.6	115.1	86.825	113.175	1.30348	7.46099e-05
Q13451	FKBP5	Peptidyl-prolyl cis-trans isomerase FKBP5 OS=Homo sapiens GN=FKBP5 PE=1 SV=2	13.1291	5	7	5	457	51.18	5.9	80.8	88.5	93.7	84.3	109.3	118.4	122	102.9	86.825	113.15	1.3032	0.00220042
B3KQS9		cDNA PSEC0141 fis, clone PLACE1005913, highly similar to Deoxyribonuclease-2-alpha (EC 3.1.22.1) OS=Homo sapiens PE=2 SV=1	3.33333	1	1	1	360	39.541	8.05	96.7	85.6	86.5	78.8	110.9	110.7	113.5	117.3	86.9	113.1	1.3015	0.000605029
P04406	GAPDH	Glyceraldehyde-3-phosphate dehydrogenase OS=Homo sapiens GN=GAPDH PE=1 SV=3	76.4179	22	394	22	335	36.03	8.46	91	86.4	85.8	84.5	109.8	112.8	109.9	119.9	86.925	113.1	1.30112	7.84844e-05
Q5U000		Cathepsin Z OS=Homo sapiens PE=2 SV=1	31.3531	7	11	7	303	33.846	7.11	88.2	82.8	87.2	89.5	112.7	108.1	109.7	121.8	86.925	113.075	1.30083	0.00024815
Q9UL89		Myosin-reactive immunoglobulin heavy chain variable region (Fragment) OS=Homo sapiens PE=2 SV=1	27.5862	3	6	3	116	12.597	9.1	92.2	81.9	86.8	86.8	119.4	122.4	103.8	106.7	86.925	113.075	1.30083	0.00206986
Q9UL90		Myosin-reactive immunoglobulin heavy chain variable region (Fragment) OS=Homo sapiens PE=2 SV=1	50.4425	5	18	2	113	12.429	8.44	87.2	83.5	102.4	74.8	112.8	103.3	124.6	111.4	86.975	113.025	1.29951	0.0114134
B2R4C1		cDNA, FLJ92036, highly similar to Homo sapiens ribosomal protein L31 (RPL31), mRNA OS=Homo sapiens PE=2 SV=1	27.2	4	8	4	125	14.486	10.54	87.2	92.3	86.1	82.3	109.2	106.3	119.6	117	86.975	113.025	1.29951	0.000449713
P99999	CYCS	Cytochrome c OS=Homo sapiens GN=CYCS PE=1 SV=2	47.619	5	14	5	105	11.741	9.57	96.4	87.5	75.8	88.6	113.2	106.9	120.2	111.3	87.075	112.9	1.29658	0.00223647
D3DNI3	PFN2	Profilin (Fragment) OS=Homo sapiens GN=PFN2 PE=3 SV=1	4.41176	2	2	2	340	35.522	10.2	83.6	82.2	92.3	90.3	128.9	113.4	102.9	106.4	87.1	112.9	1.29621	0.00626109
A0A024QZW0	TPMT	Thiopurine S-methyltransferase, isoform CRA_d OS=Homo sapiens GN=TPMT PE=3 SV=1	4.08163	1	1	1	245	28.162	6.23	106.7	77.8	70.1	93.8	113.5	102.3	126.6	109.2	87.1	112.9	1.29621	0.0369192
Q9Y279	VSIG4	V-set and immunoglobulin domain-containing protein 4 OS=Homo sapiens GN=VSIG4 PE=1 SV=1	5.26316	2	2	2	399	43.959	6.35	92.4	93.5	81.2	81.4	101.1	117	133.9	99.4	87.125	112.85	1.29527	0.02578
Q7L9L4	MOB1B	MOB kinase activator 1B OS=Homo sapiens GN=MOB1B PE=1 SV=3	10.6481	2	3	2	216	25.075	6.73	89.2	87.6	82.5	89.4	109.1	115.4	117.4	109.5	87.175	112.85	1.29452	6.77393e-05
P17900	GM2A	Ganglioside GM2 activator OS=Homo sapiens GN=GM2A PE=1 SV=4	15.0259	3	4	3	193	20.825	5.31	88	88.7	86.6	85.5	116.7	112.4	98.7	123.2	87.2	112.75	1.293	0.00275637
P07900	HSP90AA1	Heat shock protein HSP 90-alpha OS=Homo sapiens GN=HSP90AA1 PE=1 SV=5	54.3716	39	148	23	732	84.607	5.02	86.8	88.5	89.5	84.1	110.7	114.2	106.1	120.1	87.225	112.775	1.29292	0.000198405
Q9BRQ8	AIFM2	Apoptosis-inducing factor 2 OS=Homo sapiens GN=AIFM2 PE=1 SV=1	5.09383	1	1	1	373	40.501	9.11	100.8	84.1	88.1	76	104.4	115.7	115.7	115.4	87.25	112.8	1.29284	0.00484918
O95758	PTBP3	Polypyrimidine tract-binding protein 3 OS=Homo sapiens GN=PTBP3 PE=1 SV=2	5.97826	4	8	1	552	59.652	9.04	78.3	93.9	104.3	72.7	109.3	131.1	109.6	100.8	87.3	112.7	1.29095	0.0396
A8K3A8		cDNA FLJ75085, highly similar to Homo sapiens glutaminyl-tRNA synthetase (QARS), mRNA OS=Homo sapiens PE=2 SV=1	17.2903	11	11	1	775	87.753	7.15	82.5	88.7	92.4	85.6	121.7	112.6	104.5	112	87.3	112.7	1.29095	0.000824766
Q92688	ANP32B	Acidic leucine-rich nuclear phosphoprotein 32 family member B OS=Homo sapiens GN=ANP32B PE=1 SV=1	26.6932	8	15	2	251	28.77	4.06	93.3	87.1	70.3	98.6	105.5	105.1	111.9	128.1	87.325	112.65	1.29001	0.0210777
B4DRM3		cDNA FLJ54492, highly similar to Eukaryotic translation initiation factor 4B OS=Homo sapiens PE=2 SV=1	7.14286	3	5	3	616	69.685	5.67	95.4	87.3	82.5	84.2	111.7	111.8	113.8	113.4	87.35	112.675	1.28993	0.000127658
P42677	RPS27	40S ribosomal protein S27 OS=Homo sapiens GN=RPS27 PE=1 SV=3	29.7619	2	6	1	84	9.455	9.45	78.7	82.2	77.8	110.7	123.3	109.9	107.4	110	87.35	112.65	1.28964	0.0262099
Q15181	PPA1	Inorganic pyrophosphatase OS=Homo sapiens GN=PPA1 PE=1 SV=2	54.6713	13	26	12	289	32.639	5.86	90	88.6	83.9	87	112.2	114.5	111.7	111.9	87.375	112.575	1.28841	2.44944e-06
P30044	PRDX5	Peroxiredoxin-5, mitochondrial OS=Homo sapiens GN=PRDX5 PE=1 SV=4	55.1402	9	32	9	214	22.073	8.7	91.5	83.5	86.3	88.5	114.5	109	108.6	118.2	87.45	112.575	1.28731	0.000121323
Q8N3C0	ASCC3	Activating signal cointegrator 1 complex subunit 3 OS=Homo sapiens GN=ASCC3 PE=1 SV=3	0.408719	1	1	1	2202	251.301	7.09	89.5	84.1	94.1	82.1	103.4	105.6	134.3	106.9	87.45	112.55	1.28702	0.0179425
P01614	IGKV2D-40	Immunoglobulin kappa variable 2D-40 OS=Homo sapiens GN=IGKV2D-40 PE=1 SV=2	22.314	2	5	1	121	13.302	4.61	92.9	77.8	83.7	95.7	104.9	109.9	113.2	121.9	87.525	112.475	1.28506	0.00382639
M0R1Y2	KDELR1	ER lumen protein-retaining receptor 1 (Fragment) OS=Homo sapiens GN=KDELR1 PE=1 SV=1	3.63636	1	1	1	220	24.828	7.87	73.4	87.9	99.4	89.4	119.7	131.9	99.7	98.6	87.525	112.475	1.28506	0.0422348
A0A024RCN6	VARS	Valyl-tRNA synthetase, isoform CRA_a OS=Homo sapiens GN=VARS PE=3 SV=1	14.7943	15	19	15	1264	140.387	7.59	90.6	89.9	85.7	84	107.9	113.6	115.1	113.3	87.55	112.475	1.28469	3.2019e-05
X6R8A1	CTSA	Carboxypeptidase OS=Homo sapiens GN=CTSA PE=1 SV=1	9.03614	4	8	4	498	56.197	6.61	90.2	84.9	86.5	88.6	111.7	111.9	110.8	115.5	87.55	112.475	1.28469	3.79204e-06
Q6FG99	RPLP1	RPLP1 protein OS=Homo sapiens GN=RPLP1 PE=2 SV=1	66.6667	3	12	2	114	11.561	4.37	89.5	86.2	78.1	96.4	106.9	102.3	106.8	133.8	87.55	112.45	1.28441	0.0222382
P08238	HSP90AB1	Heat shock protein HSP 90-beta OS=Homo sapiens GN=HSP90AB1 PE=1 SV=4	61.7403	41	153	23	724	83.212	5.03	89	89.9	86.5	84.8	110.1	117.1	109.3	113.2	87.55	112.425	1.28412	2.31061e-05
P62917	RPL8	60S ribosomal protein L8 OS=Homo sapiens GN=RPL8 PE=1 SV=2	45.5253	10	19	10	257	28.007	11.03	81.5	95.6	84.9	88.3	111.3	109.7	107.3	121.3	87.575	112.4	1.28347	0.0011909
P49321	NASP	Nuclear autoantigenic sperm protein OS=Homo sapiens GN=NASP PE=1 SV=2	1.01523	1	1	1	788	85.186	4.3	96.4	90.7	86.9	76.4	107.2	120.7	104.9	116.7	87.6	112.375	1.28282	0.00465985
Q8NF20	FLJ00382	FLJ00382 protein (Fragment) OS=Homo sapiens GN=FLJ00382 PE=2 SV=1	11.6183	4	6	4	482	52.892	8.66	86.8	93	90.3	80.4	112	116.4	93.3	127.9	87.625	112.4	1.28274	0.0181246
P36952	SERPINB5	Serpin B5 OS=Homo sapiens GN=SERPINB5 PE=1 SV=2	4.53333	1	1	1	375	42.073	6.05	94.5	90	88	78.2	108.4	116.1	121.3	103.5	87.675	112.325	1.28115	0.00332309
Q9UHL4	DPP7	Dipeptidyl peptidase 2 OS=Homo sapiens GN=DPP7 PE=1 SV=3	20.5285	8	10	8	492	54.307	6.32	89.9	92.1	84.1	84.7	113.8	110.1	101.1	124.2	87.7	112.3	1.2805	0.00312145
P16930	FAH	Fumarylacetoacetase OS=Homo sapiens GN=FAH PE=1 SV=2	8.59189	3	3	3	419	46.344	6.95	91.8	90	91.3	77.7	105	103.7	120.9	119.6	87.7	112.3	1.2805	0.00499599
B2R9U2		cDNA, FLJ94557, highly similar to Homo sapiens FK506 binding protein 4, 59kDa (FKBP4), mRNA OS=Homo sapiens PE=2 SV=1	15.9041	5	6	5	459	51.802	5.43	85.3	82	95.4	88.1	109.3	114.7	111.3	113.9	87.7	112.3	1.2805	0.000216407
Q6DKJ4	NXN	Nucleoredoxin OS=Homo sapiens GN=NXN PE=1 SV=2	2.52874	1	1	1	435	48.362	4.97	105.3	70.3	95	80.3	106.4	122.8	111.9	108.1	87.725	112.3	1.28014	0.0286449
Q6NW29	RWDD4	RWD domain-containing protein 4 OS=Homo sapiens GN=RWDD4 PE=1 SV=3	5.31915	1	1	1	188	21.238	5.31	87.6	91.6	93	78.7	102.6	117.9	105.5	123.2	87.725	112.3	1.28014	0.00581445
Q14651	PLS1	Plastin-1 OS=Homo sapiens GN=PLS1 PE=1 SV=2	11.6057	7	12	3	629	70.209	5.41	84.5	86.1	92.5	87.8	115.7	113.1	114.1	106.1	87.725	112.25	1.27957	0.000107315
Q07960	ARHGAP1	Rho GTPase-activating protein 1 OS=Homo sapiens GN=ARHGAP1 PE=1 SV=1	35.5353	13	19	13	439	50.404	6.29	92.9	89.4	86.6	82.1	112.4	114	106.2	116.4	87.75	112.25	1.2792	0.000239636
Q5STX8	AIF1	Allograft inflammatory factor 1 (Fragment) OS=Homo sapiens GN=AIF1 PE=1 SV=1	27.3292	4	5	4	161	18.026	7.24	91.2	90.3	83.8	85.7	105.5	128.8	114.6	100.1	87.75	112.25	1.2792	0.00945273
V9HW41	HEL-S-71	Epididymis secretory protein Li 71 OS=Homo sapiens GN=HEL-S-71 PE=2 SV=1	51.9737	7	16	7	152	17.127	6.57	89.9	88.7	85.4	87.1	108.3	113.7	111.7	115.2	87.775	112.225	1.27855	9.36653e-06
Q9H7C4	SYNC	Syncoilin OS=Homo sapiens GN=SYNC PE=1 SV=3	4.56432	2	3	2	482	55.266	4.61	85.1	90.7	92.5	82.8	113.1	119	108.9	107.9	87.775	112.225	1.27855	0.000369321
P00966	ASS1	Argininosuccinate synthase OS=Homo sapiens GN=ASS1 PE=1 SV=2	22.0874	7	7	7	412	46.501	8.02	88.3	98.6	84	80.2	106.9	114.4	113.3	114.2	87.775	112.2	1.27827	0.00136446
B4DUI8		cDNA FLJ52761, highly similar to Actin, aortic smooth muscle OS=Homo sapiens PE=2 SV=1	74.3976	21	1875	3	332	37.339	5.55	82.3	89.6	91.6	87.6	117.6	110.3	107.2	113.7	87.775	112.2	1.27827	0.000184498
Q65ZC8	scFv	Single-chain Fv (Fragment) OS=Homo sapiens GN=scFv PE=2 SV=1	9.42623	2	6	1	244	26.111	8.4	86.1	88	89.9	87.2	114.3	100.8	97.1	136.5	87.8	112.175	1.27762	0.0344409
Q9BYD2	MRPL9	39S ribosomal protein L9, mitochondrial OS=Homo sapiens GN=MRPL9 PE=1 SV=2	6.36704	1	1	1	267	30.224	10.08	97.7	79.5	81.3	92.8	96.6	130.5	111.7	109.9	87.825	112.175	1.27726	0.0256337
P06733	ENO1	Alpha-enolase OS=Homo sapiens GN=ENO1 PE=1 SV=2	68.4332	24	222	21	434	47.139	7.39	90.8	88.8	85.2	86.6	108.1	117.2	109.4	114	87.85	112.175	1.27689	5.80894e-05
Q53Y03	COX4NB	COX4 neighbor, isoform CRA_a OS=Homo sapiens GN=COX4NB PE=1 SV=1	7.61905	1	1	1	210	23.758	6.4	93.3	84.2	90.4	83.5	122.6	103.1	101.4	121.6	87.85	112.175	1.27689	0.00789138
Q12792	TWF1	Twinfilin-1 OS=Homo sapiens GN=TWF1 PE=1 SV=3	14	4	5	4	350	40.258	6.96	94.8	86.2	85.1	85.3	112.6	113	114.5	108.5	87.85	112.15	1.27661	9.66173e-05
V9HWB4	HEL-S-89n	Epididymis secretory sperm binding protein Li 89n OS=Homo sapiens GN=HEL-S-89n PE=2 SV=1	55.3517	38	215	35	654	72.288	5.16	88.8	90	85.2	87.4	111.2	109.8	108.8	118.7	87.85	112.125	1.27632	6.41558e-05
A0A090N8P3	FKBP9	FK506 binding protein 9, 63 kDa OS=Homo sapiens GN=FKBP9 PE=4 SV=1	7.01754	4	4	4	570	63.016	5.08	86.9	90	92.7	81.9	112.9	113.2	104.6	117.8	87.875	112.125	1.27596	0.000516885
Q92599	SEPT8	Septin-8 OS=Homo sapiens GN=SEPT8 PE=1 SV=4	20.0828	7	12	4	483	55.721	6.28	86.3	88.9	87.4	88.9	103	112.8	112.3	120.4	87.875	112.125	1.27596	0.000535029
Q8N355	IGL@	IGL@ protein OS=Homo sapiens GN=IGL@ PE=1 SV=1	46.5812	9	307	2	234	24.777	6.37	102.4	84.5	80	84.7	101.5	100.2	126.3	120.4	87.9	112.1	1.27531	0.0263085
A2NB45		Cold agglutinin FS-1 L-chain (Fragment) OS=Homo sapiens PE=2 SV=1	32.7434	2	10	1	113	12.38	8.48	98.4	80.5	82.1	90.7	111.5	107.4	103	126.4	87.925	112.075	1.27467	0.0103061
A6XND5		Ribonuclease T2 OS=Homo sapiens PE=2 SV=1	8.14332	2	4	2	307	35.575	8.07	88.5	92.8	89.1	81.3	109.2	108.1	107.1	123.9	87.925	112.075	1.27467	0.00199894
A0A024R3W7	EEF1B2	Eukaryotic translation elongation factor 1 beta 2, isoform CRA_a OS=Homo sapiens GN=EEF1B2 PE=3 SV=1	48	8	17	7	225	24.748	4.67	91.9	86.4	83.8	89.9	109.9	108.4	112.6	117.2	88	112.025	1.27301	9.93958e-05
Q15746	MYLK	Myosin light chain kinase, smooth muscle OS=Homo sapiens GN=MYLK PE=1 SV=4	22.1526	35	61	34	1914	210.583	6.15	87.4	88	86.6	90.1	114.5	110	107.1	116.2	88.025	111.95	1.2718	3.67932e-05
Q96IJ6	GMPPA	Mannose-1-phosphate guanyltransferase alpha OS=Homo sapiens GN=GMPPA PE=1 SV=1	5.95238	2	2	2	420	46.262	7.21	97	93.5	83.8	77.9	111.9	108.4	106.6	120.9	88.05	111.95	1.27144	0.0045123
E9PNQ8	THY1	Thy-1 membrane glycoprotein (Fragment) OS=Homo sapiens GN=THY1 PE=1 SV=1	23.6364	3	25	3	165	18.153	9.16	91.1	82.5	89.3	89.4	114.7	115.5	109.4	108.2	88.075	111.95	1.27108	0.000104468
Q32Q14	NDUFA7	NDUFA7 protein (Fragment) OS=Homo sapiens GN=NDUFA7 PE=2 SV=1	23.9669	2	2	2	121	13.502	10.4	80.7	99.2	84.2	88.2	109.2	115.7	98.3	124.6	88.075	111.95	1.27108	0.0129623
P26373	RPL13	60S ribosomal protein L13 OS=Homo sapiens GN=RPL13 PE=1 SV=4	42.654	9	16	9	211	24.247	11.65	87.1	90.9	80	94.3	108.9	113.1	109.3	116.4	88.075	111.925	1.27079	0.000520349
E5DZN4	COX2	Cytochrome c oxidase subunit 2 OS=Homo sapiens GN=COX2 PE=3 SV=1	17.6211	5	11	1	227	25.559	4.82	97.4	89.3	93.3	72.4	109.6	116.8	108.3	112.9	88.1	111.9	1.27015	0.00637044
A8MUS3	RPL23A	60S ribosomal protein L23a OS=Homo sapiens GN=RPL23A PE=1 SV=1	29.3814	5	9	5	194	21.902	10.48	84.2	89	85.8	93.5	111.2	112.9	110.4	113	88.125	111.875	1.2695	3.26558e-05
Q96G03	PGM2	Phosphoglucomutase-2 OS=Homo sapiens GN=PGM2 PE=1 SV=4	21.2418	10	14	10	612	68.24	6.73	92.6	85.5	88.7	85.8	108.9	110.7	111.6	116.2	88.15	111.85	1.26886	4.49079e-05
Q5JRX3	PITRM1	Presequence protease, mitochondrial OS=Homo sapiens GN=PITRM1 PE=1 SV=3	4.62874	4	5	4	1037	117.338	6.92	91.6	89.6	85.8	85.7	110.6	117.6	104.9	114.2	88.175	111.825	1.26822	0.000256128
K7ELC2	RPS15	40S ribosomal protein S15 OS=Homo sapiens GN=RPS15 PE=1 SV=1	12.5	2	3	2	152	17.712	10.39	84.4	95.8	83.2	89.3	110.8	113.3	104.5	118.7	88.175	111.825	1.26822	0.0011975
P14550	AKR1A1	Alcohol dehydrogenase [NADP(+)] OS=Homo sapiens GN=AKR1A1 PE=1 SV=3	64.6154	18	32	17	325	36.55	6.79	91.3	87.3	86.8	87.5	112.6	112.2	106	116.2	88.225	111.75	1.26665	5.85346e-05
A0A024R611	CORO1A	Coronin OS=Homo sapiens GN=CORO1A PE=3 SV=1	33.4056	14	31	14	461	50.994	6.68	97.3	85.7	85.6	84.4	104.8	117.1	109.2	115.9	88.25	111.75	1.26629	0.0013738
E9PI68	SPCS2	Signal peptidase complex subunit 2 OS=Homo sapiens GN=SPCS2 PE=1 SV=1	25.2918	7	12	7	257	28.485	8.79	82.7	90.4	88.9	91.1	112.7	106.1	104.5	123.6	88.275	111.725	1.26565	0.00258894
P40925	MDH1	Malate dehydrogenase, cytoplasmic OS=Homo sapiens GN=MDH1 PE=1 SV=4	45.509	14	39	14	334	36.403	7.36	93.9	86	84.3	89	109.5	109.9	110.5	117	88.3	111.725	1.26529	0.000143392
B7Z6Q5		Beta-galactosidase OS=Homo sapiens PE=2 SV=1	11.4483	6	7	6	725	81.752	7.94	96.5	84.8	86.4	85.5	108.9	109.7	120.2	108.1	88.3	111.725	1.26529	0.00103624
Q5TCU3	TPM2	Tropomyosin beta chain OS=Homo sapiens GN=TPM2 PE=1 SV=1	67.6056	25	437	2	284	32.795	4.68	89.6	88	85.2	90.4	109.5	110.3	110.6	116.4	88.3	111.7	1.26501	2.06572e-05
B2R983		cDNA, FLJ94267, highly similar to Homo sapiens glutathione S-transferase omega 1 (GSTO1), mRNA OS=Homo sapiens PE=2 SV=1	38.5892	10	16	10	241	27.521	6.6	100.3	88.9	79	85.1	108.1	109.7	113.6	115.3	88.325	111.675	1.26436	0.00276322
P29401	TKT	Transketolase OS=Homo sapiens GN=TKT PE=1 SV=3	47.3515	29	85	29	623	67.835	7.66	92.4	89.4	84.8	86.8	107	113.1	110.5	116	88.35	111.65	1.26372	9.13278e-05
A0A140VK07		Testicular secretory protein Li 7 OS=Homo sapiens PE=2 SV=1	63.1579	30	72	25	684	73.865	6.35	87.6	86	87.5	92.4	116.1	112.1	106.2	112.2	88.375	111.65	1.26337	8.12187e-05
P52788	SMS	Spermine synthase OS=Homo sapiens GN=SMS PE=1 SV=2	2.45902	1	1	1	366	41.242	5.02	85.6	87.6	89.5	91.2	119.9	113.5	103.8	108.9	88.475	111.525	1.26053	0.000714884
Q9UJ70	NAGK	N-acetyl-D-glucosamine kinase OS=Homo sapiens GN=NAGK PE=1 SV=4	30.814	7	11	6	344	37.352	6.24	88.7	87.3	89.3	88.6	118.2	111.8	102.5	113.5	88.475	111.5	1.26024	0.000443897
H3BND4	PDXDC1	Pyridoxal-dependent decarboxylase domain-containing protein 1 OS=Homo sapiens GN=PDXDC1 PE=1 SV=1	3.47395	2	3	2	806	88.706	5.48	91.2	89.1	92.2	81.5	109.2	112.1	119.6	105.1	88.5	111.5	1.25989	0.00105626
Q9BRA2	TXNDC17	Thioredoxin domain-containing protein 17 OS=Homo sapiens GN=TXNDC17 PE=1 SV=1	38.2114	4	5	4	123	13.932	5.52	89.6	86	87.7	90.8	113.2	116.8	107.1	108.8	88.525	111.475	1.25925	8.06638e-05
Q96A00	PPP1R14A	Protein phosphatase 1 regulatory subunit 14A OS=Homo sapiens GN=PPP1R14A PE=1 SV=1	15.6463	2	2	2	147	16.683	9.38	90.3	89.6	80.5	93.7	112.1	106.6	115.1	112.1	88.525	111.475	1.25925	0.000461755
B9EG60	SYNPO2	Synaptopodin 2 OS=Homo sapiens GN=SYNPO2 PE=2 SV=1	16.4155	14	17	14	1261	136.237	8.79	95.4	88.8	87.8	82.2	112.6	103.4	104	125.9	88.55	111.475	1.25889	0.00814323
P23526	AHCY	Adenosylhomocysteinase OS=Homo sapiens GN=AHCY PE=1 SV=4	38.6574	15	26	14	432	47.685	6.34	93.6	86.7	87.3	86.7	110	109.1	113.5	113.2	88.575	111.45	1.25826	2.81062e-05
A0A024RAM2	GLRX	Glutaredoxin (Thioltransferase), isoform CRA_c OS=Homo sapiens GN=GLRX PE=4 SV=1	37.7358	3	6	3	106	11.768	8.09	100.2	83.6	85.2	85.3	107.3	113.7	109.1	115.7	88.575	111.45	1.25826	0.0019211
H9KV75	ACTN1	Alpha-actinin-1 OS=Homo sapiens GN=ACTN1 PE=1 SV=1	67.2749	48	392	1	822	94.766	5.69	84.5	84.9	93.6	91.3	111.2	114.6	112.5	107.3	88.575	111.4	1.25769	0.000167505
Q15555	MAPRE2	Microtubule-associated protein RP/EB family member 2 OS=Homo sapiens GN=MAPRE2 PE=1 SV=1	5.8104	1	1	1	327	37.008	5.57	83.2	88.5	95.4	87.3	113.2	109.5	110.9	112.1	88.6	111.425	1.25762	0.000136641
P19623	SRM	Spermidine synthase OS=Homo sapiens GN=SRM PE=1 SV=1	11.2583	3	4	3	302	33.803	5.49	93.7	89.3	84.7	86.6	106.4	112.3	107.6	119.2	88.575	111.375	1.25741	0.000621536
H0Y9W3	SPATA20	Spermatogenesis-associated protein 20 (Fragment) OS=Homo sapiens GN=SPATA20 PE=1 SV=1	23.6364	1	5	1	110	11.953	5.08	85.7	88.2	82.7	97.9	101.6	114.7	108.2	121.1	88.625	111.4	1.25698	0.00525383
P46952	HAAO	3-hydroxyanthranilate 3,4-dioxygenase OS=Homo sapiens GN=HAAO PE=1 SV=2	3.84615	1	1	1	286	32.536	5.88	86.6	86.6	94.2	87.1	118	108.3	100.9	118.3	88.625	111.375	1.2567	0.00255682
Q96PE7	MCEE	Methylmalonyl-CoA epimerase, mitochondrial OS=Homo sapiens GN=MCEE PE=1 SV=1	7.38636	1	1	1	176	18.737	9.09	84.7	90.5	105.7	73.7	108.3	118.4	104.5	114.3	88.65	111.375	1.25635	0.0213109
P62263	RPS14	40S ribosomal protein S14 OS=Homo sapiens GN=RPS14 PE=1 SV=3	29.1391	5	8	5	151	16.263	10.05	85.7	90.6	84.2	94.2	110.7	110.3	111.2	113.2	88.675	111.35	1.25571	7.66211e-05
B7Z451		cDNA FLJ56371, highly similar to Arachidonate 15-lipoxygenase (EC 1.13.11.33) OS=Homo sapiens PE=2 SV=1	6.14035	3	3	3	684	77.426	6.98	96.2	83.8	96.6	78.1	106.3	107.2	110.1	121.8	88.675	111.35	1.25571	0.00811167
P07741	APRT	Adenine phosphoribosyltransferase OS=Homo sapiens GN=APRT PE=1 SV=2	30.5556	5	9	5	180	19.595	6.02	90.2	91.4	93.8	79.3	111.1	111.7	109.2	113.3	88.675	111.325	1.25543	0.000489169
A0A024R329	GMPPB	GDP-mannose pyrophosphorylase B, isoform CRA_a OS=Homo sapiens GN=GMPPB PE=4 SV=1	13.1783	4	6	4	387	42.594	6.29	107.8	84.9	81.9	80.1	108.8	105.1	101.8	129.6	88.675	111.325	1.25543	0.0452748
Q9H4B0	OSGEPL1	Probable tRNA N6-adenosine threonylcarbamoyltransferase, mitochondrial OS=Homo sapiens GN=OSGEPL1 PE=2 SV=2	3.1401	1	1	1	414	45.094	8.56	97.5	93.7	84.4	79.1	113.4	110.9	120.2	100.7	88.675	111.3	1.25515	0.0082245
Q5HYG7	DKFZp686M24262	Putative uncharacterized protein DKFZp686M24262 OS=Homo sapiens GN=DKFZp686M24262 PE=2 SV=1	18.7225	7	9	7	454	50.276	7.8	95.5	89.4	85.4	84.6	112	106.2	111	115.9	88.725	111.275	1.25416	0.000402079
Q9BYX7	POTEKP	Putative beta-actin-like protein 3 OS=Homo sapiens GN=POTEKP PE=5 SV=1	41.8667	9	456	4	375	41.989	6.33	81.5	93.6	95.5	84.4	122.6	114.7	99	108.8	88.75	111.275	1.2538	0.00972401
Q658U4	DKFZp666D193	Putative uncharacterized protein DKFZp666D193 OS=Homo sapiens GN=DKFZp666D193 PE=2 SV=1	9.10653	4	4	4	582	64.091	5.55	92.3	93.6	86.4	82.7	111.9	114.8	110	108.3	88.75	111.25	1.25352	0.000245184
Q4LE48	STAG1	STAG1 variant protein (Fragment) OS=Homo sapiens GN=STAG1 variant protein PE=2 SV=1	0.862745	1	1	1	1275	146.246	5.66	83.8	89.1	91.1	91.1	109.3	109.7	106.3	119.6	88.775	111.225	1.25289	0.000551289
Q06210	GFPT1	Glutamine--fructose-6-phosphate aminotransferase [isomerizing] 1 OS=Homo sapiens GN=GFPT1 PE=1 SV=3	10.4435	7	8	7	699	78.756	7.11	92.9	87.6	89.3	85.3	109.9	110.4	110	114.5	88.775	111.2	1.2526	2.56082e-05
O75884	RBBP9	Putative hydrolase RBBP9 OS=Homo sapiens GN=RBBP9 PE=1 SV=2	22.5806	2	2	2	186	20.986	6.2	92.6	85.7	91.9	85	110.1	119.1	103.9	111.8	88.8	111.225	1.25253	0.000930772
M0R0P0	CD209	CD209 antigen OS=Homo sapiens GN=CD209 PE=1 SV=1	10.4478	2	3	2	268	30.451	5.17	89.2	90.8	81.1	94.4	114.6	112.9	113.8	103.2	88.875	111.125	1.25035	0.00120952
A0A1B0GUV8	LOC102723971	Protein LOC102723971 OS=Homo sapiens GN=LOC102723971 PE=3 SV=1	8.28729	1	2	1	181	20.186	5.54	75.9	94.2	107.5	77.9	105.9	113.6	122.5	102.5	88.875	111.125	1.25035	0.0424823
Q70UQ0	IKBIP	Inhibitor of nuclear factor kappa-B kinase-interacting protein OS=Homo sapiens GN=IKBIP PE=1 SV=1	6.57143	2	3	2	350	39.285	9.17	89.5	85.5	91.8	88.8	112.6	106.1	111.8	113.8	88.9	111.075	1.24944	4.82903e-05
Q0ZCI0		Immunglobulin heavy chain variable region (Fragment) OS=Homo sapiens PE=4 SV=1	30.3279	3	4	1	122	13.272	7.96	104.7	71.2	91.3	88.5	116.7	103	100.7	124	88.925	111.1	1.24937	0.0462171
Q8WX93	PALLD	Palladin OS=Homo sapiens GN=PALLD PE=1 SV=3	16.1967	18	26	18	1383	150.47	7.09	92.4	89	89.3	85.1	113.2	109.2	110.3	111.5	88.95	111.05	1.24845	1.38374e-05
A0A140VK83	PPP1R7	Protein phosphatase 1, regulatory subunit 7, isoform CRA_b OS=Homo sapiens GN=PPP1R7 PE=2 SV=1	13.6111	5	5	5	360	41.539	4.91	93.5	89.7	86.2	86.4	111.1	110.5	109.8	112.8	88.95	111.05	1.24845	1.96771e-05
P46060	RANGAP1	Ran GTPase-activating protein 1 OS=Homo sapiens GN=RANGAP1 PE=1 SV=1	8.00681	4	4	4	587	63.502	4.68	93.4	86.5	91.4	84.5	105.4	114.6	108.7	115.5	88.95	111.05	1.24845	0.000441469
Q15363	TMED2	Transmembrane emp24 domain-containing protein 2 OS=Homo sapiens GN=TMED2 PE=1 SV=1	13.9303	3	9	3	201	22.746	5.17	81.4	91.4	92.7	90.3	116.2	117.2	100.5	110.2	88.95	111.025	1.24817	0.00304305
P26639	TARS	Threonine--tRNA ligase, cytoplasmic OS=Homo sapiens GN=TARS PE=1 SV=3	22.13	15	15	15	723	83.382	6.67	91.4	90	89.5	85	109.6	114.1	105.2	115.2	88.975	111.025	1.24782	0.000172205
Q9NQP4	PFDN4	Prefoldin subunit 4 OS=Homo sapiens GN=PFDN4 PE=1 SV=1	17.9104	2	2	2	134	15.305	4.53	85.9	94.6	91.5	83.9	108.8	115.4	103.9	116	88.975	111.025	1.24782	0.00114107
B2R6X2		Beta-glucuronidase OS=Homo sapiens PE=2 SV=1	3.68664	3	3	3	651	74.659	7.02	87.4	91.4	86.1	91.1	114.6	104.5	106.4	118.5	89	111	1.24719	0.000849916
Q9UK76	HN1	Hematological and neurological expressed 1 protein OS=Homo sapiens GN=HN1 PE=1 SV=3	9.74026	1	1	1	154	16.005	5.6	105.4	87.2	80.3	83.2	104.4	115	108	116.6	89.025	111	1.24684	0.0133148
P35749	MYH11	Myosin-11 OS=Homo sapiens GN=MYH11 PE=1 SV=3	61.3083	139	1386	3	1972	227.199	5.5	78.9	96.1	92	89.1	112.3	112.1	99.4	120.1	89.025	110.975	1.24656	0.00805858
O14933	UBE2L6	Ubiquitin/ISG15-conjugating enzyme E2 L6 OS=Homo sapiens GN=UBE2L6 PE=1 SV=4	19.6078	3	3	3	153	17.757	7.88	84.8	92.8	93.6	84.9	106.5	117.4	102.4	117.5	89.025	110.95	1.24628	0.00291578
Q01813	PFKP	ATP-dependent 6-phosphofructokinase, platelet type OS=Homo sapiens GN=PFKP PE=1 SV=2	28.8265	18	27	15	784	85.542	7.55	94.3	83.7	87.1	91.1	109.8	115	111.5	107.4	89.05	110.925	1.24565	0.00023709
A0A0A0MSS8	AKR1C3	Aldo-keto reductase family 1 member C3 OS=Homo sapiens GN=AKR1C3 PE=1 SV=1	39.6285	10	13	7	323	36.844	7.94	90.5	92.1	87.2	86.5	110.3	108.7	110.5	114.3	89.075	110.95	1.24558	1.79827e-05
Q9Y678	COPG1	Coatomer subunit gamma-1 OS=Homo sapiens GN=COPG1 PE=1 SV=1	26.087	18	25	18	874	97.655	5.47	90.6	90.2	91.5	84.1	112.5	111.5	104.2	115.4	89.1	110.9	1.24467	0.000297666
O95861	BPNT1	3'(2'),5'-bisphosphate nucleotidase 1 OS=Homo sapiens GN=BPNT1 PE=1 SV=1	14.2857	4	4	4	308	33.371	5.69	93.5	88.1	91.6	83.2	104.5	110	118.6	110.4	89.1	110.875	1.24439	0.00104109
M0QWZ7	SARS2	Serine--tRNA ligase, mitochondrial OS=Homo sapiens GN=SARS2 PE=1 SV=1	9.65251	4	9	4	518	58.146	8.28	80.6	96.1	95.7	84.2	114.4	112.8	101.1	115.1	89.15	110.85	1.24341	0.0056037
P52209	PGD	6-phosphogluconate dehydrogenase, decarboxylating OS=Homo sapiens GN=PGD PE=1 SV=3	33.5404	15	24	15	483	53.106	7.23	98.2	87.5	83.8	87.1	108.3	111.1	112.9	111.1	89.15	110.85	1.24341	0.000564501
Q9NRR5	UBQLN4	Ubiquilin-4 OS=Homo sapiens GN=UBQLN4 PE=1 SV=2	7.15474	3	3	2	601	63.812	5.22	95.3	88.4	85.6	87.4	114.5	113.8	106.3	108.8	89.175	110.85	1.24306	0.000296593
Q6IAW5	CALU	CALU protein OS=Homo sapiens GN=CALU PE=2 SV=1	36.8254	10	15	10	315	37.084	4.64	86.1	88.7	91.9	90	108.1	112.4	108.1	114.8	89.175	110.85	1.24306	4.32917e-05
A0A024R3M1	THYN1	Thymocyte nuclear protein 1, isoform CRA_a OS=Homo sapiens GN=THYN1 PE=4 SV=1	11.1111	2	2	2	225	25.681	9.25	85.1	95.9	96.4	79.5	109.6	116	100.6	117.1	89.225	110.825	1.24208	0.00856635
Q59E89		DnaJ (Hsp40) homolog, subfamily B, member 4 variant (Fragment) OS=Homo sapiens PE=2 SV=1	8.72093	2	3	1	344	38.589	8.66	84.6	86.6	102	83.7	120.1	108.1	114.9	100	89.225	110.775	1.24152	0.0124868
Q9H3H3	C11orf68	UPF0696 protein C11orf68 OS=Homo sapiens GN=C11orf68 PE=1 SV=2	10.3586	2	2	2	251	27.338	5.45	92.8	90	85.8	88.4	106.1	109.1	111.1	116.8	89.25	110.775	1.24118	0.00020336
P50336	PPOX	Protoporphyrinogen oxidase OS=Homo sapiens GN=PPOX PE=1 SV=1	2.51572	1	1	1	477	50.734	8.16	86.5	92.4	95.5	82.6	111.6	111.8	106.7	112.9	89.25	110.75	1.2409	0.00053715
A0A0B4J2C3	TPT1	Translationally-controlled tumor protein OS=Homo sapiens GN=TPT1 PE=1 SV=1	23.3503	4	5	4	197	22.559	5.24	104.3	86.1	80.1	86.6	102.4	114.3	113.6	112.7	89.275	110.75	1.24055	0.0110464
A0A024RDE8	PDLIM5	PDZ and LIM domain 5, isoform CRA_c OS=Homo sapiens GN=PDLIM5 PE=4 SV=1	22.651	11	19	11	596	63.935	8.21	89.2	92.4	89.6	85.9	112.4	111.8	105.3	113.4	89.275	110.725	1.24027	7.98543e-05
K7ELP0	TPM4	Tropomyosin alpha-4 chain (Fragment) OS=Homo sapiens GN=TPM4 PE=1 SV=1	42.029	3	31	1	69	8.018	5.01	85.9	97.7	87.3	86.2	111.1	120.7	102.5	108.6	89.275	110.725	1.24027	0.00392143
Q687X5	STEAP4	Metalloreductase STEAP4 OS=Homo sapiens GN=STEAP4 PE=1 SV=1	17.6471	5	8	5	459	51.948	9.29	91.4	83.7	89.4	92.7	104.7	100.2	125.7	112.3	89.3	110.725	1.23992	0.0111431
P30047	GCHFR	GTP cyclohydrolase 1 feedback regulatory protein OS=Homo sapiens GN=GCHFR PE=1 SV=3	19.0476	1	3	1	84	9.692	6.54	97.9	89.4	85.6	84.3	109.6	107.2	115.6	110.4	89.3	110.7	1.23964	0.00092468
P14625	HSP90B1	Endoplasmin OS=Homo sapiens GN=HSP90B1 PE=1 SV=1	45.8281	38	125	36	803	92.411	4.84	91.3	89.4	84.1	92.5	110.7	103	110.4	118.7	89.325	110.7	1.23929	0.00118267
Q05DB4	HEBP2	HEBP2 protein (Fragment) OS=Homo sapiens GN=HEBP2 PE=2 SV=1	33.1776	5	13	5	214	24.014	5.38	91.8	90.9	89.6	85	107.2	116.3	105.2	113.9	89.325	110.65	1.23873	0.000424606
Q8WW59	SPRYD4	SPRY domain-containing protein 4 OS=Homo sapiens GN=SPRYD4 PE=1 SV=2	3.38164	1	1	1	207	23.114	6.93	94.4	91	87.2	84.7	101.3	118.5	113.8	109	89.325	110.65	1.23873	0.00239329
Q9UL84		Myosin-reactive immunoglobulin heavy chain variable region (Fragment) OS=Homo sapiens PE=2 SV=1	14.7541	2	4	1	122	13.571	8.46	90.1	81.6	84.3	101.4	111.8	101.2	103	126.6	89.35	110.65	1.23839	0.0263432
Q96IV0	NGLY1	Peptide-N(4)-(N-acetyl-beta-glucosaminyl)asparagine amidase OS=Homo sapiens GN=NGLY1 PE=1 SV=1	2.14067	1	1	1	654	74.343	6.89	87	99.3	91	80.2	100.4	127.2	107.1	107.9	89.375	110.65	1.23804	0.022983
P12004	PCNA	Proliferating cell nuclear antigen OS=Homo sapiens GN=PCNA PE=1 SV=1	16.092	4	5	4	261	28.75	4.69	94.6	93.7	86.9	82.3	108.1	115	104.9	114.5	89.375	110.625	1.23776	0.00143715
Q9Y4L1	HYOU1	Hypoxia up-regulated protein 1 OS=Homo sapiens GN=HYOU1 PE=1 SV=1	28.3283	23	33	23	999	111.266	5.22	92.1	90.1	87	88.4	108	110.7	108.1	115.7	89.4	110.625	1.23742	5.64275e-05
P61513	RPL37A	60S ribosomal protein L37a OS=Homo sapiens GN=RPL37A PE=1 SV=2	45.6522	4	7	4	92	10.268	10.43	86	96.6	89.6	85.4	107.2	110.8	107.8	116.5	89.4	110.575	1.23686	0.000718449
P29536	LMOD1	Leiomodin-1 OS=Homo sapiens GN=LMOD1 PE=1 SV=3	11	7	12	7	600	66.989	9.33	92.9	85.4	84.7	94.7	114.4	104.4	106.6	117	89.425	110.6	1.23679	0.00175131
A0A087WUT6	EIF5B	Eukaryotic translation initiation factor 5B OS=Homo sapiens GN=EIF5B PE=1 SV=1	2.86885	2	2	2	1220	138.597	5.58	96.1	89.8	89.3	82.6	112	110.8	108.8	110.6	89.45	110.55	1.23589	0.000303696
P27348	YWHAQ	14-3-3 protein theta OS=Homo sapiens GN=YWHAQ PE=1 SV=1	69.3878	16	138	10	245	27.747	4.78	91.4	86.7	87.9	91.8	109.8	106.6	106	119.7	89.45	110.525	1.23561	0.000830581
B2RBL3		Thymidine phosphorylase OS=Homo sapiens PE=2 SV=1	47.7178	17	28	17	482	49.892	5.53	91.3	92.3	86.8	87.5	109.2	110.4	105.8	116.7	89.475	110.525	1.23526	0.000213906
P21399	ACO1	Cytoplasmic aconitate hydratase OS=Homo sapiens GN=ACO1 PE=1 SV=3	24.7469	18	20	18	889	98.337	6.68	99.1	88.3	83.9	86.7	109.3	109.8	99.2	123.7	89.5	110.5	1.23464	0.0131221
Q9BTC0	DIDO1	Death-inducer obliterator 1 OS=Homo sapiens GN=DIDO1 PE=1 SV=5	0.714286	1	1	1	2240	243.723	7.88	102.7	81.3	87.7	86.3	105.9	104.2	119.8	112.1	89.5	110.5	1.23464	0.0111584
Q9Y333	LSM2	U6 snRNA-associated Sm-like protein LSm2 OS=Homo sapiens GN=LSM2 PE=1 SV=1	27.3684	2	5	2	95	10.828	6.52	98.6	84.6	81.7	93.2	110.9	110	107.3	113.7	89.525	110.475	1.23401	0.00221433
Q5JT02	POMT1	Protein O-mannosyl-transferase 1 (Fragment) OS=Homo sapiens GN=POMT1 PE=1 SV=1	2.02312	1	1	1	346	39.406	9	87.9	100.5	80.3	89.4	112.5	109.2	107.4	112.7	89.525	110.45	1.23373	0.00301004
S6BGD6		IgG L chain OS=Homo sapiens PE=1 SV=1	47.234	9	283	2	235	24.808	7.24	96.5	82.5	95.5	83.6	115.7	109.3	91.4	125.4	89.525	110.45	1.23373	0.0412875
Q12849	GRSF1	G-rich sequence factor 1 OS=Homo sapiens GN=GRSF1 PE=1 SV=3	1.66667	1	1	1	480	53.093	6.19	96.7	91.9	91.4	78.1	108.3	117.7	106.7	109.1	89.525	110.45	1.23373	0.00428659
Q9BRF8	CPPED1	Serine/threonine-protein phosphatase CPPED1 OS=Homo sapiens GN=CPPED1 PE=1 SV=3	26.1146	6	11	6	314	35.526	6.2	92.4	89.5	93.9	82.4	106.3	120	114.7	100.9	89.55	110.475	1.23367	0.00559708
Q9BVJ7	DUSP23	Dual specificity protein phosphatase 23 OS=Homo sapiens GN=DUSP23 PE=1 SV=1	13.3333	2	2	2	150	16.578	8.21	84.2	94.7	88.6	90.8	104.7	110.9	114.3	111.9	89.575	110.45	1.23304	0.000435198
Q6IPI1	RPL29	Ribosomal protein L29 OS=Homo sapiens GN=RPL29 PE=2 SV=1	4.96894	1	1	1	161	17.94	11.66	90.3	90.9	72.5	104.6	109.9	108.2	103.8	119.7	89.575	110.4	1.23249	0.0303811
A0A024R8Z4	FMO3	Dimethylaniline monooxygenase [N-oxide-forming] OS=Homo sapiens GN=FMO3 PE=2 SV=1	6.39098	3	3	3	532	59.994	7.78	88.2	102.8	88.1	79.3	107	119.3	99.5	115.8	89.6	110.4	1.23214	0.019819
D6R956	UCHL1	Ubiquitin carboxyl-terminal hydrolase OS=Homo sapiens GN=UCHL1 PE=1 SV=1	3.3195	1	1	1	241	26.823	5.81	94.9	86.5	86	91	115.3	110.3	105.3	110.6	89.6	110.375	1.23186	0.000391512
A0A024R4R3	CNOT3	CCR4-NOT transcription complex, subunit 3, isoform CRA_a OS=Homo sapiens GN=CNOT3 PE=4 SV=1	1.72643	1	1	1	753	81.822	6.2	97.6	86.6	88.8	85.6	113.3	118.9	104.8	104.5	89.65	110.375	1.23118	0.00343559
P62249	RPS16	40S ribosomal protein S16 OS=Homo sapiens GN=RPS16 PE=1 SV=2	66.4384	13	28	13	146	16.435	10.21	87.7	91.6	86.5	92.9	106.9	108	111.4	115.1	89.675	110.35	1.23055	0.000134955
B2R880		cDNA, FLJ93778, highly similar to Homo sapiens CD38 antigen (p45) (CD38), mRNA OS=Homo sapiens PE=2 SV=1	16.3333	5	7	5	300	34.291	7.47	101.8	88.9	82.5	85.6	110	98.8	103.8	128.7	89.7	110.325	1.22993	0.0382087
B7Z6S9		Glucosylceramidase OS=Homo sapiens PE=2 SV=1	5.95813	3	5	3	621	68.717	7.94	96	91.1	87.7	84	111.2	108.6	111.4	110	89.7	110.3	1.22965	0.000229785
P00558	PGK1	Phosphoglycerate kinase 1 OS=Homo sapiens GN=PGK1 PE=1 SV=3	66.1871	26	136	26	417	44.586	8.1	92.1	89.5	86.1	91.2	109.9	109.9	107.9	113.5	89.725	110.3	1.22931	2.39109e-05
A0AVT1	UBA6	Ubiquitin-like modifier-activating enzyme 6 OS=Homo sapiens GN=UBA6 PE=1 SV=1	5.22814	4	6	4	1052	117.895	6.14	91.3	97.6	84.7	85.3	102.5	117.2	100.9	120.5	89.725	110.275	1.22903	0.0125956
B3KNI2		cDNA FLJ14650 fis, clone NT2RP2002185, highly similar to Ubiquilin-1 OS=Homo sapiens PE=2 SV=1	6.79117	3	4	2	589	62.445	5.11	99.2	87.9	82	89.8	111.3	105.5	112.9	111.4	89.725	110.275	1.22903	0.00194458
B3KME2		cDNA FLJ10772 fis, clone NT2RP4000243, highly similar to Cartilage-associated protein OS=Homo sapiens PE=2 SV=1	1.99501	1	1	1	401	46.474	5.85	92.2	92.1	82.9	91.7	106.8	117.3	107	110	89.725	110.275	1.22903	0.000855199
P62942	FKBP1A	Peptidyl-prolyl cis-trans isomerase FKBP1A OS=Homo sapiens GN=FKBP1A PE=1 SV=2	25	2	5	2	108	11.943	8.16	90.2	94.3	90	84.4	105.9	118.6	109.4	107.1	89.725	110.25	1.22875	0.00112375
O00151	PDLIM1	PDZ and LIM domain protein 1 OS=Homo sapiens GN=PDLIM1 PE=1 SV=4	60.1824	14	36	14	329	36.049	7.02	92.2	89.2	88.5	89.1	108.2	114.7	106.8	111.3	89.75	110.25	1.22841	4.26233e-05
F8VVA7	COPZ1	Coatomer subunit zeta-1 OS=Homo sapiens GN=COPZ1 PE=1 SV=1	30.303	4	8	4	198	22.326	4.89	92.9	86.7	93.2	86.2	118.1	109.1	106.4	107.4	89.75	110.25	1.22841	0.000786052
I3L0A0	TMEM189-UBE2V1	HCG2044781 OS=Homo sapiens GN=TMEM189-UBE2V1 PE=4 SV=1	18.1081	7	15	3	370	42.181	6.71	91.5	90.8	87.2	89.5	109.7	107.9	113.6	109.7	89.75	110.225	1.22813	1.07628e-05
P49863	GZMK	Granzyme K OS=Homo sapiens GN=GZMK PE=1 SV=1	10.6061	2	2	2	264	28.864	9.39	80.9	95.4	93	89.7	101.5	104.4	106.9	128.1	89.75	110.225	1.22813	0.0242138
A0A0A0MQT0	RBP1	Retinol binding protein 1, cellular OS=Homo sapiens GN=RBP1 PE=1 SV=1	15.736	3	4	3	197	22.296	6.13	87.9	90.8	87.7	92.8	115.6	106.1	108.9	110.2	89.8	110.2	1.22717	0.000125779
B2R6S5	CMPK	UMP-CMP kinase OS=Homo sapiens GN=CMPK PE=2 SV=1	24.5614	5	7	5	228	25.838	7.97	95.1	91.3	90.5	82.3	107.7	110.2	119.9	102.9	89.8	110.175	1.22689	0.00389477
H7C1N3	BET1	BET1 homolog (Fragment) OS=Homo sapiens GN=BET1 PE=1 SV=1	13.5338	1	1	1	133	14.973	8.28	98.8	90.5	80.2	89.8	103.9	128	113.9	94.9	89.825	110.175	1.22655	0.0448354
Q9H9V9	JMJD4	JmjC domain-containing protein 4 OS=Homo sapiens GN=JMJD4 PE=1 SV=2	1.51188	1	1	1	463	52.46	6.21	88.2	90.4	95.6	85.1	115.6	114.1	105.3	105.7	89.825	110.175	1.22655	0.00114234
P36405	ARL3	ADP-ribosylation factor-like protein 3 OS=Homo sapiens GN=ARL3 PE=1 SV=2	18.1319	2	2	2	182	20.443	7.24	90.3	89.9	90.7	88.5	108.8	115.8	106.6	109.4	89.85	110.15	1.22593	5.86211e-05
B7Z964	SLMAP	Sarcolemmal membrane-associated protein OS=Homo sapiens GN=SLMAP PE=1 SV=1	44.1989	17	20	17	362	42.011	5.33	90.5	92.7	90.1	86.1	111.8	106	105.4	117.4	89.85	110.15	1.22593	0.000641313
P11117	ACP2	Lysosomal acid phosphatase OS=Homo sapiens GN=ACP2 PE=1 SV=3	1.89125	1	1	1	423	48.313	6.74	88.2	92	84.7	94.5	111.5	105.3	115	108.8	89.85	110.15	1.22593	0.000485903
A0A087WT12	GPX4	Glutathione peroxidase OS=Homo sapiens GN=GPX4 PE=1 SV=1	19.3133	4	5	4	233	26.931	10.07	96.4	90.2	86.8	86	109.6	110.4	105	115.6	89.85	110.15	1.22593	0.00073209
P24158	PRTN3	Myeloblastin OS=Homo sapiens GN=PRTN3 PE=1 SV=3	14.0625	2	3	2	256	27.789	8.35	84.1	83.9	103.6	87.8	110.6	104.5	111	114.5	89.85	110.15	1.22593	0.00735331
Q10567	AP1B1	AP-1 complex subunit beta-1 OS=Homo sapiens GN=AP1B1 PE=1 SV=2	24.7629	21	36	9	949	104.57	5.06	90.2	90.6	95.3	83.4	106.2	113.4	106.9	114	89.875	110.125	1.22531	0.000738483
P63104	YWHAZ	14-3-3 protein zeta/delta OS=Homo sapiens GN=YWHAZ PE=1 SV=1	69.7959	17	214	12	245	27.728	4.79	91.4	88.7	88.2	91.3	109.9	109.1	108.8	112.6	89.9	110.1	1.22469	2.92437e-06
Q9Y3U8	RPL36	60S ribosomal protein L36 OS=Homo sapiens GN=RPL36 PE=1 SV=3	30.4762	4	7	4	105	12.246	11.59	86.1	96.4	83.8	93.3	102.1	112.7	108.1	117.5	89.9	110.1	1.22469	0.00383124
Q96AG3	SLC25A46	Solute carrier family 25 member 46 OS=Homo sapiens GN=SLC25A46 PE=1 SV=1	2.39234	1	1	1	418	46.145	7.43	91.4	93.2	85	90	103.9	125.8	103.1	107.6	89.9	110.1	1.22469	0.0113357
P62851	RPS25	40S ribosomal protein S25 OS=Homo sapiens GN=RPS25 PE=1 SV=1	24	4	11	4	125	13.734	10.11	91.6	87.6	85.3	95.2	108.3	105.9	108.4	117.8	89.925	110.1	1.22435	0.00105665
P48735	IDH2	Isocitrate dehydrogenase [NADP], mitochondrial OS=Homo sapiens GN=IDH2 PE=1 SV=2	40.9292	17	41	16	452	50.877	8.69	91.6	91.7	84.4	92.1	111.4	111.4	106.5	110.9	89.95	110.05	1.22346	9.71787e-05
Q92506	HSD17B8	Estradiol 17-beta-dehydrogenase 8 OS=Homo sapiens GN=HSD17B8 PE=1 SV=2	7.27969	1	1	1	261	26.957	6.54	103.1	83.9	87.3	85.5	108.6	115.7	106	109.8	89.95	110.025	1.22318	0.00631404
V9HW04	HEL-S-80p	Serine/threonine-protein phosphatase OS=Homo sapiens GN=HEL-S-80p PE=2 SV=1	47.7064	13	19	3	327	37.163	6.19	85.8	89.5	91.8	92.8	114.1	112.9	100.1	113	89.975	110.025	1.22284	0.00155715
A0A024RDT3	CAB39L	Calcium binding protein 39-like, isoform CRA_a OS=Homo sapiens GN=CAB39L PE=4 SV=1	2.37389	1	1	1	337	39.063	8.4	91.7	92.3	89.6	86.3	97.5	122.2	106.1	114.3	89.975	110.025	1.22284	0.010624
P48454	PPP3CC	Serine/threonine-protein phosphatase 2B catalytic subunit gamma isoform OS=Homo sapiens GN=PPP3CC PE=1 SV=3	5.85938	3	5	1	512	58.092	6.98	95.8	83	79.8	101.4	106.7	110.8	106.9	115.6	90	110	1.22222	0.011285
B3KUE5	PLTP	Phospholipid transfer protein, isoform CRA_c OS=Homo sapiens GN=PLTP PE=2 SV=1	4.48343	2	2	2	513	56.598	6.64	92.1	92.2	96.7	79.1	100.4	116.3	109.1	114.3	90.025	110.025	1.22216	0.00847535
B2RE59		cDNA, FLJ93148, highly similar to Homo sapiens RCD1 required for cell differentiation1 homolog (S. pombe) (RQCD1), mRNA OS=Homo sapiens PE=2 SV=1	9.0301	2	2	2	299	33.596	8.03	84.9	93.9	91.7	89.5	102.1	118.9	110.2	108.7	90	109.975	1.22194	0.00233242
H0Y5K5	ERGIC3	Endoplasmic reticulum-Golgi intermediate compartment protein 3 (Fragment) OS=Homo sapiens GN=ERGIC3 PE=1 SV=1	5.03778	2	2	2	397	44.649	6.47	91	99.5	89.8	79.7	110.6	107.3	109.7	112.3	90	109.975	1.22194	0.00309344
P50454	SERPINH1	Serpin H1 OS=Homo sapiens GN=SERPINH1 PE=1 SV=2	48.0861	16	35	16	418	46.411	8.69	89.5	92.5	87.6	90.5	106.4	119.8	115.9	97.8	90.025	109.975	1.22161	0.00748465
A0A087WV05		Uncharacterized protein OS=Homo sapiens PE=4 SV=1	18.1818	2	2	2	110	12.747	6.02	89.6	93.3	87	90.2	108	112.7	109.5	109.7	90.025	109.975	1.22161	1.78375e-05
Q504R6	RAB13	RAB13 protein (Fragment) OS=Homo sapiens GN=RAB13 PE=2 SV=1	20.4918	5	24	2	244	27.182	8.9	99.5	89.7	82.7	88.3	112.7	107	109.8	110.5	90.05	110	1.22154	0.00164588
V9HVZ7	HEL-176	Epididymis luminal protein 176 OS=Homo sapiens GN=HEL-176 PE=2 SV=1	74.4395	15	1339	1	223	25.02	5.66	95.5	88.1	79.1	97.4	116.9	111.1	106.7	105.1	90.025	109.95	1.22133	0.00676278
B2RDY9		Adenylyl cyclase-associated protein OS=Homo sapiens PE=2 SV=1	50.5263	22	92	21	475	51.583	8.22	91.2	87.8	89.2	92	109.6	111.6	108.3	110.4	90.05	109.975	1.22127	2.74195e-06
Q99497	PARK7	Protein deglycase DJ-1 OS=Homo sapiens GN=PARK7 PE=1 SV=2	67.1958	15	46	15	189	19.878	6.79	93.5	89.5	87.9	89.3	113.4	113	104.2	109.3	90.05	109.975	1.22127	0.000186039
Q86SX6	GLRX5	Glutaredoxin-related protein 5, mitochondrial OS=Homo sapiens GN=GLRX5 PE=1 SV=2	8.9172	1	1	1	157	16.618	6.79	95.3	92.2	89.1	83.6	106.9	116.3	105.3	111.4	90.05	109.975	1.22127	0.00129171
O94788	ALDH1A2	Retinal dehydrogenase 2 OS=Homo sapiens GN=ALDH1A2 PE=1 SV=3	9.45946	6	8	3	518	56.688	6.05	91.8	89	85.2	94.2	113.6	120.5	101	104.7	90.05	109.95	1.22099	0.00607559
Q2TAA2	IAH1	Isoamyl acetate-hydrolyzing esterase 1 homolog OS=Homo sapiens GN=IAH1 PE=1 SV=1	9.67742	1	1	1	248	27.581	5.3	97	82.8	89.2	91.2	102	127.9	113.2	96.7	90.05	109.95	1.22099	0.037804
Q14240	EIF4A2	Eukaryotic initiation factor 4A-II OS=Homo sapiens GN=EIF4A2 PE=1 SV=2	36.6093	12	26	4	407	46.373	5.48	89.6	86.4	89	95.2	107.2	108.9	107.5	116.1	90.05	109.925	1.22071	0.000387608
P14174	MIF	Macrophage migration inhibitory factor OS=Homo sapiens GN=MIF PE=1 SV=4	41.7391	4	23	4	115	12.468	7.88	98.6	89	87.8	84.8	107.9	107.4	108.4	116	90.05	109.925	1.22071	0.00151083
B5BUI8	DUSP3	Dual specificity phosphatase 3 (Fragment) OS=Homo sapiens GN=DUSP3 PE=2 SV=1	40.5405	6	10	6	185	20.564	8.15	97.2	89.1	92.4	81.5	111.8	116.4	103.9	107.6	90.05	109.925	1.22071	0.00344858
E5RJD8	TBCA	Tubulin-specific chaperone A OS=Homo sapiens GN=TBCA PE=1 SV=1	38.6555	5	6	5	119	14.297	5.12	88.9	90.4	93.2	87.8	105.4	117	108.5	108.9	90.075	109.95	1.22065	0.000348321
A0A024R5H6	PACS1	Phosphofurin acidic cluster sorting protein 1, isoform CRA_a OS=Homo sapiens GN=PACS1 PE=4 SV=1	1.45379	1	1	1	963	104.833	7.74	99.4	87.3	92	81.6	109.7	104.6	108.3	117.1	90.075	109.925	1.22037	0.00495295
Q7RTP6	MICAL3	Protein-methionine sulfoxide oxidase MICAL3 OS=Homo sapiens GN=MICAL3 PE=1 SV=2	0.699301	1	1	1	2002	224.156	5.55	90.7	82.9	97.9	88.8	117.4	114.1	105.3	102.9	90.075	109.925	1.22037	0.00523686
A0A140VJZ4		Ubiquitin carboxyl-terminal hydrolase OS=Homo sapiens PE=2 SV=1	8.69565	1	1	1	230	26.166	4.92	70	95.1	95.7	99.5	111.5	119	107.2	101.9	90.075	109.9	1.22009	0.0414468
B3KMC9		cDNA FLJ10711 fis, clone NT2RP3000917, highly similar to 5'-3' exoribonuclease 2 (EC 3.1.11.-) OS=Homo sapiens PE=2 SV=1	4.21053	3	3	3	950	108.543	7.47	87.9	85.1	95.8	91.6	108.8	114.7	100.1	116.1	90.1	109.925	1.22003	0.00370872
P60866	RPS20	40S ribosomal protein S20 OS=Homo sapiens GN=RPS20 PE=1 SV=1	36.1345	5	9	5	119	13.364	9.94	83.6	92.8	88.7	95.3	109.2	110.4	106.2	113.8	90.1	109.9	1.21976	0.000584286
Q5VW32	BROX	BRO1 domain-containing protein BROX OS=Homo sapiens GN=BROX PE=1 SV=1	8.75912	3	3	3	411	46.447	7.65	87.9	92.4	99.8	80.3	121.9	106.6	110.9	100.1	90.1	109.875	1.21948	0.0181047
O75506	HSBP1	Heat shock factor-binding protein 1 OS=Homo sapiens GN=HSBP1 PE=1 SV=1	32.8947	1	2	1	76	8.538	4.36	88.5	89.2	94.6	88.2	116.2	113.4	98.5	111.5	90.125	109.9	1.21942	0.00329786
Q14019	COTL1	Coactosin-like protein OS=Homo sapiens GN=COTL1 PE=1 SV=3	54.9296	7	14	7	142	15.935	5.67	98.3	88.6	82	91.6	112.8	113.4	105.2	108.2	90.125	109.9	1.21942	0.0023015
A8KA30		Oxysterol-binding protein OS=Homo sapiens PE=2 SV=1	1.78947	1	1	1	950	108.37	6.33	96.8	85.1	88.4	90.2	111.1	105.2	113.4	109.8	90.125	109.875	1.21914	0.000598069
B4DLV7		cDNA FLJ60299, highly similar to Rab GDP dissociation inhibitor beta OS=Homo sapiens PE=2 SV=1	49.6659	22	50	17	449	51.121	8.18	92.7	89.4	89.8	88.7	108.6	112.7	110.4	107.8	90.15	109.875	1.2188	7.93805e-06
Q9UKU7	ACAD8	Isobutyryl-CoA dehydrogenase, mitochondrial OS=Homo sapiens GN=ACAD8 PE=1 SV=1	2.40964	1	1	1	415	45.04	7.85	97.5	98.2	93.1	71.7	102.7	105.5	110.9	120.2	90.125	109.825	1.21859	0.0363143
P60174	TPI1	Triosephosphate isomerase OS=Homo sapiens GN=TPI1 PE=1 SV=3	76.5734	19	123	19	286	30.772	5.92	92.9	90	87.3	90.4	108.8	110.2	104.7	115.7	90.15	109.85	1.21852	0.000244313
Q6FGH5	RPS21	RPS21 protein (Fragment) OS=Homo sapiens GN=RPS21 PE=2 SV=1	67.4699	6	11	6	83	9.106	8.5	89.4	90.4	88.3	92.6	111.7	110.5	100.8	116.3	90.175	109.825	1.21791	0.00114402
B3KT21		cDNA FLJ37476 fis, clone BRAWH2012827, highly similar to Homo sapiens BH3 interacting domain death agonist (BID), transcript variant 1, mRNA OS=Homo sapiens PE=2 SV=1	4.56432	1	1	1	241	26.792	7.08	83.9	93.8	86.9	96.1	108.4	115.9	104.5	110.5	90.175	109.825	1.21791	0.00186216
A0A0A6YYL6	RPL17-C18orf32	Protein RPL17-C18orf32 OS=Homo sapiens GN=RPL17-C18orf32 PE=3 SV=1	37.2807	8	16	7	228	26.356	10.1	90.3	92	84.3	94.1	106.3	106.5	108.2	118.2	90.175	109.8	1.21763	0.00143337
P06737	PYGL	Glycogen phosphorylase, liver form OS=Homo sapiens GN=PYGL PE=1 SV=4	25.6198	20	29	15	847	97.087	7.17	93.8	90.3	89.6	87.1	106.8	109.2	111.8	111.5	90.2	109.825	1.21757	3.61193e-05
M0QXB4	COPE	Coatomer protein complex, subunit epsilon, isoform CRA_g OS=Homo sapiens GN=COPE PE=1 SV=1	10.8761	3	4	3	331	36.901	5.16	95.2	91.2	94.3	80.1	106.9	113.5	107.7	111.1	90.2	109.8	1.21729	0.00209112
C0IMJ3		Periostin isoform thy6 OS=Homo sapiens PE=2 SV=1	51.6005	34	113	5	781	87.217	7.94	86.1	93.5	92.3	89	117.2	114.1	104	103.9	90.225	109.8	1.21696	0.00217329
P23528	CFL1	Cofilin-1 OS=Homo sapiens GN=CFL1 PE=1 SV=3	78.9157	15	131	12	166	18.491	8.09	94.6	88.6	86.9	90.8	108	112.8	108.7	109.6	90.225	109.775	1.21668	6.08113e-05
A0A0A0MSG2	FHL2	Four and a half LIM domains protein 2 OS=Homo sapiens GN=FHL2 PE=1 SV=1	9.87342	3	3	3	395	44.808	8.06	101	91.2	81.3	87.4	112.3	110.6	104.4	111.7	90.225	109.75	1.2164	0.00494484
Q13838	DDX39B	Spliceosome RNA helicase DDX39B OS=Homo sapiens GN=DDX39B PE=1 SV=1	32.243	13	26	13	428	48.96	5.67	91.6	88.9	86.1	94.4	110.2	110.9	105.4	112.5	90.25	109.75	1.21607	0.000164832
P46779	RPL28	60S ribosomal protein L28 OS=Homo sapiens GN=RPL28 PE=1 SV=3	43.7956	8	18	8	137	15.738	12.02	81.9	96	92.4	90.7	107.5	108.9	107	115.6	90.25	109.75	1.21607	0.0016288
P07737	PFN1	Profilin-1 OS=Homo sapiens GN=PFN1 PE=1 SV=2	90	12	178	12	140	15.045	8.27	97	89.2	87.8	87.1	107.3	111.9	106.9	112.8	90.275	109.725	1.21545	0.000398989
P61086	UBE2K	Ubiquitin-conjugating enzyme E2 K OS=Homo sapiens GN=UBE2K PE=1 SV=3	20.5	3	3	3	200	22.393	5.44	92.9	84	91.7	92.5	116	109.4	109.3	104	90.275	109.675	1.2149	0.000969012
Q9Y5M8	SRPRB	Signal recognition particle receptor subunit beta OS=Homo sapiens GN=SRPRB PE=1 SV=3	22.8782	4	5	4	271	29.684	9.04	83	94.9	93	90.3	99.3	108.5	126.4	104.6	90.3	109.7	1.21484	0.0234937
Q96M27	PRRC1	Protein PRRC1 OS=Homo sapiens GN=PRRC1 PE=1 SV=1	9.21348	4	5	4	445	46.672	5.83	91.5	92.8	87	89.9	112.7	111.6	102.3	112.2	90.3	109.7	1.21484	0.000425858
P60468	SEC61B	Protein transport protein Sec61 subunit beta OS=Homo sapiens GN=SEC61B PE=1 SV=2	21.875	2	3	2	96	9.968	11.56	84.6	90.8	91.2	94.6	114.7	109.1	103.6	111.2	90.3	109.65	1.21429	0.000810874
Q96KP4	CNDP2	Cytosolic non-specific dipeptidase OS=Homo sapiens GN=CNDP2 PE=1 SV=2	54.5263	20	48	20	475	52.845	5.97	92.8	89.3	88.4	90.8	110.3	110.3	108.7	109.4	90.325	109.675	1.21423	1.53271e-06
B0QYN7	UBE2I	SUMO-conjugating enzyme OS=Homo sapiens GN=UBE2I PE=1 SV=1	33.1522	5	7	5	184	20.444	8.46	91.6	94.1	85.2	90.4	106.2	111.6	104	116.8	90.325	109.65	1.21395	0.00133142
J3KQ32	OLA1	Obg-like ATPase 1 OS=Homo sapiens GN=OLA1 PE=1 SV=1	16.1058	6	8	6	416	46.908	8.06	98.8	88.7	92.5	81.3	103.6	110.3	117.7	107	90.325	109.65	1.21395	0.00651776
P61960	UFM1	Ubiquitin-fold modifier 1 OS=Homo sapiens GN=UFM1 PE=1 SV=1	17.6471	1	3	1	85	9.112	9.31	98.6	98.4	89.4	75	108.8	113.8	115.5	100.6	90.35	109.675	1.21389	0.0245248
H7BZJ3	PDIA3	Protein disulfide-isomerase A3 (Fragment) OS=Homo sapiens GN=PDIA3 PE=1 SV=1	56.9106	7	25	1	123	13.511	7.3	89.3	90.3	91.6	90.3	111.5	113.5	104.6	108.9	90.375	109.625	1.213	6.77113e-05
P54886	ALDH18A1	Delta-1-pyrroline-5-carboxylate synthase OS=Homo sapiens GN=ALDH18A1 PE=1 SV=2	8.93082	6	6	6	795	87.248	7.12	90.3	94.2	84.5	92.5	108.6	110.7	106.5	112.7	90.375	109.625	1.213	0.000252259
Q05682	CALD1	Caldesmon OS=Homo sapiens GN=CALD1 PE=1 SV=3	28.6255	25	49	3	793	93.175	5.66	86.4	90.1	90.2	94.8	115.9	102.5	102.6	117.4	90.375	109.6	1.21272	0.00487326
P83731	RPL24	60S ribosomal protein L24 OS=Homo sapiens GN=RPL24 PE=1 SV=1	39.4904	8	18	8	157	17.768	11.25	95.1	91.9	83.2	91.4	111	107.6	107.9	112	90.4	109.625	1.21267	0.000439825
A0A140VK69		Aspartate aminotransferase OS=Homo sapiens PE=2 SV=1	26.3923	8	10	8	413	46.219	7.01	91.8	89.2	90	90.7	107.8	108.4	110.7	111.4	90.425	109.575	1.21178	1.57812e-06
D3DUU2	CD163	CD163 antigen, isoform CRA_b OS=Homo sapiens GN=CD163 PE=4 SV=1	29.0166	24	38	1	1027	110.67	5.91	89.1	86.8	97.9	88.2	108.9	111.4	117	100.7	90.5	109.5	1.20994	0.00407796
A0A024R814	RPL7	Ribosomal protein L7, isoform CRA_a OS=Homo sapiens GN=RPL7 PE=4 SV=1	38.61	11	24	11	259	30.419	10.71	86.9	93.9	84.6	96.6	107.6	109	107.7	113.7	90.5	109.5	1.20994	0.00098456
Q96H20	SNF8	Vacuolar-sorting protein SNF8 OS=Homo sapiens GN=SNF8 PE=1 SV=1	10.8527	2	2	2	258	28.846	6.65	98.9	86.2	91.2	85.7	113.6	109.4	103.9	111.1	90.5	109.5	1.20994	0.00211483
Q0VAN5	TBCEL	Tubulin folding cofactor E-like OS=Homo sapiens GN=TBCEL PE=2 SV=1	3.06604	1	1	1	424	48.207	5.54	98.4	89.8	90.8	83.1	114.8	105.4	110.5	107.3	90.525	109.5	1.20961	0.00230171
Q9BYX2	TBC1D2	TBC1 domain family member 2A OS=Homo sapiens GN=TBC1D2 PE=1 SV=3	2.47845	2	2	2	928	105.348	6.58	83.2	84.6	100.7	93.7	124.5	107.5	104.3	101.6	90.55	109.475	1.209	0.0283285
B3KUY2	PTGES3	Prostaglandin E synthase 3 (Cytosolic), isoform CRA_c OS=Homo sapiens GN=PTGES3 PE=2 SV=1	23.0303	3	6	3	165	19.436	4.97	91.7	87.8	83.2	99.5	108.3	114	99.4	116.1	90.55	109.45	1.20872	0.00988768
B3KTJ1		cDNA FLJ38349 fis, clone FEBRA1000057, highly similar to PCTP-like protein OS=Homo sapiens PE=2 SV=1	8.59107	2	2	2	291	33.027	7.4	85.9	87.3	99.1	89.9	113.6	109.9	107.7	106.6	90.55	109.45	1.20872	0.00132001
Q59GY2		Ribosomal protein L4 variant (Fragment) OS=Homo sapiens PE=2 SV=1	36.9615	15	39	15	441	48.965	11.02	88.6	92.6	86.7	94.3	106.1	108.7	108.1	114.8	90.55	109.425	1.20845	0.000324384
B0YIW6	ARCN1	Archain 1, isoform CRA_a OS=Homo sapiens GN=ARCN1 PE=1 SV=1	19.5652	11	18	11	552	61.587	5.85	95.9	89.8	86.5	90.1	110.5	108.1	105.6	113.6	90.575	109.45	1.20839	0.000343103
P62269	RPS18	40S ribosomal protein S18 OS=Homo sapiens GN=RPS18 PE=1 SV=3	40.7895	8	23	8	152	17.708	10.99	90.5	95.9	82.4	93.5	108.3	106.3	105.7	117.5	90.575	109.45	1.20839	0.00333968
A0A0D9SGG1	LCP2	Lymphocyte cytosolic protein 2 OS=Homo sapiens GN=LCP2 PE=1 SV=1	2.25141	1	2	1	533	60.106	6.93	92.7	87	98.3	84.3	109.6	115.5	105.5	107	90.575	109.4	1.20784	0.00261534
P08240	SRPRA	Signal recognition particle receptor subunit alpha OS=Homo sapiens GN=SRPRA PE=1 SV=2	9.56113	6	8	6	638	69.767	8.95	98.6	88.9	88.5	86.4	110.8	106.8	107.2	112.8	90.6	109.4	1.20751	0.00088584
B2R6Q2		Alkaline phosphatase OS=Homo sapiens PE=2 SV=1	7.82443	4	4	4	524	57.244	6.57	94.1	93.9	84.5	90	97.8	113.3	114.2	112.2	90.625	109.375	1.2069	0.00580805
P80723	BASP1	Brain acid soluble protein 1 OS=Homo sapiens GN=BASP1 PE=1 SV=2	44.9339	6	11	6	227	22.68	4.63	91.5	92.3	84.9	93.8	110.7	112.1	99.7	115	90.625	109.375	1.2069	0.00291094
A0A024R6D4	ERH	Enhancer of rudimentary homolog OS=Homo sapiens GN=ERH PE=3 SV=1	37.5	3	6	3	104	12.251	5.92	92.9	86.1	86.5	97.1	108	114.7	104.7	110.1	90.65	109.375	1.20656	0.00146306
Q53FE5		Putative uncharacterized protein (Fragment) OS=Homo sapiens PE=2 SV=1	15.5894	2	4	2	263	28.325	8.38	89.5	93	91.4	88.7	101.3	112.7	107.3	116.1	90.65	109.35	1.20629	0.00146714
Q9BZZ5	API5	Apoptosis inhibitor 5 OS=Homo sapiens GN=API5 PE=1 SV=3	9.73282	4	6	4	524	58.968	7.34	100.8	89.3	89	83.5	103.8	119.3	106.4	107.9	90.65	109.35	1.20629	0.00957303
A0A024R7T3	HNRPF	Heterogeneous nuclear ribonucleoprotein F, isoform CRA_a OS=Homo sapiens GN=HNRPF PE=4 SV=1	27.2289	9	22	7	415	45.643	5.58	91	90.2	89.3	92.2	110.5	114.7	104	108.2	90.675	109.35	1.20596	0.000195329
A0A140VJJ2	ESD	S-formylglutathione hydrolase OS=Homo sapiens GN=ESD PE=2 SV=1	44.6809	9	19	9	282	31.442	7.02	86.3	91	95.2	90.3	108.3	112.7	102.8	113.4	90.7	109.3	1.20507	0.000882373
B7ZLW0	LPP	LPP protein OS=Homo sapiens GN=LPP PE=2 SV=1	38.8889	15	25	15	612	65.732	7.37	83.7	95.2	93.9	90	113.9	111.3	98.7	113.3	90.7	109.3	1.20507	0.00558235
P68104	EEF1A1	Elongation factor 1-alpha 1 OS=Homo sapiens GN=EEF1A1 PE=1 SV=1	52.381	21	89	6	462	50.109	9.01	86.5	100.8	90	85.6	103.6	121	104	108.6	90.725	109.3	1.20474	0.0133242
O75223	GGCT	Gamma-glutamylcyclotransferase OS=Homo sapiens GN=GGCT PE=1 SV=1	27.1277	4	5	4	188	20.994	5.14	98.4	90.5	93	81	106	107.9	116	107.2	90.725	109.275	1.20446	0.00496128
Q8WVX7		Ribosomal protein S19 (Fragment) OS=Homo sapiens PE=2 SV=1	57.3248	11	23	11	157	17.271	10.52	89	96.3	90.1	87.5	105	108	105.3	118.7	90.725	109.25	1.20419	0.00262799
Q96J01	THOC3	THO complex subunit 3 OS=Homo sapiens GN=THOC3 PE=1 SV=1	2.849	1	1	1	351	38.747	6.09	101.2	86.8	86	88.9	109.5	109.5	104.7	113.3	90.725	109.25	1.20419	0.00339578
P49588	AARS	Alanine--tRNA ligase, cytoplasmic OS=Homo sapiens GN=AARS PE=1 SV=2	15.0826	13	20	13	968	106.743	5.53	97	89.9	89.4	86.7	107.5	110.1	105.5	113.9	90.75	109.25	1.20386	0.000635971
P52566	ARHGDIB	Rho GDP-dissociation inhibitor 2 OS=Homo sapiens GN=ARHGDIB PE=1 SV=3	54.2289	8	20	8	201	22.974	5.21	95.3	92.5	84	91.2	106.2	111	107	112.7	90.75	109.225	1.20358	0.000665027
A0A024QZJ7	CCDC6	Coiled-coil domain containing 6, isoform CRA_a OS=Homo sapiens GN=CCDC6 PE=4 SV=1	10.5485	4	5	4	474	53.262	7.34	91.4	88.7	94.7	88.3	96.9	120.3	112.9	106.9	90.775	109.25	1.20353	0.0116521
Q9Y3Z3	SAMHD1	Deoxynucleoside triphosphate triphosphohydrolase SAMHD1 OS=Homo sapiens GN=SAMHD1 PE=1 SV=2	46.4856	24	45	24	626	72.155	7.14	93.5	91.1	85.2	93.3	107.2	112	108.4	109.3	90.775	109.225	1.20325	0.00015196
F4ZW65		NF90b OS=Homo sapiens PE=2 SV=1	23.3711	15	26	15	706	76.424	8.27	92.5	90.8	90	89.8	110.1	108.6	105.5	112.7	90.775	109.225	1.20325	2.78276e-05
O00757	FBP2	Fructose-1,6-bisphosphatase isozyme 2 OS=Homo sapiens GN=FBP2 PE=1 SV=2	14.4543	4	7	1	339	36.72	7.23	97.5	86.2	84	95.4	105	119.5	114.7	97.7	90.775	109.225	1.20325	0.0205895
B2RNR6	ZFR	Zinc finger RNA binding protein OS=Homo sapiens GN=ZFR PE=2 SV=1	2.32775	2	2	2	1074	116.941	9.04	95.2	89.4	89	89.6	106.4	112.9	107.3	110.3	90.8	109.225	1.20292	0.000117829
P16152	CBR1	Carbonyl reductase [NADPH] 1 OS=Homo sapiens GN=CBR1 PE=1 SV=3	73.6462	16	29	13	277	30.356	8.32	92	94.9	90.6	85.7	106.9	114.8	103.7	111.4	90.8	109.2	1.20264	0.00103751
X6R4W8	ZNF207	BUB3-interacting and GLEBS motif-containing protein ZNF207 OS=Homo sapiens GN=ZNF207 PE=1 SV=1	6.63984	3	3	3	497	52.624	8.47	95	92.9	90	85.3	109.9	101.5	105.5	119.9	90.8	109.2	1.20264	0.00630989
P46977	STT3A	Dolichyl-diphosphooligosaccharide--protein glycosyltransferase subunit STT3A OS=Homo sapiens GN=STT3A PE=1 SV=2	14.7518	12	21	10	705	80.477	8.07	87	92.6	91.6	92.1	110.6	107.4	103.5	115.2	90.825	109.175	1.20204	0.000597511
B2R6A3		Na(+)/H(+) exchange regulatory cofactor NHE-RF OS=Homo sapiens PE=2 SV=1	19.8324	5	7	5	358	38.875	5.77	92.9	94.3	90.1	86	107.8	110.2	108.9	109.8	90.825	109.175	1.20204	7.18934e-05
P52888	THOP1	Thimet oligopeptidase OS=Homo sapiens GN=THOP1 PE=1 SV=2	5.07983	3	3	3	689	78.789	6.05	91.6	95.1	93.9	82.7	104.4	112.7	105.7	113.9	90.825	109.175	1.20204	0.00254188
Q9UK45	LSM7	U6 snRNA-associated Sm-like protein LSm7 OS=Homo sapiens GN=LSM7 PE=1 SV=1	33.0097	2	7	2	103	11.595	5.27	94.6	91	85.6	92.1	104.3	111.6	106.6	114.2	90.825	109.175	1.20204	0.000803759
Q13217	DNAJC3	DnaJ homolog subfamily C member 3 OS=Homo sapiens GN=DNAJC3 PE=1 SV=1	10.119	4	4	4	504	57.544	6.15	86.5	102.2	93.4	81.2	105.9	110.6	109.7	110.5	90.825	109.175	1.20204	0.00774852
O43776	NARS	Asparagine--tRNA ligase, cytoplasmic OS=Homo sapiens GN=NARS PE=1 SV=1	22.6277	9	13	9	548	62.903	6.25	92.7	89.1	90.4	91.1	109	112	108.7	107	90.825	109.175	1.20204	7.26821e-06
B2RBF5		cDNA, FLJ95483, highly similar to Homo sapiens chitobiase, di-N-acetyl- (CTBS), mRNA OS=Homo sapiens PE=2 SV=1	3.8961	1	1	1	385	43.766	6.64	95.1	85.6	87.2	95.4	114.4	109	106.3	106.9	90.825	109.15	1.20176	0.00116724
A0A024R1A3	UBE1	Testicular secretory protein Li 63 OS=Homo sapiens GN=UBE1 PE=2 SV=1	32.9868	29	71	29	1058	117.774	5.76	94.8	88.6	90.4	89.6	108.7	109.3	109.3	109.2	90.85	109.125	1.20116	1.12027e-05
Q92878	RAD50	DNA repair protein RAD50 OS=Homo sapiens GN=RAD50 PE=1 SV=1	6.6311	7	7	7	1312	153.797	6.89	97.5	90.3	91.8	83.8	103.4	109.7	115.4	108	90.85	109.125	1.20116	0.00279015
O95881	TXNDC12	Thioredoxin domain-containing protein 12 OS=Homo sapiens GN=TXNDC12 PE=1 SV=1	31.3953	5	6	5	172	19.194	5.4	89.8	91.7	90.7	91.2	105.6	107.5	106.5	116.9	90.85	109.125	1.20116	0.000460762
B2RAH7		cDNA, FLJ94921, highly similar to Homo sapiens prolyl endopeptidase (PREP), mRNA OS=Homo sapiens PE=2 SV=1	31.6901	17	20	17	710	80.682	5.86	93.8	93.1	89.9	86.7	104.4	111.3	110.6	110.2	90.875	109.125	1.20083	0.000201893
P26447	S100A4	Protein S100-A4 OS=Homo sapiens GN=S100A4 PE=1 SV=1	36.6337	5	89	5	101	11.721	6.11	104.3	106.4	106	119.9	95.5	90.2	89.3	88.4	109.15	90.85	0.832341	0.00355713
B4E320		cDNA FLJ50065, highly similar to MAM domain-containing protein 2 OS=Homo sapiens PE=2 SV=1	12.3907	8	10	8	686	77.534	5.08	103.6	118	108.1	107	93	90.6	87.2	92.5	109.175	90.825	0.831921	0.00157361
E9PR17	CD59	CD59 glycoprotein OS=Homo sapiens GN=CD59 PE=1 SV=1	24.6154	4	21	4	130	14.519	7.77	91.2	114.2	120.6	110.9	95.8	95.9	80.5	91	109.225	90.8	0.831312	0.0449856
P02768	ALB	Serum albumin OS=Homo sapiens GN=ALB PE=1 SV=2	77.6683	60	4692	1	609	69.321	6.28	112.1	100.6	102.5	121.7	94.5	96	87	85.6	109.225	90.775	0.831083	0.0155717
A8K103		cDNA FLJ75454, highly similar to Homo sapiens arrestin, beta 1 (ARRB1), transcript variant 1, mRNA OS=Homo sapiens PE=2 SV=1	15.0718	6	10	5	418	47.035	6.48	105.3	112.4	112.3	107	92.4	94.1	84.7	91.7	109.25	90.725	0.830435	0.000530277
Q68DN3	DKFZp781F1414	Neuropilin OS=Homo sapiens GN=DKFZp781F1414 PE=2 SV=1	19.3933	12	17	11	923	103.02	5.95	112.4	104.5	109.1	111.1	94.2	89.9	88.1	90.7	109.275	90.725	0.830245	0.000134189
P61626	LYZ	Lysozyme C OS=Homo sapiens GN=LYZ PE=1 SV=1	68.2432	10	51	10	148	16.526	9.16	93.6	121.7	111.8	110.3	87.5	95.9	94.7	84.7	109.35	90.7	0.829447	0.0273836
A0A140VJC8		Testicular tissue protein Li 2 OS=Homo sapiens PE=2 SV=1	1.55844	1	1	1	770	86.888	4.82	102.3	113.9	119.7	101.5	94.7	93.6	89.5	84.8	109.35	90.65	0.828989	0.00960834
Q9UGM5	FETUB	Fetuin-B OS=Homo sapiens GN=FETUB PE=1 SV=2	4.97382	2	2	2	382	42.028	6.83	120.8	107.6	103.9	105.2	96.9	91.1	91.5	83	109.375	90.625	0.828571	0.00812893
B0YIW2	APOC3	Apolipoprotein C-III OS=Homo sapiens GN=APOC3 PE=1 SV=1	13.6752	1	2	1	117	12.807	8.18	98.1	108	126.5	105.2	82.9	98.2	93.4	87.7	109.45	90.55	0.827318	0.0339529
P09758	TACSTD2	Tumor-associated calcium signal transducer 2 OS=Homo sapiens GN=TACSTD2 PE=1 SV=3	30.6502	7	8	7	323	35.687	8.87	105	111.2	111.3	110.4	92.3	88.6	91.6	89.6	109.475	90.525	0.826901	3.47637e-05
P12110	COL6A2	Collagen alpha-2(VI) chain OS=Homo sapiens GN=COL6A2 PE=1 SV=4	29.2444	30	823	14	1019	108.512	6.21	104.4	115.8	109.4	108.7	97.6	89.8	88.8	85.6	109.575	90.45	0.825462	0.00148878
P05546	SERPIND1	Heparin cofactor 2 OS=Homo sapiens GN=SERPIND1 PE=1 SV=3	19.0381	10	20	10	499	57.034	6.9	114.5	104.8	112.6	106.6	95.9	92.1	85	88.6	109.625	90.4	0.824629	0.00112312
B7Z8Q2		cDNA FLJ55606, highly similar to Alpha-2-HS-glycoprotein OS=Homo sapiens PE=2 SV=1	25.4042	8	20	8	433	46.597	6.28	117.1	108.1	104	109.4	97.7	93.2	78.2	92.4	109.65	90.375	0.824213	0.0086546
P02753	RBP4	Retinol-binding protein 4 OS=Homo sapiens GN=RBP4 PE=1 SV=3	29.3532	6	9	6	201	22.995	6.07	106.5	101.7	119.1	111.2	92.4	94.3	90.3	84.4	109.625	90.35	0.824173	0.00409832
Q6NTG0	SLC9A3R2	SLC9A3R2 protein (Fragment) OS=Homo sapiens GN=SLC9A3R2 PE=2 SV=1	36.0215	8	8	8	372	40.551	8.13	103	116.8	111.2	107.7	90.4	95.6	90.4	84.8	109.675	90.3	0.823342	0.00181657
P04040	CAT	Catalase OS=Homo sapiens GN=CAT PE=1 SV=3	59.5825	29	76	29	527	59.719	7.39	121.4	104.6	105.3	107.5	87.6	87.9	100.1	85.6	109.7	90.3	0.823154	0.00932227
P12109	COL6A1	Collagen alpha-1(VI) chain OS=Homo sapiens GN=COL6A1 PE=1 SV=3	40.856	33	893	33	1028	108.462	5.43	106.1	113.7	111.7	107.3	95.1	89.9	88.7	87.5	109.7	90.3	0.823154	0.000217781
P11047	LAMC1	Laminin subunit gamma-1 OS=Homo sapiens GN=LAMC1 PE=1 SV=3	33.872	49	122	49	1609	177.489	5.12	97.7	115	119.6	106.7	95.3	92.5	85.7	87.5	109.75	90.25	0.822323	0.0103963
Q09666	AHNAK	Neuroblast differentiation-associated protein AHNAK OS=Homo sapiens GN=AHNAK PE=1 SV=2	66.7402	225	568	223	5890	628.699	6.15	111	113.2	99	115.8	93.4	90.2	88.9	88.4	109.75	90.225	0.822096	0.00237984
A0A0K0K1H8	HEL-S-71p	Epididymis secretory sperm binding protein Li 71p OS=Homo sapiens GN=HEL-S-71p PE=2 SV=1	63.1805	48	468	3	698	77.03	7.21	117.4	98.8	121.7	101.2	95	88.5	77.7	99.7	109.775	90.225	0.821908	0.0394415
B7ZLH8	EVPL	EVPL protein OS=Homo sapiens GN=EVPL PE=2 SV=1	18.5888	34	42	34	2055	233.678	7.25	110.4	116.1	115.6	97.4	87.3	97.4	87.8	88	109.875	90.125	0.82025	0.00743864
Q16853	AOC3	Membrane primary amine oxidase OS=Homo sapiens GN=AOC3 PE=1 SV=3	27.9161	18	236	18	763	84.568	6.52	96.5	117.5	115.5	110.1	92.3	94	84.5	89.6	109.9	90.1	0.819836	0.00863922
O75475	PSIP1	PC4 and SFRS1-interacting protein OS=Homo sapiens GN=PSIP1 PE=1 SV=1	3.77358	2	2	2	530	60.067	9.13	107.6	114.8	106.9	110.4	91.8	87.2	86.8	94.6	109.925	90.1	0.81965	0.000264123
B5MCA4	EPCAM	Epithelial cell adhesion molecule OS=Homo sapiens GN=EPCAM PE=1 SV=1	15.4971	4	6	4	342	37.869	8.47	104.5	117.3	117.8	100.1	90.7	98.7	78.2	92.6	109.925	90.05	0.819195	0.0187323
A0A024R319	LAMB2	Laminin, beta 2 (Laminin S), isoform CRA_a OS=Homo sapiens GN=LAMB2 PE=4 SV=1	34.6496	50	97	50	1798	195.854	6.52	100.1	116.1	121.8	101.9	94.9	92.9	83.4	89	109.975	90.05	0.818822	0.01486
P20160	AZU1	Azurocidin OS=Homo sapiens GN=AZU1 PE=1 SV=3	29.0837	6	12	6	251	26.869	9.5	98.3	107.9	128.4	105.4	86.4	91.5	93.2	88.8	110	89.975	0.817955	0.0234228
P84243	H3F3A	Histone H3.3 OS=Homo sapiens GN=H3F3A PE=1 SV=2	29.4118	6	251	3	136	15.319	11.27	89.5	121	115.4	114.3	87.9	92.5	85.4	93.9	110.05	89.925	0.817129	0.0326546
B0YJ88	RDX	Radixin OS=Homo sapiens GN=RDX PE=2 SV=1	49.5712	34	105	19	583	68.521	6.37	107.7	111.6	111	110.1	89.9	93.7	87.7	88.3	110.1	89.9	0.81653	1.50419e-05
B4YUQ2	TGM4	Prostate-specific transglutaminase 4 OS=Homo sapiens GN=TGM4 PE=4 SV=1	2.04678	2	2	2	684	76.971	6.76	103.4	113.4	115.9	108.2	94.1	81.8	94.5	88.7	110.225	89.775	0.81447	0.00239246
B7ZW00	COL6A3	COL6A3 protein OS=Homo sapiens GN=COL6A3 PE=2 SV=1	52.3735	124	2324	2	2570	278.039	8.15	94.9	127.5	105.4	113.4	87.3	97.9	79.6	94	110.3	89.7	0.813237	0.0413054
O14939	PLD2	Phospholipase D2 OS=Homo sapiens GN=PLD2 PE=1 SV=2	1.28617	1	1	1	933	105.92	7.64	113.7	110.6	108	108.9	93	91.8	81.8	92.1	110.3	89.675	0.81301	0.000403805
A0A024R1G3	MB	Myoglobin OS=Homo sapiens GN=MB PE=3 SV=1	22.8916	3	3	3	166	18.501	7.55	119.7	101.4	99.1	121.2	91.9	89.7	84.6	92.5	110.35	89.675	0.812642	0.0149618
B7ZKJ8	ITIH4	ITIH4 protein OS=Homo sapiens GN=ITIH4 PE=1 SV=1	20.107	17	30	17	935	103.816	6.89	117.6	101.6	110.2	112	92.8	92.9	87.8	85.1	110.35	89.65	0.812415	0.00166742
P10909	CLU	Clusterin OS=Homo sapiens GN=CLU PE=1 SV=1	31.6258	16	95	16	449	52.461	6.27	98.9	124.5	109.8	108.4	94.9	91.3	86.1	86.1	110.4	89.6	0.811594	0.0107786
Q08722	CD47	Leukocyte surface antigen CD47 OS=Homo sapiens GN=CD47 PE=1 SV=1	8.66873	3	13	3	323	35.191	7.21	107	109.6	115.4	109.6	93.6	90.2	88.3	86.2	110.4	89.575	0.811368	0.000120697
P15529	CD46	Membrane cofactor protein OS=Homo sapiens GN=CD46 PE=1 SV=3	10.9694	4	6	4	392	43.719	6.74	92.5	114.9	120.3	114	101.5	91.1	77.2	88.5	110.425	89.575	0.811184	0.0387192
P51674	GPM6A	Neuronal membrane glycoprotein M6-a OS=Homo sapiens GN=GPM6A PE=1 SV=2	5.03597	1	1	1	278	31.188	5.27	99.4	115.5	118.6	108.4	77.6	93	107	80.4	110.475	89.5	0.810138	0.0388692
P05556	ITGB1	Integrin beta-1 OS=Homo sapiens GN=ITGB1 PE=1 SV=2	34.7118	25	86	25	798	88.357	5.39	95.7	114.5	119.1	112.7	94.3	89.7	88.3	85.7	110.5	89.5	0.809955	0.00823735
Q9P266	KIAA1462	Junctional protein associated with coronary artery disease OS=Homo sapiens GN=KIAA1462 PE=1 SV=3	0.662252	1	1	1	1359	148.26	7.09	102.2	126	112.7	101.3	89.1	90	85.2	93.6	110.55	89.475	0.809362	0.0127778
P27701	CD82	CD82 antigen OS=Homo sapiens GN=CD82 PE=1 SV=1	5.24345	1	2	1	267	29.606	5.24	105.2	105.4	116.5	115.1	91.6	88.7	89	88.6	110.55	89.475	0.809362	0.000520002
A0A1C3PI56	HLA-DPB1	MHC class II antigen OS=Homo sapiens GN=HLA-DPB1 PE=3 SV=1	29.4574	6	26	4	258	29.307	7.8	107	106.8	114.5	113.9	96.6	87.7	83.1	90.4	110.55	89.45	0.809136	0.000973025
A0A024R152	hCG_28765	HCG28765, isoform CRA_b OS=Homo sapiens GN=hCG_28765 PE=4 SV=1	11.4435	9	13	9	1337	147.137	5.01	115	114.8	108.8	103.6	90	92.8	88.1	86.9	110.55	89.45	0.809136	0.000424
P04003	C4BPA	C4b-binding protein alpha chain OS=Homo sapiens GN=C4BPA PE=1 SV=2	36.6834	17	40	17	597	66.989	7.3	111.4	105.8	109.6	115.6	89.3	94.1	88.6	85.6	110.6	89.4	0.808318	0.00022127
Q9NZN4	EHD2	EH domain-containing protein 2 OS=Homo sapiens GN=EHD2 PE=1 SV=2	55.6169	28	103	25	543	61.123	6.46	105.3	116.4	107.6	113.4	93.2	89.8	85.4	88.9	110.675	89.325	0.807093	0.000400654
B4DZA5		Anoctamin OS=Homo sapiens PE=2 SV=1	7.64263	6	8	6	929	107.961	6.95	99.9	112.9	116.7	113.6	91.7	92.6	81.4	91.2	110.775	89.225	0.805462	0.00320643
B4DX19		cDNA FLJ57644, highly similar to Serum paraoxonase/arylesterase 1 (EC 3.1.1.2) OS=Homo sapiens PE=2 SV=1	20.2817	6	10	6	355	39.696	4.88	116.9	105.8	111.1	109.4	82.5	91.9	100.7	81.7	110.8	89.2	0.805054	0.00517791
P37235	HPCAL1	Hippocalcin-like protein 1 OS=Homo sapiens GN=HPCAL1 PE=1 SV=3	47.1503	8	10	5	193	22.299	5.35	103.3	111.6	111.2	117.5	88.9	90.9	87.1	89.5	110.9	89.1	0.803427	0.000357317
E5RIF9	CA1	Carbonic anhydrase 1 (Fragment) OS=Homo sapiens GN=CA1 PE=1 SV=1	77.027	10	122	1	148	16.308	6.25	117.6	113.2	115.4	97.7	87.5	85.5	99.5	83.7	110.975	89.05	0.802433	0.00886822
A0A0S2Z4L3	PROS1	Protein S isoform 2 (Fragment) OS=Homo sapiens GN=PROS1 PE=2 SV=1	7.20339	4	5	4	708	78.803	5.74	102.8	106.7	121.4	113.1	91.3	94.3	84.4	86.1	111	89.025	0.802027	0.0032929
Q59EB6		Complement component 1, q subcomponent, receptor 1 variant (Fragment) OS=Homo sapiens PE=2 SV=1	16.6915	7	14	7	671	70.414	5.44	98.7	120.8	119.3	105.2	86.2	95.1	85.4	89.3	111	89	0.801802	0.0092544
B2ZZ89	SPTBN1	Epididymis luminal protein 102 OS=Homo sapiens GN=SPTBN1 PE=2 SV=1	66.3283	135	404	127	2364	274.439	5.57	104.4	110.5	111.4	117.8	93.3	89.5	86.5	86.6	111.025	88.975	0.801396	0.000441904
C0JYY2	APOB	Apolipoprotein B (Including Ag(X) antigen) OS=Homo sapiens GN=APOB PE=4 SV=1	30.2871	118	206	117	4563	515.236	7.05	115.7	106.2	111.1	111.2	86.3	89.9	94.6	85	111.05	88.95	0.800991	0.000263969
Q9UGP4	LIMD1	LIM domain-containing protein 1 OS=Homo sapiens GN=LIMD1 PE=1 SV=1	2.66272	1	1	1	676	72.144	6.65	113.2	105.6	102.1	123.5	88.5	84.3	83	99.7	111.1	88.875	0.799955	0.0105637
P35580	MYH10	Myosin-10 OS=Homo sapiens GN=MYH10 PE=1 SV=3	55.9717	123	852	96	1976	228.858	5.54	97.1	118.9	115.6	112.9	95.3	89.4	83.7	87	111.125	88.85	0.79955	0.00627397
P14543	NID1	Nidogen-1 OS=Homo sapiens GN=NID1 PE=1 SV=3	32.3176	34	69	21	1247	136.291	5.29	98.4	119.6	126.7	99.9	91	93.8	84.5	86	111.15	88.825	0.799145	0.0235867
Q59EA3		Cadherin 5, type 2 preproprotein variant (Fragment) OS=Homo sapiens PE=2 SV=1	7.18711	5	6	5	807	89.868	5.48	110.8	114.1	119.5	100.3	92.2	92.5	84.6	86	111.175	88.825	0.798966	0.00263992
A0A024R3E3	APOA1	Apolipoprotein A-I, isoform CRA_a OS=Homo sapiens GN=APOA1 PE=3 SV=1	76.03	26	258	26	267	30.759	5.76	123.1	101.5	102.1	118.1	82.9	92.9	90	89.4	111.2	88.8	0.798561	0.00909077
Q9NZN3	EHD3	EH domain-containing protein 3 OS=Homo sapiens GN=EHD3 PE=1 SV=2	26.729	14	35	4	535	60.849	6.57	99.4	117.9	123.9	103.7	92.9	91.2	84.5	86.4	111.225	88.75	0.797932	0.0103753
A0A0A0MQX1	MYO10	Unconventional myosin-X OS=Homo sapiens GN=MYO10 PE=1 SV=1	0.676655	1	1	1	2069	238.368	6.14	109.9	109.6	131.9	93.7	88.6	83.9	98.9	83.6	111.275	88.75	0.797574	0.0399853
A0A024R5H1	FOLR1	Folate receptor 1 (Adult), isoform CRA_a OS=Homo sapiens GN=FOLR1 PE=4 SV=1	10.1167	3	3	3	257	29.799	7.97	114.4	112.7	108.5	109.5	89.2	87.4	89.2	89.2	111.275	88.75	0.797574	4.42369e-06
L0R6G9	FUNDC2	Alternative protein FUNDC2 OS=Homo sapiens GN=FUNDC2 PE=4 SV=1	14.4928	1	1	1	69	7.963	6.49	123.2	104.4	103.9	113.7	95.1	88.1	85.5	86.2	111.3	88.725	0.79717	0.00428643
P29992	GNA11	Guanine nucleotide-binding protein subunit alpha-11 OS=Homo sapiens GN=GNA11 PE=1 SV=2	39.8329	13	17	6	359	42.097	5.69	95.3	116.2	118.2	115.4	93.6	89.6	81.8	89.8	111.275	88.7	0.797124	0.00871301
Q6NZI2	PTRF	Polymerase I and transcript release factor OS=Homo sapiens GN=PTRF PE=1 SV=1	32.8205	13	173	13	390	43.45	5.6	107.2	112.3	106.3	119.5	91.4	88	86.8	88.5	111.325	88.675	0.796542	0.000386432
Q7Z406	MYH14	Myosin-14 OS=Homo sapiens GN=MYH14 PE=1 SV=2	38.7469	69	296	56	1995	227.732	5.6	108.7	112	122.8	102.2	90.6	92.5	85.1	86.3	111.425	88.625	0.795378	0.00268986
A0A024R2L1	WDR48	Testicular tissue protein Li 224 OS=Homo sapiens GN=WDR48 PE=2 SV=1	3.39734	1	1	1	677	76.162	7.03	124.5	102.4	120	98.7	86	75.7	102.9	89.8	111.4	88.6	0.795332	0.0364188
Q16610	ECM1	Extracellular matrix protein 1 OS=Homo sapiens GN=ECM1 PE=1 SV=2	6.11111	3	5	3	540	60.635	6.71	107	102.4	118.5	117.7	90.6	88.3	87.5	88	111.4	88.6	0.795332	0.00133132
P48553	TRAPPC10	Trafficking protein particle complex subunit 10 OS=Homo sapiens GN=TRAPPC10 PE=1 SV=2	0.873709	1	1	1	1259	142.098	6.04	118.9	113.8	103.2	109.9	94.2	86.3	87.3	86.4	111.45	88.55	0.794527	0.000962462
A0A0G2JH66	HLA-F	HLA class I histocompatibility antigen, alpha chain F OS=Homo sapiens GN=HLA-F PE=1 SV=1	17.6471	8	16	4	442	50.396	7.17	107.8	120.5	119.9	97.9	87.2	98.7	83.6	84.4	111.525	88.475	0.79332	0.0116076
Q59GX2		Solute carrier family 2 (Facilitated glucose transporter), member 1 variant (Fragment) OS=Homo sapiens PE=2 SV=1	11.6054	6	9	6	517	56.981	9.47	113.4	106.2	110.7	115.9	80.6	78.9	116	78.3	111.55	88.45	0.792918	0.0497725
Q9Y6H1	CHCHD2	Coiled-coil-helix-coiled-coil-helix domain-containing protein 2 OS=Homo sapiens GN=CHCHD2 PE=1 SV=1	6.62252	1	1	1	151	15.503	9.22	113	115.4	106.5	111.3	93.5	89.6	87.2	83.5	111.55	88.45	0.792918	0.000178142
P13686	ACP5	Tartrate-resistant acid phosphatase type 5 OS=Homo sapiens GN=ACP5 PE=1 SV=3	25.8462	6	12	6	325	36.576	8.7	113.8	111.3	107.2	114.1	91.9	86.2	86.8	88.7	111.6	88.4	0.792115	2.82453e-05
L7N2F9		Uncharacterized protein (Fragment) OS=Homo sapiens PE=4 SV=1	33.0579	4	8	1	121	13.06	7.96	131.7	103.3	105.5	106.7	91.6	82.3	92.8	86.2	111.8	88.225	0.789132	0.0160269
Q149N5	DOCK4	DOCK4 protein OS=Homo sapiens GN=DOCK4 PE=2 SV=1	2.23769	4	4	4	2011	229.946	7.8	107.7	113.8	119.2	106.5	90.2	86.3	89.9	86.3	111.8	88.175	0.788685	0.000281916
A9QUT7	HLA-A	MHC class I antigen (Fragment) OS=Homo sapiens GN=HLA-A PE=3 SV=1	52.381	13	102	1	273	31.479	6.09	100.2	107	120.2	120	89.7	90.8	88.5	83.7	111.85	88.175	0.788333	0.0038874
P12111	COL6A3	Collagen alpha-3(VI) chain OS=Homo sapiens GN=COL6A3 PE=1 SV=5	49.8898	141	2402	19	3177	343.457	6.68	108.5	113.2	116.5	109.1	93.4	87.3	86.1	85.8	111.825	88.15	0.788285	9.55594e-05
Q8NFG4	FLCN	Folliculin OS=Homo sapiens GN=FLCN PE=1 SV=1	3.79965	2	2	2	579	64.432	6.23	111.7	107.5	114.2	114	89.6	83.2	96.9	82.9	111.85	88.15	0.788109	0.000634262
P55107	GDF10	Growth/differentiation factor 10 OS=Homo sapiens GN=GDF10 PE=2 SV=1	2.71967	1	1	1	478	53.088	9.51	99.6	127.5	114.4	105.9	91.1	81.3	95	85.2	111.85	88.15	0.788109	0.012723
A8K556		cDNA FLJ78217 OS=Homo sapiens PE=2 SV=1	11.2045	3	5	3	357	40.259	8.15	111.3	104.3	121.2	111	88	88.8	93.5	82	111.95	88.075	0.786735	0.00128743
Q5VZK9	CARMIL1	F-actin-uncapping protein LRRC16A OS=Homo sapiens GN=CARMIL1 PE=1 SV=1	0.510576	1	1	1	1371	151.462	7.85	115.4	106.7	116.8	108.8	90.7	92.7	88.5	80.3	111.925	88.05	0.786688	0.000630387
P48509	CD151	CD151 antigen OS=Homo sapiens GN=CD151 PE=1 SV=3	16.996	5	10	5	253	28.276	7.47	98.9	118	115.9	115.5	88.7	94.8	77.6	90.5	112.075	87.9	0.784296	0.00563847
G8JLH6	CD9	Tetraspanin (Fragment) OS=Homo sapiens GN=CD9 PE=1 SV=1	12.7193	5	16	5	228	25.391	6.52	102.8	111.4	108.6	125.6	92.3	87.5	84.4	87.3	112.1	87.875	0.783898	0.00319564
P56199	ITGA1	Integrin alpha-1 OS=Homo sapiens GN=ITGA1 PE=1 SV=2	23.3249	29	51	29	1179	130.765	6.29	92.6	120.1	119.7	116.2	94.6	90.2	82.4	84.3	112.15	87.875	0.783549	0.0145204
A5PL32	APOL1	APOL1 protein (Fragment) OS=Homo sapiens GN=APOL1 PE=2 SV=1	4.32802	2	2	2	439	48.486	7.17	113.4	119.4	108.9	107.1	89	92.2	88.6	81.4	112.2	87.8	0.782531	0.000478907
B2R8Y9		cDNA, FLJ94125, highly similar to Homo sapiens tissue factor pathway inhibitor(lipoprotein-associated coagulation inhibitor) (TFPI), mRNA OS=Homo sapiens PE=2 SV=1	5.92105	1	1	1	304	34.98	8.25	127	102.2	96.2	124	85.6	91.6	91.6	81.7	112.35	87.625	0.779929	0.0223112
P10114	RAP2A	Ras-related protein Rap-2a OS=Homo sapiens GN=RAP2A PE=1 SV=1	32.2404	4	8	1	183	20.602	4.82	113.8	106	116.3	113.5	87.5	83.1	89	90.9	112.4	87.625	0.779582	0.000110285
P02760	AMBP	Protein AMBP OS=Homo sapiens GN=AMBP PE=1 SV=1	38.0682	10	24	10	352	38.974	6.25	109.5	111.8	118.3	110	92.3	93	83.7	81.3	112.4	87.575	0.779137	0.000459058
P00738	HP	Haptoglobin OS=Homo sapiens GN=HP PE=1 SV=1	47.0443	22	130	10	406	45.177	6.58	128.2	117.9	101.7	101.9	84.1	102.2	84.8	79.2	112.425	87.575	0.778964	0.0231702
A0A096LPE2	SAA2-SAA4	Protein SAA2-SAA4 OS=Homo sapiens GN=SAA2-SAA4 PE=4 SV=1	20.6731	4	4	4	208	23.338	8.98	117.8	112.6	107.8	111.7	82.3	96.7	90.6	80.5	112.475	87.525	0.778173	0.00113877
K7N7A8		Uncharacterized protein (Fragment) OS=Homo sapiens PE=3 SV=2	9.35412	3	13	3	449	48.765	5.22	99.2	116.1	124.9	109.8	89.4	92.6	84.8	83.2	112.5	87.5	0.777778	0.00511276
P06727	APOA4	Apolipoprotein A-IV OS=Homo sapiens GN=APOA4 PE=1 SV=3	48.9899	20	32	20	396	45.371	5.38	117	117.4	108.1	107.8	85.2	90.3	87.1	87	112.575	87.4	0.776371	0.000122841
Q9BX67	JAM3	Junctional adhesion molecule C OS=Homo sapiens GN=JAM3 PE=1 SV=1	8.06452	1	1	1	310	34.998	7.59	121.2	96.5	127.5	105.5	98.6	82.1	84	84.6	112.675	87.325	0.775017	0.0198813
Q9Y2V2	CARHSP1	Calcium-regulated heat-stable protein 1 OS=Homo sapiens GN=CARHSP1 PE=1 SV=2	5.44218	1	1	1	147	15.882	8.21	125.3	100.5	106.5	118.6	90.7	92.8	86.5	79.2	112.725	87.3	0.774451	0.00725621
Q01118	SCN7A	Sodium channel protein type 7 subunit alpha OS=Homo sapiens GN=SCN7A PE=1 SV=2	5.05351	8	9	8	1682	193.366	7.96	103	112.9	117.9	117.5	90.8	88.1	85.3	84.5	112.825	87.175	0.772657	0.000480453
D9ZGG2	VTN	Vitronectin OS=Homo sapiens GN=VTN PE=4 SV=1	24.6862	9	71	9	478	54.271	5.8	100.4	125.1	117	108.8	94.1	87.1	82.7	84.7	112.825	87.15	0.772435	0.00468052
A0A140VKC4	MECP2	Methyl CpG binding protein 2 (Rett syndrome), isoform CRA_c OS=Homo sapiens GN=MECP2 PE=2 SV=1	26.1044	9	11	9	498	53.291	9.88	117.1	107.6	107.7	119.2	84.1	88.1	87	89.2	112.9	87.1	0.771479	0.000212971
P17301	ITGA2	Integrin alpha-2 OS=Homo sapiens GN=ITGA2 PE=1 SV=1	6.68925	7	11	1	1181	129.214	5.31	95.4	138.3	105.5	112.7	91.8	91.4	90.4	74.5	112.975	87.025	0.770303	0.0419128
O00159	MYO1C	Unconventional myosin-Ic OS=Homo sapiens GN=MYO1C PE=1 SV=4	48.5419	47	144	9	1063	121.606	9.41	105.3	117	117.5	112.4	91.9	85.4	84.3	86.3	113.05	86.975	0.76935	0.00021589
K7ER74	APOC4-APOC2	Protein APOC4-APOC2 OS=Homo sapiens GN=APOC4-APOC2 PE=1 SV=1	16.2921	3	4	3	178	20.036	6.64	100.1	106.3	119.5	126.3	85.3	93.1	88.9	80.6	113.05	86.975	0.76935	0.00728422
P00747	PLG	Plasminogen OS=Homo sapiens GN=PLG PE=1 SV=2	42.963	27	45	27	810	90.51	7.24	106	109.4	126.6	110.4	88.7	91.1	82.1	85.8	113.1	86.925	0.768568	0.00192761
Q8WXV6	PLEC1	Plectin isoform 1a (Fragment) OS=Homo sapiens GN=PLEC1 PE=2 SV=1	35.1351	1	2	1	37	4.143	9.99	117.3	119.3	107.1	109.1	85.3	92.9	88.1	80.9	113.2	86.8	0.766784	0.000518824
Q4V9L6	TMEM119	Transmembrane protein 119 OS=Homo sapiens GN=TMEM119 PE=1 SV=1	9.89399	2	3	2	283	29.185	4.58	106.8	112.4	111.8	121.9	92.6	88.1	80.2	86.2	113.225	86.775	0.766394	0.000629455
P50148	GNAQ	Guanine nucleotide-binding protein G(q) subunit alpha OS=Homo sapiens GN=GNAQ PE=1 SV=4	35.6546	12	17	6	359	42.115	5.68	96.1	117.5	134.7	105.1	94.6	89.5	76.2	86.3	113.35	86.65	0.764446	0.0274421
Q13753	LAMC2	Laminin subunit gamma-2 OS=Homo sapiens GN=LAMC2 PE=1 SV=2	9.97485	12	16	12	1193	130.892	6.19	108.3	115.3	123.2	106.6	90.2	89.5	80.1	86.8	113.35	86.65	0.764446	0.000942426
B0AZM9		cDNA, FLJ79469, highly similar to Serine/threonine-protein kinase PAK 7 (EC2.7.11.1) OS=Homo sapiens PE=2 SV=1	1.5299	1	4	1	719	80.678	8.09	100.4	113.3	126.7	113.1	89.4	86.1	85.5	85.6	113.375	86.65	0.764278	0.00269801
Q92625	ANKS1A	Ankyrin repeat and SAM domain-containing protein 1A OS=Homo sapiens GN=ANKS1A PE=1 SV=4	0.793651	1	1	1	1134	123.032	6.38	120.9	112.1	121.6	99.3	76.6	90.8	99.9	78.8	113.475	86.525	0.762503	0.0116165
A0A087WUF6	FGF2	Fibroblast growth factor OS=Homo sapiens GN=FGF2 PE=1 SV=1	6.59722	2	2	2	288	30.733	11.18	103.2	110.4	130.7	109.8	79.8	82.7	98.1	85.3	113.525	86.475	0.761726	0.00938133
Q59FZ8		Nebulette non-muscle isoform variant (Fragment) OS=Homo sapiens PE=2 SV=1	19.4203	5	5	5	345	38.672	9.06	117.8	119.6	110.2	107.1	88.6	90.9	80.1	85.8	113.675	86.35	0.759622	0.000361715
O95445	APOM	Apolipoprotein M OS=Homo sapiens GN=APOM PE=1 SV=2	4.78723	1	1	1	188	21.239	6.01	105.6	116.1	121.7	111.5	87.2	89.3	81.4	87.1	113.725	86.25	0.758408	0.000362848
A0A090N8Z4	IMAP1	Immunity associated protein 1 OS=Homo sapiens GN=IMAP1 PE=4 SV=1	22.8758	6	9	4	306	34.348	8.87	120.6	111.1	115.6	108.5	85.9	91.1	79.8	87.6	113.95	86.1	0.755595	0.000228913
A0A024RBX1	GPM6B	Glycoprotein M6B, isoform CRA_d OS=Homo sapiens GN=GPM6B PE=4 SV=1	4.2623	1	1	1	305	33.515	6.49	119.7	107.2	116.7	112.3	89.3	87.7	85.4	81.8	113.975	86.05	0.75499	0.000119024
P02749	APOH	Beta-2-glycoprotein 1 OS=Homo sapiens GN=APOH PE=1 SV=3	44.058	12	48	12	345	38.273	7.97	103.2	106.3	126.5	119.8	90.1	89.6	82.1	82.3	113.95	86.025	0.754936	0.00334267
A0A087X1U0	TPSB2	Tryptase beta-2 OS=Homo sapiens GN=TPSB2 PE=1 SV=1	38.6986	10	195	3	292	32.555	7.25	102.4	113.9	130	109.7	88.8	86.1	80.3	88.9	114	86.025	0.754605	0.00397863
O95171	SCEL	Sciellin OS=Homo sapiens GN=SCEL PE=1 SV=2	2.76163	2	2	2	688	77.504	9.38	120.5	117.8	117.9	100	85.9	93.1	78.7	86.1	114.05	85.95	0.753617	0.0023345
B7Z5W1		cDNA FLJ54854, highly similar to Junctional adhesion molecule A OS=Homo sapiens PE=2 SV=1	36.9637	9	11	9	303	32.838	8.85	104	120.4	129.7	102.3	85.5	88.5	85.1	84.6	114.1	85.925	0.753067	0.00552815
B3VL05		Beta globin (Fragment) OS=Homo sapiens PE=3 SV=1	94.2857	17	2364	5	105	11.478	6.68	106.8	121.8	118.9	109.1	76.6	77.8	107.8	81.3	114.15	85.875	0.7523	0.0139001
P02743	APCS	Serum amyloid P-component OS=Homo sapiens GN=APCS PE=1 SV=2	28.2511	7	56	7	223	25.371	6.54	103	142.7	108.1	103.6	91.1	88.7	80.9	81.8	114.35	85.625	0.748798	0.0267308
A0A0G2JMH6	HLA-DRA	HLA class II histocompatibility antigen, DR alpha chain OS=Homo sapiens GN=HLA-DRA PE=1 SV=1	32.6772	7	75	6	254	28.603	5	138.5	108.7	99.4	111.3	86.9	85.5	81.9	87.8	114.475	85.525	0.747106	0.0144295
Q5TBU5	hCG_1773630	HCG1773630 OS=Homo sapiens GN=hCG_1773630 PE=2 SV=1	38.1579	3	8	3	76	7.85	5.31	108.4	113.7	115.9	119.9	87	81.7	83.6	89.8	114.475	85.525	0.747106	7.04852e-05
P11233	RALA	Ras-related protein Ral-A OS=Homo sapiens GN=RALA PE=1 SV=1	31.068	6	11	4	206	23.552	7.11	104.5	123.4	117.7	113.3	89	85.2	87.2	79.7	114.725	85.275	0.743299	0.000584485
Q5TEC6	HIST2H3PS2	Histone H3 OS=Homo sapiens GN=HIST2H3PS2 PE=1 SV=1	32.3529	6	111	3	136	15.421	11.27	93.5	131.3	107.7	126.6	77.8	88.9	79.5	94.8	114.775	85.25	0.742758	0.0218945
H7BY55	CD55	Complement decay-accelerating factor OS=Homo sapiens GN=CD55 PE=1 SV=2	19.8182	9	15	9	550	58.873	8.78	110.2	119.7	118.8	110.4	86.2	86.4	84.7	83.5	114.775	85.2	0.742322	3.28492e-05
Q6IAQ2	SDHC	SDHC protein OS=Homo sapiens GN=SDHC PE=2 SV=1	7.69231	1	1	1	169	18.59	9.69	106.1	109.8	133.6	110.4	75.6	73	107.9	83.6	114.975	85.025	0.739509	0.0254232
P02462	COL4A1	Collagen alpha-1(IV) chain OS=Homo sapiens GN=COL4A1 PE=1 SV=3	4.19413	4	13	4	1669	160.514	8.28	88.8	135.5	135.1	100.8	87.7	91	79.3	81.9	115.05	84.975	0.738592	0.0493083
O15230	LAMA5	Laminin subunit alpha-5 OS=Homo sapiens GN=LAMA5 PE=1 SV=8	17.9432	54	106	53	3695	399.479	7.02	103.7	121.4	125.3	110	87.2	87	81.6	83.8	115.1	84.9	0.737619	0.00111639
P08514	ITGA2B	Integrin alpha-IIb OS=Homo sapiens GN=ITGA2B PE=1 SV=3	2.6949	2	3	2	1039	113.306	5.38	105.3	106	150.6	98.5	86.5	81.7	92.3	79	115.1	84.875	0.737402	0.0493687
B7Z9B1		cDNA FLJ52398, highly similar to Cadherin-13 OS=Homo sapiens PE=2 SV=1	13.5526	8	18	8	760	83.356	5.12	96.6	124.6	118.6	120.9	89.9	85.2	78.2	86	115.175	84.825	0.736488	0.00417058
A8K7E0		cDNA FLJ76911, highly similar to Homo sapiens biglycan (BGN), mRNA OS=Homo sapiens PE=2 SV=1	56.7935	16	744	9	368	41.643	7.52	103.9	122.5	127.2	107.2	88.6	85.6	81.3	83.7	115.2	84.8	0.736111	0.00210748
P60903	S100A10	Protein S100-A10 OS=Homo sapiens GN=S100A10 PE=1 SV=2	54.6392	6	120	6	97	11.196	7.37	102.7	119.5	111.2	127.7	86.7	86.5	83.5	82.2	115.275	84.725	0.734982	0.00142878
A0A0S2Z3R6	LAMB3	Laminin beta 3 isoform 1 (Fragment) OS=Homo sapiens GN=LAMB3 PE=2 SV=1	17.4061	16	25	16	1172	129.489	7.21	109.7	118.6	125.1	108.2	87.9	86.5	80.4	83.6	115.4	84.6	0.733102	0.000373356
V9HVY1	HEL-S-78p	Epididymis secretory sperm binding protein Li 78p OS=Homo sapiens GN=HEL-S-78p PE=2 SV=1	70.4684	29	254	29	491	55.892	8.27	104.7	96.9	145.4	115.4	85.5	90	84.3	77.8	115.6	84.4	0.730104	0.0289764
Q13813	SPTAN1	Spectrin alpha chain, non-erythrocytic 1 OS=Homo sapiens GN=SPTAN1 PE=1 SV=3	62.7023	148	477	1	2472	284.364	5.35	123	124.8	99.7	115.2	86.9	92.2	83.6	74.6	115.675	84.325	0.728982	0.0036717
C7EXL7	HLA-Cw	MHC class I antigen OS=Homo sapiens GN=HLA-Cw PE=3 SV=1	53.0055	15	40	3	366	40.836	6.47	92	117.2	114.7	138.8	80.7	89.3	75.3	91.9	115.675	84.3	0.728766	0.0227005
Q9H1C7	CYSTM1	Cysteine-rich and transmembrane domain-containing protein 1 OS=Homo sapiens GN=CYSTM1 PE=1 SV=1	10.3093	1	1	1	97	10.624	4.32	120.2	120.1	119.7	103	88.9	82.2	75.6	90.3	115.75	84.25	0.727862	0.00115302
Q9H8L6	MMRN2	Multimerin-2 OS=Homo sapiens GN=MMRN2 PE=1 SV=2	19.0727	14	21	14	949	104.344	5.86	100.3	118.1	127.3	117.3	88.2	84.5	80.3	83.9	115.75	84.225	0.727646	0.00168926
O00468	AGRN	Agrin OS=Homo sapiens GN=AGRN PE=1 SV=5	29.6565	44	94	44	2067	217.092	6.39	100.3	116.2	128.2	118.5	88.1	87.8	79.4	81.5	115.8	84.2	0.727116	0.00221251
B0YJ32	LAMA3	Laminin alpha-3 chain variant 1 OS=Homo sapiens GN=LAMA3 PE=4 SV=1	14.9925	42	77	41	3335	366.714	7.24	108.9	120.4	120.6	113.6	84.4	85.4	84.3	82.4	115.875	84.125	0.725998	3.48847e-05
F5H265	UBC	Polyubiquitin-C (Fragment) OS=Homo sapiens GN=UBC PE=1 SV=1	64.4295	7	150	1	149	16.831	6.58	144.6	110.7	100.1	109.7	87.4	83.4	88	76.1	116.275	83.725	0.72006	0.0181986
P02671	FGA	Fibrinogen alpha chain OS=Homo sapiens GN=FGA PE=1 SV=2	33.9492	27	219	27	866	94.914	6.01	106.3	103.2	148.1	107.7	83.9	89.8	84.8	76.1	116.325	83.65	0.719106	0.0249765
Q5IWS5	ITLN1	Intelectin 1 OS=Homo sapiens GN=ITLN1 PE=2 SV=1	16.6134	4	6	4	313	34.955	5.82	128.6	121.5	102.7	112.9	86.5	83.8	84.3	79.6	116.425	83.55	0.717629	0.00126466
Q03591	CFHR1	Complement factor H-related protein 1 OS=Homo sapiens GN=CFHR1 PE=1 SV=2	22.4242	7	16	3	330	37.626	7.39	106.9	116.1	128	114.8	90.2	89.7	72	82.3	116.45	83.55	0.717475	0.0016546
A0A140VJM0		Testicular tissue protein Li 96 OS=Homo sapiens PE=2 SV=1	15.7945	13	24	13	1051	116.538	6.77	103.7	118.5	127.2	117.2	87	85.1	79.1	82.2	116.65	83.35	0.714531	0.000650402
A8K2W3		cDNA FLJ78516 OS=Homo sapiens PE=2 SV=1	37.4118	15	77	15	425	47.073	5.25	117.5	113.4	110.9	125.9	85	85	78.8	83.5	116.925	83.075	0.710498	8.21286e-05
A8K0N4		cDNA FLJ78169, highly similar to Homo sapiens transmembrane 4 superfamily member 11 (TM4SF11), mRNA OS=Homo sapiens PE=2 SV=1	21.4286	2	2	2	182	19.989	9.36	123.5	115.3	121.4	107.7	83.4	82.4	84.9	81.4	116.975	83.025	0.709767	8.40468e-05
B4DL31		cDNA FLJ52681, highly similar to HLA class I histocompatibility antigen, alpha chain E OS=Homo sapiens PE=2 SV=1	22.3058	7	22	4	399	44.435	6.48	114.6	123.8	124.9	105.7	79.8	85.3	82.2	83.7	117.25	82.75	0.705757	0.000304399
Q6UXG8	BTNL9	Butyrophilin-like protein 9 OS=Homo sapiens GN=BTNL9 PE=2 SV=1	5.42056	3	3	3	535	59.679	6.44	106.8	123.5	124.9	113.9	78.7	88.6	83.7	79.9	117.275	82.725	0.705393	0.00036812
Q5BKZ8	HSPA12B	HSPA12B protein (Fragment) OS=Homo sapiens GN=HSPA12B PE=2 SV=1	26.3464	15	26	13	687	75.858	9.09	109.9	119.4	120.9	119.1	86.2	82.2	85.6	76.7	117.325	82.675	0.704667	4.53735e-05
Q9BUM6		COL6A2 protein OS=Homo sapiens PE=2 SV=1	39.5294	17	414	1	425	47.421	5.45	108.4	127.7	113.9	119.5	85.8	82.8	80.9	81.2	117.375	82.675	0.704366	0.000186629
P51636	CAV2	Caveolin-2 OS=Homo sapiens GN=CAV2 PE=1 SV=2	25.9259	3	7	3	162	18.279	5.27	106.4	123.3	133	106.7	84.9	88	74.7	83	117.35	82.65	0.704303	0.00281057
W0Z7M9	mkl1	MKL/myocardin-like protein 1 OS=Homo sapiens GN=mkl1 PE=1 SV=1	0.724638	1	1	1	966	102.938	5.87	106.9	108.5	139.1	115.4	79.3	95.3	73.3	82.1	117.475	82.5	0.702277	0.00722131
Q9NRN5	OLFML3	Olfactomedin-like protein 3 OS=Homo sapiens GN=OLFML3 PE=2 SV=1	41.133	14	21	14	406	45.981	6.57	113.8	109.4	116.8	130.1	87.2	74.8	88.8	79.1	117.525	82.475	0.701766	0.000744205
P19075	TSPAN8	Tetraspanin-8 OS=Homo sapiens GN=TSPAN8 PE=1 SV=1	10.1266	2	2	2	237	26.026	5.6	91.5	110.5	132.1	136.2	87.2	84.5	84.3	73.9	117.575	82.475	0.701467	0.017249
P12821	ACE	Angiotensin-converting enzyme OS=Homo sapiens GN=ACE PE=1 SV=1	24.5789	25	35	25	1306	149.62	6.39	105.5	124.1	134.5	106.1	84.3	85.9	78.4	81.2	117.55	82.45	0.701404	0.0029793
Q7Z528		E3-16 OS=Homo sapiens PE=2 SV=1	3.38346	1	1	1	266	30.405	5.22	96	136.7	131.3	106.4	79	91.9	75.2	83.4	117.6	82.375	0.700468	0.0147588
A0A0K3AYW4	HLA-DRB1	MHC class II antigen (Fragment) OS=Homo sapiens GN=HLA-DRB1 PE=4 SV=1	37.5	4	6	2	72	8.659	6.29	102.5	125.4	140.2	102.5	82.2	84.9	78.8	83.5	117.65	82.35	0.699958	0.00921034
J3KNB4	CAMP	Cathelicidin antimicrobial peptide OS=Homo sapiens GN=CAMP PE=1 SV=1	23.1214	5	7	5	173	19.578	9.41	105.1	103.5	133.5	129.2	81.6	80.3	91	75.8	117.825	82.175	0.697433	0.00568614
D3DPG9	CALCRL	Calcitonin receptor-like, isoform CRA_a OS=Homo sapiens GN=CALCRL PE=3 SV=1	8.89831	3	6	3	472	54.283	6.77	101.2	126.6	126.7	116.8	85.5	84.9	84.8	73.4	117.825	82.15	0.69722	0.00176124
Q99715	COL12A1	Collagen alpha-1(XII) chain OS=Homo sapiens GN=COL12A1 PE=1 SV=2	33.9863	76	141	76	3063	332.941	5.53	105.1	119.2	140.9	106.2	85.2	86.3	78.9	78.2	117.85	82.15	0.697073	0.00594981
Q9NRC6	SPTBN5	Spectrin beta chain, non-erythrocytic 5 OS=Homo sapiens GN=SPTBN5 PE=1 SV=2	0.190528	1	1	1	3674	416.493	6.65	126.7	121.2	141.3	82.2	78.5	99.6	77.2	73.2	117.85	82.125	0.69686	0.0427779
B7Z8Y6		cDNA FLJ58394, highly similar to Platelet endothelial cell adhesion molecule OS=Homo sapiens PE=2 SV=1	36.6985	22	49	2	733	81.728	6.71	99.4	132.3	135.6	104.5	90.9	85.2	84.6	67.5	117.95	82.05	0.695634	0.014747
O95858	TSPAN15	Tetraspanin-15 OS=Homo sapiens GN=TSPAN15 PE=1 SV=1	3.40136	1	1	1	294	33.143	5.48	115.9	105.6	137.5	112.8	85.1	83.6	80.7	78.7	117.95	82.025	0.695422	0.00217274
D3DX19	CLDN5	Claudin OS=Homo sapiens GN=CLDN5 PE=1 SV=1	9.24092	2	5	2	303	31.605	9.07	104.5	119	126.6	121.8	77.9	83.3	86.6	80.3	117.975	82.025	0.695274	0.000415142
A0A024R9E4	MAL2	Mal, T-cell differentiation protein 2, isoform CRA_a OS=Homo sapiens GN=MAL2 PE=4 SV=1	6.25	1	1	1	176	19.113	6.24	117.4	108.4	120.3	125.8	88.2	81.6	79	79.2	117.975	82	0.695063	0.000143497
F1DSG4	AQP4	Aquaporin 4 transcript variant a OS=Homo sapiens GN=AQP4 PE=2 SV=1	11.1455	2	3	2	323	34.807	7.66	119.9	128.4	109.2	114.5	85.6	90.3	73.6	78.5	118	82	0.694915	0.000622213
Q8N699	MYCT1	Myc target protein 1 OS=Homo sapiens GN=MYCT1 PE=1 SV=1	5.10638	1	1	1	235	26.576	9.83	101.5	117.5	134.7	119	82.7	90.2	75.2	79.2	118.175	81.825	0.692405	0.00285043
Q8IWA5	SLC44A2	Choline transporter-like protein 2 OS=Homo sapiens GN=SLC44A2 PE=1 SV=3	13.881	9	13	9	706	80.071	8.57	96.5	127.8	136.8	112	87	82.4	76.2	81.3	118.275	81.725	0.690974	0.0071918
Q9NVG8	TBC1D13	TBC1 domain family member 13 OS=Homo sapiens GN=TBC1D13 PE=1 SV=3	4.5	1	1	1	400	46.524	5.24	133.4	124.7	118.9	96.5	73.7	77.4	104.2	71.1	118.375	81.6	0.689335	0.0154086
P02775	PPBP	Platelet basic protein OS=Homo sapiens GN=PPBP PE=1 SV=3	7.8125	1	2	1	128	13.885	8.79	112.3	109	129.6	123.3	80.9	88.3	77.8	78.7	118.55	81.425	0.686841	0.000442461
A8TX70	COL6A5	Collagen alpha-5(VI) chain OS=Homo sapiens GN=COL6A5 PE=1 SV=1	18.6233	40	58	37	2615	289.744	6.95	108.8	123.1	130.8	111.8	84.4	85	79.1	77	118.625	81.375	0.685985	0.000487565
P28799	GRN	Granulins OS=Homo sapiens GN=GRN PE=1 SV=2	5.90219	3	3	3	593	63.5	6.83	120.8	112.7	91.2	151	88.4	81.4	61.7	93	118.925	81.125	0.682153	0.0371896
P57087	JAM2	Junctional adhesion molecule B OS=Homo sapiens GN=JAM2 PE=1 SV=1	9.73154	2	3	2	298	33.186	9.09	99.8	121.8	138.8	115.6	84.8	82.9	74.7	81.6	119	81	0.680672	0.00390505
E6Y8C6	PRF1	Perforin 1 OS=Homo sapiens GN=PRF1 PE=2 SV=1	9.90991	3	5	3	555	61.308	7.83	102.2	112.3	141.8	119.8	81	83.1	75.3	84.6	119.025	81	0.680529	0.00458349
Q6UWY5	OLFML1	Olfactomedin-like protein 1 OS=Homo sapiens GN=OLFML1 PE=1 SV=2	38.806	15	40	15	402	45.921	8.09	106.6	114.6	124.9	130.1	85.6	76.5	85	76.7	119.05	80.95	0.679966	0.000609871
A0A140VJW3	SUSD2	Sushi domain containing 2, isoform CRA_a OS=Homo sapiens GN=SUSD2 PE=2 SV=1	25.7908	13	36	13	822	90.15	6.28	110	125.9	134.3	106.2	81.9	80.2	81	80.5	119.1	80.9	0.679261	0.00119577
Q9BXM0	PRX	Periaxin OS=Homo sapiens GN=PRX PE=1 SV=2	9.1718	6	6	6	1461	154.807	7.5	109	127.8	125.4	114.8	99.9	83.9	70.5	68.8	119.25	80.775	0.677358	0.00391634
B7VU68	HLA-B	MHC class I antigen (Fragment) OS=Homo sapiens GN=HLA-B PE=3 SV=1	55.6777	15	93	1	273	31.601	5.97	110.3	134.4	148.6	83.8	77.2	97.7	71.4	76.5	119.275	80.7	0.676588	0.045871
B7ZKQ8	PODXL	PODXL protein OS=Homo sapiens GN=PODXL PE=2 SV=1	8.75	5	11	5	560	58.839	5.49	104.3	130	128	115.8	87.2	85.2	76.2	73.3	119.525	80.475	0.67329	0.00126788
P35625	TIMP3	Metalloproteinase inhibitor 3 OS=Homo sapiens GN=TIMP3 PE=1 SV=2	39.3365	9	20	9	211	24.129	8.72	99.1	145.6	119.3	116	83.8	83.6	75.9	76.6	120	79.975	0.666458	0.00662668
Q53G01	CLIC5	Chloride intracellular channel protein (Fragment) OS=Homo sapiens GN=CLIC5 PE=2 SV=1	45.0199	7	11	6	251	28.161	6	120	118.7	120.1	121.5	82.5	83.7	81.1	72.4	120.075	79.925	0.665626	4.95508e-06
A6NCI8	C2orf78	Uncharacterized protein C2orf78 OS=Homo sapiens GN=C2orf78 PE=2 SV=3	0.867679	1	2	1	922	100.108	9.03	117.3	140.4	130.2	92.8	78.5	92.2	71.8	76.7	120.175	79.8	0.664032	0.0111538
Q03135	CAV1	Caveolin-1 OS=Homo sapiens GN=CAV1 PE=1 SV=4	67.9775	11	153	11	178	20.458	6.02	102.8	131.1	117.8	129.4	84.1	83	73.9	78	120.275	79.75	0.663064	0.00111541
P07204	THBD	Thrombomodulin OS=Homo sapiens GN=THBD PE=1 SV=2	6.6087	4	4	4	575	60.289	4.92	93.6	130.7	150.3	106.6	80.9	94.7	70.3	73	120.3	79.725	0.662718	0.0255758
P28906	CD34	Hematopoietic progenitor cell antigen CD34 OS=Homo sapiens GN=CD34 PE=1 SV=2	19.2208	5	6	5	385	40.691	7.37	104.4	117.4	110.8	148.5	84.9	76.4	72.4	85.1	120.275	79.7	0.662648	0.00754954
P02745	C1QA	Complement C1q subcomponent subunit A OS=Homo sapiens GN=C1QA PE=1 SV=2	4.08163	1	1	1	245	26	9.11	112.1	108.5	120.6	140.6	81.9	88.6	77.9	69.9	120.45	79.575	0.660648	0.00245135
A4D1B1	CD36	CD36 antigen (Collagen type I receptor, thrombospondin receptor) OS=Homo sapiens GN=CD36 PE=2 SV=1	25	9	17	9	472	53.019	7.96	102.4	130.8	121.6	128.4	84.2	76.6	78	77.9	120.8	79.175	0.655422	0.000776116
A0A060CZ20	HLA-A	MHC class I antigen OS=Homo sapiens GN=HLA-A PE=3 SV=1	58.3562	18	85	1	365	40.924	6.84	100.6	118	147.2	117.8	105.1	70.4	62.8	78.1	120.9	79.1	0.65426	0.0203251
A0A0A1TTQ0	LU	Lutheran blood group glycoprotein (Fragment) OS=Homo sapiens GN=LU PE=4 SV=1	41.0828	21	64	21	628	67.299	5.81	106.1	124.4	134.3	120	80.7	80	77.6	77	121.2	78.825	0.650371	0.00037625
O15551	CLDN3	Claudin-3 OS=Homo sapiens GN=CLDN3 PE=1 SV=1	7.27273	1	4	1	220	23.303	8.05	117.2	103.8	128.8	136.4	86.2	74.2	83.4	70	121.55	78.45	0.645413	0.00175772
P02679	FGG	Fibrinogen gamma chain OS=Homo sapiens GN=FGG PE=1 SV=3	62.0309	26	217	3	453	51.479	5.62	97.3	106.6	158.7	123.9	78.5	88.2	75.2	71.6	121.625	78.375	0.644399	0.0213663
P11686	SFTPC	Pulmonary surfactant-associated protein C OS=Homo sapiens GN=SFTPC PE=1 SV=2	14.7208	2	3	1	197	21.039	6.65	123.2	113.9	150.7	99.3	71.7	95.1	73.3	72.7	121.775	78.2	0.642168	0.0117862
P12429	ANXA3	Annexin A3 OS=Homo sapiens GN=ANXA3 PE=1 SV=3	58.5139	19	47	19	323	36.353	5.92	112.3	121	132.1	124.4	77.4	81.6	77.9	73.4	122.45	77.575	0.633524	5.4019e-05
B7ZKY6	MME	Membrane metallo-endopeptidase OS=Homo sapiens GN=MME PE=2 SV=1	24.9333	15	26	15	750	85.459	5.91	105.2	122.9	129.9	132.1	81.1	76.2	76.6	76	122.525	77.475	0.63232	0.000351377
Q86T13	CLEC14A	C-type lectin domain family 14 member A OS=Homo sapiens GN=CLEC14A PE=1 SV=1	16.9388	6	8	6	490	51.603	6.35	114	124.6	129.7	123.5	79.6	80	71.1	77.5	122.95	77.05	0.626678	2.16518e-05
V9GYM3	APOA2	Apolipoprotein A-II OS=Homo sapiens GN=APOA2 PE=1 SV=1	30.8271	5	17	5	133	14.905	8.27	126.5	114.5	109.8	144	78	78.6	76.3	72.3	123.7	76.3	0.616815	0.000875894
Q96AP7	ESAM	Endothelial cell-selective adhesion molecule OS=Homo sapiens GN=ESAM PE=1 SV=1	6.41026	2	2	2	390	41.151	9.32	99.6	136.1	136	124.2	83.1	79	69.9	72.1	123.975	76.025	0.613228	0.00190345
A0A075B6Y9	TRAJ42	Protein TRAJ42 (Fragment) OS=Homo sapiens GN=TRAJ42 PE=4 SV=1	63.6364	1	1	1	22	2.274	10.01	137.4	145	102.8	111.7	75.6	72.4	65.2	90	124.225	75.8	0.610183	0.00528979
A6NMZ7	COL6A6	Collagen alpha-6(VI) chain OS=Homo sapiens GN=COL6A6 PE=1 SV=2	36.8095	71	200	68	2263	247.019	6.89	106	139.9	128.8	123.3	81.3	77.9	72	70.8	124.5	75.5	0.606426	0.000609528
A3R0T8	HIST1H1E	Histone 1, H1e OS=Homo sapiens GN=HIST1H1E PE=2 SV=1	47.4886	14	60	3	219	21.852	11.03	126.5	107.4	94.8	170.9	70.5	69.9	63.7	96.3	124.9	75.1	0.601281	0.0336488
Q10589	BST2	Bone marrow stromal antigen 2 OS=Homo sapiens GN=BST2 PE=1 SV=1	18.8889	3	6	3	180	19.756	5.6	102.7	133.8	138.4	127.5	84.4	74.8	66.7	71.7	125.6	74.4	0.592357	0.00112195
A0A0D9SF54	SPTAN1	Spectrin alpha chain, non-erythrocytic 1 OS=Homo sapiens GN=SPTAN1 PE=1 SV=1	63.2072	148	475	1	2457	282.662	5.34	123.5	125.8	93.8	161.1	82.4	68.1	70.5	74.7	126.05	73.925	0.586474	0.0101965
A0A0A8LE32	HLA-DRB1	MHC class II antigen OS=Homo sapiens GN=HLA-DRB1 PE=2 SV=1	42.8571	9	20	3	266	29.88	7.44	107.1	149.4	188.6	77.6	60.4	81.9	75.5	59.4	130.675	69.3	0.530323	0.0489389
B4DNX3		cDNA FLJ56412, highly similar to Advanced glycosylation end product-specific receptor OS=Homo sapiens PE=2 SV=1	37.2414	9	55	9	435	45.952	6.57	105.9	139.5	160.5	120.6	73.3	68.1	65.2	66.8	131.625	68.35	0.519278	0.00184508
P22748	CA4	Carbonic anhydrase 4 OS=Homo sapiens GN=CA4 PE=1 SV=2	44.2308	11	23	11	312	35.01	7.83	120.5	146.7	130.5	134.9	69.2	68.8	65.1	64.3	133.15	66.85	0.502065	2.13335e-05
B2R7Y7		Transporter OS=Homo sapiens PE=2 SV=1	6.34921	4	4	4	630	70.207	6.43	101.8	132.1	181.3	117.7	71.3	70.2	62.5	63.1	133.225	66.775	0.50122	0.00862068
D5H3V7	HLA-A	MHC class I antigen (Fragment) OS=Homo sapiens GN=HLA-A PE=3 SV=1	63.0872	17	84	1	298	33.965	6.71	100.9	107.7	180.3	152.3	88.6	55.1	61	54.2	135.3	64.725	0.478381	0.0137754
P54851	EMP2	Epithelial membrane protein 2 OS=Homo sapiens GN=EMP2 PE=1 SV=1	5.98802	2	6	2	167	19.186	7.62	117.3	153.9	161.7	128.2	57	71.9	59.4	50.5	140.275	59.7	0.425593	0.000401597
H2A0A4	HLA-DRB3	MHC class II antigen (Fragment) OS=Homo sapiens GN=HLA-DRB3 PE=3 SV=1	42.623	7	15	2	183	21.396	6.52	127	204.9	265.4	66.4	22.7	58.3	46.3	8.9	165.925	34.05	0.205213	0.0263385
Q5R352	PLN	Cardiac phospholamban OS=Homo sapiens GN=PLN PE=2 SV=1	21.1538	1	1	1	52	6.104	9.28	52.7	73.5	76.3	69.7	83.3	104.7	264.1	75.7	68.05	131.95	1.93902	0.203573
A1A4E9	KRT13	Keratin 13 OS=Homo sapiens GN=KRT13 PE=2 SV=1	29.6943	15	46	6	458	49.555	4.96	67	81.2	72.9	68.9	88.5	95.1	231	95.4	72.5	127.5	1.75862	0.163851
A0A087X243	GSTP1	Glutathione S-transferase P (Fragment) OS=Homo sapiens GN=GSTP1 PE=1 SV=1	42.029	2	12	1	69	7.445	7.08	46.8	80.5	72.4	113.9	184.7	96.6	94.1	111	78.4	121.6	1.55102	0.140577
Q6GMX6	IGH@	IGH@ protein OS=Homo sapiens GN=IGH@ PE=1 SV=1	53.1183	19	1080	1	465	51.051	8.69	86.7	71.7	70.8	85.1	109.3	92.6	112.3	171.5	78.575	121.425	1.54534	0.0523784
Q96KC8	DNAJC1	DnaJ homolog subfamily C member 1 OS=Homo sapiens GN=DNAJC1 PE=1 SV=1	1.26354	1	1	1	554	63.843	8.63	70.1	89.8	81.1	75.6	197.8	99.6	85.5	100.4	79.15	120.825	1.52653	0.163119
Q7Z351	DKFZp686N02209	Putative uncharacterized protein DKFZp686N02209 OS=Homo sapiens GN=DKFZp686N02209 PE=2 SV=1	47.0954	17	1064	1	482	52.819	8.48	94.8	56.5	121.4	45.8	94.5	91.7	89.9	205.5	79.625	120.4	1.51209	0.266897
Q6UX06	OLFM4	Olfactomedin-4 OS=Homo sapiens GN=OLFM4 PE=1 SV=1	6.66667	3	4	3	510	57.244	5.69	81.2	75.9	86.4	81.8	82.7	86.5	222	83.6	81.325	118.7	1.45958	0.32039
P41229	KDM5C	Lysine-specific demethylase 5C OS=Homo sapiens GN=KDM5C PE=1 SV=2	0.576923	1	3	1	1560	175.609	5.58	50.3	80.2	145.8	49.6	150.5	114.2	85.4	124.1	81.475	118.55	1.45505	0.208212
Q96JD1		Amyloid lambda 6 light chain variable region PIP (Fragment) OS=Homo sapiens PE=1 SV=1	21.4286	2	3	1	112	12.04	4.78	79.4	85.9	89.3	75	105.4	108	96.6	160.5	82.4	117.625	1.42749	0.055357
A0A024R6I7	SERPINA1	Alpha-1-antitrypsin OS=Homo sapiens GN=SERPINA1 PE=1 SV=1	64.3541	29	427	1	418	46.679	5.59	65.7	75.9	121.8	66.8	76.7	192.6	69.9	130.5	82.55	117.425	1.42247	0.309687
A0A0S2Z611	TMEM67	Transmembrane protein 67 isoform 2 OS=Homo sapiens GN=TMEM67 PE=2 SV=1	7.76256	1	3	1	219	23.861	6.15	94.3	75.2	65.8	95	123.4	92.7	101.2	152.5	82.575	117.45	1.42234	0.0614204
Q6MZK8	DKFZp686K06110	Putative uncharacterized protein DKFZp686K06110 OS=Homo sapiens GN=DKFZp686K06110 PE=2 SV=1	4.32039	9	17	1	2060	226.283	4.44	101.7	77.5	73.6	78.5	166.3	107	110	85.3	82.825	117.15	1.41443	0.111727
A0A180H767	HLA-DRB5	MHC class II antigen (Fragment) OS=Homo sapiens GN=HLA-DRB5 PE=4 SV=1	71.9101	6	13	1	89	10.822	5.52	90.3	54.1	141.6	48.2	93.7	195.7	80.8	95.5	83.55	116.425	1.39348	0.373616
Q15326	ZMYND11	Zinc finger MYND domain-containing protein 11 OS=Homo sapiens GN=ZMYND11 PE=1 SV=2	1.66113	1	1	1	602	70.917	8.53	67.1	112.3	87.7	70	74.5	154.9	87	146.5	84.275	115.725	1.37318	0.219049
P06312	IGKV4-1	Immunoglobulin kappa variable 4-1 OS=Homo sapiens GN=IGKV4-1 PE=1 SV=1	22.314	2	4	1	121	13.372	5.25	99.2	75.4	80.6	83.9	118.3	88.8	89.9	164	84.775	115.25	1.35948	0.147894
D3DVD4	FCRL3	Fc receptor-like 3, isoform CRA_g OS=Homo sapiens GN=FCRL3 PE=4 SV=1	1.08108	1	1	1	740	81.391	6.98	97.7	92	90.4	60.5	102.7	105.5	93.2	158.1	85.15	114.875	1.34909	0.128482
F6XZQ7	GSTM2	Glutathione S-transferase OS=Homo sapiens GN=GSTM2 PE=1 SV=1	25.9091	5	7	2	220	26.081	5.54	83.8	87.6	83.2	86	94.9	89.4	173.6	101.5	85.15	114.85	1.3488	0.183614
P25815	S100P	Protein S100-P OS=Homo sapiens GN=S100P PE=1 SV=2	24.2105	2	5	2	95	10.393	4.88	102.4	74.6	82.1	82.2	89.7	91.9	174.8	102.4	85.325	114.7	1.34427	0.212992
A0A0S2Z428	KRT6A	HCG2039812, isoform CRA_b (Fragment) OS=Homo sapiens GN=KRT6A PE=2 SV=1	34.9291	25	146	5	564	60.008	8	94.9	84.7	91.6	70.6	109.3	94.9	149.9	104.1	85.45	114.55	1.34055	0.0711747
Q5NV88	V1-22	V1-22 protein (Fragment) OS=Homo sapiens GN=V1-22 PE=1 SV=1	24.4898	2	3	1	98	10.637	4.78	85.3	96.8	81.2	82.7	105.2	107.7	72.1	169.1	86.5	113.525	1.31243	0.236105
Q15047	SETDB1	Histone-lysine N-methyltransferase SETDB1 OS=Homo sapiens GN=SETDB1 PE=1 SV=1	0.697134	1	1	1	1291	143.066	6.02	73.9	90.6	110.8	71.9	140.2	105.9	94.3	112.4	86.8	113.2	1.30415	0.0941475
A0A125QYY5		GCT-A9 light chain variable region (Fragment) OS=Homo sapiens PE=2 SV=1	31.7757	2	19	1	107	11.603	4.65	100.4	78.4	93.6	78.5	103.5	99.4	102.4	143.9	87.725	112.3	1.28014	0.0850465
Q7Z6J8	UBE3D	E3 ubiquitin-protein ligase E3D OS=Homo sapiens GN=UBE3D PE=1 SV=2	2.31362	1	1	1	389	43.628	8.13	71	87.4	125.6	67.7	112.2	127.4	89.6	119.2	87.925	112.1	1.27495	0.171294
Q9Y2Y8	PRG3	Proteoglycan 3 OS=Homo sapiens GN=PRG3 PE=1 SV=2	12.4444	2	3	2	225	25.389	4.81	86.5	74	99.5	92.1	111.6	118.9	89.1	128.3	88.025	111.975	1.27208	0.0525787
X6R8F3	LCN2	Neutrophil gelatinase-associated lipocalin OS=Homo sapiens GN=LCN2 PE=1 SV=1	47.5	7	15	7	200	22.774	8.5	89.7	74.2	92.8	96.7	90.5	101.6	125.8	128.7	88.35	111.65	1.26372	0.0689039
A0A0X9UWK7		MS-D4 heavy chain variable region (Fragment) OS=Homo sapiens PE=2 SV=1	50	5	11	4	122	13.517	7.12	100.6	74	89.2	90.1	116	96	91.2	142.8	88.475	111.5	1.26024	0.125692
P08729	KRT7	Keratin, type II cytoskeletal 7 OS=Homo sapiens GN=KRT7 PE=1 SV=5	59.2751	30	248	3	469	51.354	5.48	113.1	88.2	79.4	73.3	103.4	111.5	107.2	123.9	88.5	111.5	1.25989	0.0576552
A8JZZ8		cDNA FLJ77826, highly similar to Homo sapiens BCS1-like (yeast), mRNA OS=Homo sapiens PE=2 SV=1	4.53461	1	1	1	419	47.52	8.5	110.3	71.6	84	88.3	101.2	98.1	127.5	119.1	88.55	111.475	1.25889	0.0764294
Q96DE0	NUDT16	U8 snoRNA-decapping enzyme OS=Homo sapiens GN=NUDT16 PE=1 SV=2	15.3846	2	2	1	195	21.26	6.89	104.6	68.9	88.1	92.9	107.4	96.7	128.3	113	88.625	111.35	1.25642	0.062055
A0A109PSY4		MS-A1 light chain variable region (Fragment) OS=Homo sapiens PE=2 SV=1	32.0755	2	5	1	106	11.369	8.48	91.8	81.6	82.3	99.5	152.1	92.1	86.7	114	88.8	111.225	1.25253	0.196776
G1FM90		Anti-Influenza A hemagglutinin heavy chain variable region (Fragment) OS=Homo sapiens PE=2 SV=1	22.4806	3	5	2	129	14.51	8.43	86.9	91.9	95.6	80.8	122.8	95.3	89.7	137	88.8	111.2	1.25225	0.103719
A2NB44	IGH@	Cold agglutinin FS-2 H-chain (Fragment) OS=Homo sapiens GN=IGH@ PE=2 SV=1	21.9298	2	3	2	114	12.753	7.11	94.2	81.1	86.6	93.3	128.5	93.5	98.8	124	88.8	111.2	1.25225	0.0531604
Q4VC00	MAN2B2	Alpha-mannosidase OS=Homo sapiens GN=MAN2B2 PE=2 SV=1	0.99108	1	1	1	1009	113.917	7.31	98.8	73.6	96.4	86.5	119	100.4	97.7	127.7	88.825	111.2	1.2519	0.0518827
Q6P5S8	IGK@	IGK@ protein OS=Homo sapiens GN=IGK@ PE=1 SV=1	47.0339	9	648	2	236	25.757	6.33	99.5	76.6	86.7	92.5	111.4	92.9	99.7	140.8	88.825	111.2	1.2519	0.102851
Q9Y509	VH3	VH3 protein (Fragment) OS=Homo sapiens GN=VH3 PE=2 SV=1	15.6463	2	102	1	147	15.759	8.38	90.8	69.8	96.3	98.6	113.1	78.2	78.8	174.3	88.875	111.1	1.25007	0.381268
B7ZLW2	HELZ	HELZ protein OS=Homo sapiens GN=HELZ PE=2 SV=1	1.02934	1	1	1	1943	218.98	7.42	100.6	78.1	106.6	70.4	127.3	106.8	102.6	107.5	88.925	111.05	1.24881	0.0754936
O75083	WDR1	WD repeat-containing protein 1 OS=Homo sapiens GN=WDR1 PE=1 SV=4	56.6007	29	64	1	606	66.152	6.65	69.6	99.7	91.8	95	89	99.2	140.2	115.5	89.025	110.975	1.24656	0.142518
P19397	CD53	Leukocyte surface antigen CD53 OS=Homo sapiens GN=CD53 PE=1 SV=1	3.65297	1	2	1	219	24.325	7.52	62.8	101.6	107.1	84.9	109.3	113.7	102	118.8	89.1	110.95	1.24523	0.0842965
H0Y8X4	DNPH1	2'-deoxynucleoside 5'-phosphate N-hydrolase 1 (Fragment) OS=Homo sapiens GN=DNPH1 PE=1 SV=1	2.88066	1	1	1	243	25.852	5.5	77.3	86.5	113.6	80.1	117	107.4	97.6	120.6	89.375	110.65	1.23804	0.0724631
Q7Z5L9	IRF2BP2	Interferon regulatory factor 2-binding protein 2 OS=Homo sapiens GN=IRF2BP2 PE=1 SV=2	2.72572	1	1	1	587	60.987	8.69	100.7	102.9	83.8	70.8	120.3	127.3	92.6	101.5	89.55	110.425	1.23311	0.107935
P25940	COL5A3	Collagen alpha-3(V) chain OS=Homo sapiens GN=COL5A3 PE=1 SV=3	0.573066	1	1	1	1745	172.016	6.87	85.4	83.3	85	104.9	128.5	103.2	95.4	114.4	89.65	110.375	1.23118	0.0570279
A0A024R509	ARSA	Arylsulfatase A, isoform CRA_a OS=Homo sapiens GN=ARSA PE=4 SV=1	2.75049	1	1	1	509	53.758	6.07	94.5	74.5	101.8	87.8	123.4	87.1	102.8	128.1	89.65	110.35	1.2309	0.112297
A0A173GMX0	ACTC1	Actin alpha cardiac muscle 1 (Fragment) OS=Homo sapiens GN=ACTC1 PE=4 SV=1	79.3651	3	229	2	63	7.272	4.56	101.4	81.7	99.6	76.4	108.8	121	118	93.1	89.775	110.225	1.22779	0.060994
D3DP46	SPCS3	Signal peptidase complex subunit 3 homolog (S. cerevisiae), isoform CRA_a OS=Homo sapiens GN=SPCS3 PE=4 SV=1	17.7778	3	9	3	180	20.3	8.97	84.7	86.1	85	103.9	119	95.7	99.4	126.2	89.925	110.075	1.22408	0.0611759
Q9NP74	PALMD	Palmdelphin OS=Homo sapiens GN=PALMD PE=1 SV=1	4.53721	2	2	1	551	62.72	5.44	86.8	85.1	104.3	83.6	120.6	120.6	113	85.9	89.95	110.025	1.22318	0.0802224
A0A024R9V7	LOC92689	Uncharacterized protein OS=Homo sapiens GN=LOC92689 PE=4 SV=1	4.79574	2	2	2	563	60.704	4.68	100.4	91.3	79	89.6	95.1	107.9	132.7	103.9	90.075	109.9	1.22009	0.0739662
A1A5C5	RRBP1	RRBP1 protein OS=Homo sapiens GN=RRBP1 PE=2 SV=1	52.4634	32	50	1	751	84.256	5.01	120.5	89.2	74.8	76	110.4	113.2	108.2	107.8	90.125	109.9	1.21942	0.114343
P26583	HMGB2	High mobility group protein B2 OS=Homo sapiens GN=HMGB2 PE=1 SV=2	12.9187	3	4	2	209	24.019	7.81	77.8	110.3	84.6	88.1	101	113.7	121.1	103.4	90.2	109.8	1.21729	0.0592681
B4DR36		cDNA FLJ56414, highly similar to Homo sapiens proline-, glutamic acid-, leucine-rich protein 1 (PELP1), mRNA OS=Homo sapiens PE=2 SV=1	2.28814	2	2	2	1180	124.789	4.41	87.2	88.7	106	79.2	103.8	130.2	104.1	100.8	90.275	109.725	1.21545	0.0711847
G3V2S9	SLIRP	SRA stem-loop-interacting RNA-binding protein, mitochondrial OS=Homo sapiens GN=SLIRP PE=1 SV=1	11.2903	1	1	1	124	13.869	11.09	74.3	72.6	129.4	85.1	99.3	115.5	148	75.7	90.35	109.625	1.21334	0.37652
A0A109PP82		MS-C2 light chain variable region (Fragment) OS=Homo sapiens PE=2 SV=1	14.0187	1	1	1	107	11.717	8.5	83.9	88.3	106.3	83	118.1	103.6	83	133.8	90.375	109.625	1.213	0.162608
A0A068LKR7		Ig heavy chain variable region (Fragment) OS=Homo sapiens PE=2 SV=1	32.8	3	14	1	125	13.936	9.01	99.1	82.7	90.1	89.8	111	90	106.4	131	90.425	109.6	1.21205	0.079223
Q6GMW4	IGL@	IGL@ protein OS=Homo sapiens GN=IGL@ PE=2 SV=1	39.0558	8	175	1	233	24.839	6.74	90.5	80.2	94	97	120.9	96.5	91	129.9	90.425	109.575	1.21178	0.106043
Q6FHZ4	LGALS4	Galectin OS=Homo sapiens GN=LGALS4 PE=2 SV=1	4.33437	1	1	1	323	35.918	9.16	82.2	97.8	95	87.2	84.5	95.7	171.2	86.4	90.55	109.45	1.20872	0.403514
E9PND2	CSRP1	Cysteine and glycine-rich protein 1 (Fragment) OS=Homo sapiens GN=CSRP1 PE=1 SV=1	62.7451	9	22	1	153	16.105	8.9	117.7	82.2	84.3	78.2	103	117	111	106.6	90.6	109.4	1.20751	0.0981158
A0A087WSY6	IGKV3D-15	Protein IGKV3D-15 (Fragment) OS=Homo sapiens GN=IGKV3D-15 PE=1 SV=6	26.087	2	2	1	115	12.526	5.19	92.4	87.9	94.4	87.7	101.3	92.6	98	145.7	90.6	109.4	1.20751	0.178627
A0A0X9USK2		MS-A6 heavy chain variable region (Fragment) OS=Homo sapiens PE=2 SV=1	10.1695	1	1	1	118	12.724	8.44	99.1	83.9	97.9	82	130.2	98.6	101.6	106.7	90.725	109.275	1.20446	0.0711644
Q9Y6K9	IKBKG	NF-kappa-B essential modulator OS=Homo sapiens GN=IKBKG PE=1 SV=2	6.44391	2	2	2	419	48.167	5.71	97.3	91.3	89.8	84.8	149.3	99.7	96.3	91.4	90.8	109.175	1.20237	0.229174
P22830	FECH	Ferrochelatase, mitochondrial OS=Homo sapiens GN=FECH PE=1 SV=2	9.21986	3	3	3	423	47.832	8.73	92	92.2	89.9	89.2	104.7	101	133.3	97.8	90.825	109.2	1.20231	0.0660349
P06454	PTMA	Prothymosin alpha OS=Homo sapiens GN=PTMA PE=1 SV=2	26.1261	2	4	2	111	12.196	3.78	92.6	99	82.5	89.5	107	117.9	97.7	113.7	90.9	109.075	1.19994	0.0173433
Q96HE7	ERO1A	ERO1-like protein alpha OS=Homo sapiens GN=ERO1A PE=1 SV=2	26.0684	9	11	9	468	54.358	5.68	92.2	91.2	88.3	91.9	108.1	108.3	107.9	112	90.9	109.075	1.19994	9.2799e-06
Q9HB40	SCPEP1	Retinoid-inducible serine carboxypeptidase OS=Homo sapiens GN=SCPEP1 PE=1 SV=1	17.6991	6	6	6	452	50.798	5.81	104.5	87.1	80.3	91.8	109.3	107.6	107.5	111.9	90.925	109.075	1.19962	0.0130432
Q9HC07	TMEM165	Transmembrane protein 165 OS=Homo sapiens GN=TMEM165 PE=1 SV=1	7.71605	1	2	1	324	34.883	7.02	95.4	93.2	86.4	88.8	106	109.2	116.8	104.3	90.95	109.075	1.19929	0.00188973
Q12996	CSTF3	Cleavage stimulation factor subunit 3 OS=Homo sapiens GN=CSTF3 PE=1 SV=1	1.11576	1	1	1	717	82.869	8.12	88	95.3	92.3	88.2	113.9	109.3	104.3	108.8	90.95	109.075	1.19929	0.000464064
O43819	SCO2	Protein SCO2 homolog, mitochondrial OS=Homo sapiens GN=SCO2 PE=1 SV=3	3.7594	1	1	1	266	29.791	8.85	82.8	99.4	99.8	81.7	112	114.9	107.6	101.6	90.925	109.025	1.19907	0.0204208
Q8IZI0	HBB	Hemoglobin beta chain variant Hb-I_Toulouse (Fragment) OS=Homo sapiens GN=HBB PE=3 SV=1	94.2857	11	1757	1	105	11.498	5.71	127	67.1	73.9	95.8	57.7	68.2	250.9	59.4	90.95	109.05	1.19901	0.725709
A0A024R2Q4	RPL15	Ribosomal protein L15 OS=Homo sapiens GN=RPL15 PE=3 SV=1	37.7451	9	20	9	204	24.131	11.62	84.2	98.2	87.5	93.9	106.6	111.8	104.2	113.6	90.95	109.05	1.19901	0.00326056
Q15691	MAPRE1	Microtubule-associated protein RP/EB family member 1 OS=Homo sapiens GN=MAPRE1 PE=1 SV=3	35.8209	7	10	7	268	29.98	5.14	94	92.4	87.9	89.5	103.8	106.1	112	114.3	90.95	109.05	1.19901	0.000673562
P25774	CTSS	Cathepsin S OS=Homo sapiens GN=CTSS PE=1 SV=3	30.2115	8	11	8	331	37.471	8.34	89.5	98.9	93.1	82.3	111.4	104.1	105.6	115	90.95	109.025	1.19874	0.00567561
A0A024RDT4	LCP1	Lymphocyte cytosolic protein 1 (L-plastin), isoform CRA_a OS=Homo sapiens GN=LCP1 PE=4 SV=1	59.9681	32	98	26	627	70.244	5.43	99.5	90.1	84.8	89.5	107.8	112	105.6	110.8	90.975	109.05	1.19868	0.00181024
Q9H4A4	RNPEP	Aminopeptidase B OS=Homo sapiens GN=RNPEP PE=1 SV=2	25.0769	13	18	13	650	72.549	5.74	96.5	89.3	89.8	88.3	110.9	105.3	109.2	110.7	90.975	109.025	1.19841	0.000212901
Q16577	PTI-1	Elongation factor 1-alpha 1 OS=Homo sapiens GN=PTI-1 PE=2 SV=1	34.6734	13	63	1	398	42.797	8.34	96	92	79.8	96.2	109.6	107.6	118.1	100.8	91	109.025	1.19808	0.0139228
P32456	GBP2	Guanylate-binding protein 2 OS=Homo sapiens GN=GBP2 PE=1 SV=3	10.4907	5	12	5	591	67.166	5.71	93.9	93.4	86	90.7	105.3	113	107.2	110.6	91	109.025	1.19808	0.000357272
O00299	CLIC1	Chloride intracellular channel protein 1 OS=Homo sapiens GN=CLIC1 PE=1 SV=4	73.8589	13	39	13	241	26.906	5.17	93.5	87.2	91.9	91.4	107.1	112.4	107.2	109.3	91	109	1.1978	6.3519e-05
A8K8D9		Glucose-6-phosphate 1-dehydrogenase OS=Homo sapiens PE=2 SV=1	34.7573	13	17	13	515	59.277	6.73	93.1	90.2	91.5	89.2	106	107.2	112	110.8	91	109	1.1978	3.62878e-05
I1VE18	SEC22B	SEC22 vesicle trafficking protein B (Fragment) OS=Homo sapiens GN=SEC22B PE=3 SV=1	37.7358	1	1	1	53	6.119	4.94	90.2	98.8	90.5	84.5	110.5	109.5	104.8	111.2	91	109	1.1978	0.00152792
Q9C0I1	MTMR12	Myotubularin-related protein 12 OS=Homo sapiens GN=MTMR12 PE=1 SV=2	2.40964	1	1	1	747	86.093	6.62	103.8	86.6	93.8	79.8	100.4	101	121.7	112.8	91	108.975	1.19753	0.0477758
Q0ZCH6		Immunglobulin heavy chain variable region (Fragment) OS=Homo sapiens PE=4 SV=1	25.1908	3	4	3	131	14.327	6.55	92.4	84.9	99.4	87.4	105	106.9	93.2	130.7	91.025	108.95	1.19692	0.0790499
V9HW88	HEL-S-99n	Calreticulin, isoform CRA_b OS=Homo sapiens GN=HEL-S-99n PE=2 SV=1	51.7986	18	92	18	417	48.112	4.44	91.1	92.2	84.1	96.8	108.7	110.7	104.6	111.9	91.05	108.975	1.19687	0.00112089
Q9H9B4	SFXN1	Sideroflexin-1 OS=Homo sapiens GN=SFXN1 PE=1 SV=4	25.4658	8	12	7	322	35.596	9.07	84.7	94.6	97	87.9	105.1	112.3	113.4	105.1	91.05	108.975	1.19687	0.00264173
B7Z6C9		Transmembrane 9 superfamily member OS=Homo sapiens PE=2 SV=1	3.68098	3	4	2	815	92.427	6.29	100.9	94	86.8	82.5	110.7	114.7	104.9	105.5	91.05	108.95	1.1966	0.00860074
R9QDW3	STAT2	Signal transducer and activator of transcription OS=Homo sapiens GN=STAT2 PE=3 SV=1	2.35018	2	2	2	851	97.836	5.45	92.9	89.2	98.8	83.3	110.2	111.6	105.6	108.4	91.05	108.95	1.1966	0.00219346
A0A087WWM1	MUC1	Mucin-1 OS=Homo sapiens GN=MUC1 PE=1 SV=1	3.96197	4	7	4	1262	122.941	7.56	101.3	87.9	82.8	92.2	99.5	119.8	115	101.4	91.05	108.925	1.19632	0.030688
Q9UBW8	COPS7A	COP9 signalosome complex subunit 7a OS=Homo sapiens GN=COPS7A PE=1 SV=1	12.3636	2	2	2	275	30.258	8.22	99.2	80.4	98.8	85.8	106.1	109.7	111.6	108.3	91.05	108.925	1.19632	0.0103684
Q53EY4		RAB31, member RAS oncogene family variant (Fragment) OS=Homo sapiens PE=2 SV=1	25.1282	4	6	2	195	21.672	7.06	88.3	93	91.8	91.2	108.6	106.4	113.8	107	91.075	108.95	1.19627	9.64958e-05
P62081	RPS7	40S ribosomal protein S7 OS=Homo sapiens GN=RPS7 PE=1 SV=1	26.8041	6	8	6	194	22.113	10.1	90.7	90.9	90.9	91.8	101.9	108.8	115.8	109.1	91.075	108.9	1.19572	0.000773117
A0A024QYX3	RBM3	RNA binding motif (RNP1, RRM) protein 3, isoform CRA_c OS=Homo sapiens GN=RBM3 PE=4 SV=1	6.36943	1	1	1	157	17.16	8.91	95.9	89.9	100.6	78	107.2	103.1	106.5	118.8	91.1	108.9	1.19539	0.0244702
A0A0S2Z3L2	ATP2A2	ATPase Ca++ transporting cardiac muscle slow twitch 2 isoform 1 (Fragment) OS=Homo sapiens GN=ATP2A2 PE=2 SV=1	30.5182	32	56	24	1042	114.683	5.34	89.4	92.1	92.1	90.8	108.8	111.5	105.2	110.1	91.1	108.9	1.19539	2.13866e-05
P23193	TCEA1	Transcription elongation factor A protein 1 OS=Homo sapiens GN=TCEA1 PE=1 SV=2	6.97674	2	2	2	301	33.948	8.38	95	84.6	94.9	89.9	109.2	114.1	105.1	107.2	91.1	108.9	1.19539	0.00128198
P11216	PYGB	Glycogen phosphorylase, brain form OS=Homo sapiens GN=PYGB PE=1 SV=5	46.7378	34	55	26	843	96.635	6.86	91.1	90.8	94.2	88.5	108.8	110.4	104.9	111.4	91.15	108.875	1.19446	7.33158e-05
G9BZK0		Glyceraldehyde-3-phosphate dehydrogenase (Fragment) OS=Homo sapiens PE=2 SV=1	27.5	1	2	1	40	4.574	7.42	97	90.8	100.1	76.7	114.3	108.3	109.5	103.3	91.15	108.85	1.19419	0.0204025
Q6ZMJ2	SCARA5	Scavenger receptor class A member 5 OS=Homo sapiens GN=SCARA5 PE=2 SV=1	8.48485	4	4	4	495	53.961	7.09	93.6	91.7	94.5	84.8	113.8	105.1	112.3	104.2	91.15	108.85	1.19419	0.00169744
Q9Y3F4	STRAP	Serine-threonine kinase receptor-associated protein OS=Homo sapiens GN=STRAP PE=1 SV=1	36.8571	9	13	9	350	38.414	5.12	95.7	92.8	89.3	86.9	108.9	110.2	106.1	110.2	91.175	108.85	1.19386	0.00018061
Q549M8	C14orf166	CLE7 OS=Homo sapiens GN=C14orf166 PE=2 SV=1	39.3443	8	13	8	244	28.051	6.65	92.5	90.8	88.2	93.2	107.6	109.2	103.4	115.2	91.175	108.85	1.19386	0.0005907
U3KQ56	GRHPR	Glyoxylate reductase/hydroxypyruvate reductase OS=Homo sapiens GN=GRHPR PE=1 SV=1	31.2849	8	11	8	358	38.671	8.02	95.1	92.9	87.6	89.1	110.3	104	102.7	118.4	91.175	108.85	1.19386	0.00437315
W0UV60	RAF3	Ribonuclease A F3 OS=Homo sapiens GN=RAF3 PE=3 SV=1	19.8758	2	8	2	161	18.342	8.73	98.9	86.4	89.3	90.1	109	110	101.8	114.5	91.175	108.825	1.19358	0.00336872
Q8NCL6		cDNA FLJ90170 fis, clone MAMMA1000370, highly similar to Ig alpha-1 chain C region OS=Homo sapiens PE=2 SV=1	42.1907	15	303	1	493	53.19	6.52	89.7	85.8	85.1	104.2	98.5	102.4	95.1	139.3	91.2	108.825	1.19326	0.166311
A0A0S2Z6V5	EFHA1	EF-hand domain family member A1 isoform 1 (Fragment) OS=Homo sapiens GN=EFHA1 PE=2 SV=1	8.52535	2	2	2	434	49.634	9.09	105.2	82.9	90.4	86.3	106	102.8	123.6	102.8	91.2	108.8	1.19298	0.0456935
B4DKQ5		cDNA FLJ54710, highly similar to Target of Myb protein 1 OS=Homo sapiens PE=2 SV=1	4.59082	2	3	2	501	54.797	4.81	96.7	94	85.2	89	107.8	115.1	103.6	108.7	91.225	108.8	1.19266	0.00238713
A8K319		cDNA FLJ76655, highly similar to Homo sapiens tripartite motif-containing 22, mRNA OS=Homo sapiens PE=2 SV=1	2.40964	1	2	1	498	56.856	7.59	94.2	87.8	93.1	89.9	105.3	108.5	112.1	109.1	91.25	108.75	1.19178	0.000131907
Q8IXB1	DNAJC10	DnaJ homolog subfamily C member 10 OS=Homo sapiens GN=DNAJC10 PE=1 SV=2	1.26103	1	1	1	793	91.021	7.18	81.9	89.2	95.3	98.6	105.3	113.2	102.1	114.3	91.25	108.725	1.19151	0.0101794
Q96T60	PNKP	Bifunctional polynucleotide phosphatase/kinase OS=Homo sapiens GN=PNKP PE=1 SV=1	2.68714	1	1	1	521	57.04	8.46	100.1	94.2	91.1	79.8	107.9	101.6	106.7	118.7	91.3	108.725	1.19085	0.0204637
Q6N095	DKFZp686K03196	Uncharacterized protein OS=Homo sapiens GN=DKFZp686K03196 PE=1 SV=1	42.5263	16	881	1	475	52.327	8.57	108.1	71.9	96.8	88.5	105.4	103.8	88.2	137.4	91.325	108.7	1.19025	0.224458
H7C2I1	PRMT1	Protein arginine N-methyltransferase 1 OS=Homo sapiens GN=PRMT1 PE=1 SV=1	19.1375	6	9	6	371	42.434	5.35	99.4	89.1	87.9	88.9	108.5	108	104.6	113.6	91.325	108.675	1.18998	0.00184859
Q53FR9	COMMD9	COMM domain containing 9 variant (Fragment) OS=Homo sapiens GN=COMMD9 PE=2 SV=1	6.06061	1	1	1	198	21.805	5.88	102.6	87.8	87.8	87.1	101.9	109.5	125	98.3	91.325	108.675	1.18998	0.0482477
O60637	TSPAN3	Tetraspanin-3 OS=Homo sapiens GN=TSPAN3 PE=2 SV=1	2.7668	1	1	1	253	27.999	5.81	91.1	88.7	95.9	89.6	111.1	108.3	104.1	111.2	91.325	108.675	1.18998	0.00029003
Q15417	CNN3	Calponin-3 OS=Homo sapiens GN=CNN3 PE=1 SV=1	17.9331	6	16	4	329	36.391	6.05	103.4	78.9	82.6	100.5	102	102	108.8	121.9	91.35	108.675	1.18966	0.067297
D9IAI1	PEBP1	Epididymis secretory protein Li 34 OS=Homo sapiens GN=PEBP1 PE=2 SV=1	79.1444	10	47	10	187	21.044	7.53	95.7	87.1	85.9	96.7	109.4	111.3	103.1	110.9	91.35	108.675	1.18966	0.00223256
Q6FIC5	CLIC4	Chloride intracellular channel protein OS=Homo sapiens GN=CLIC4 PE=2 SV=1	39.5257	7	12	7	253	28.754	5.59	89.5	88.4	90.8	96.7	110.1	112.9	104.4	107.2	91.35	108.65	1.18938	0.000561668
A0N5G1	V<kappa>1	Rheumatoid factor C6 light chain (Fragment) OS=Homo sapiens GN=V<kappa>1 PE=2 SV=1	31.8966	3	9	2	116	12.52	8.46	117.3	77.4	85.3	85.4	106.1	88.9	119.3	120.2	91.35	108.625	1.18911	0.183308
P21333	FLNA	Filamin-A OS=Homo sapiens GN=FLNA PE=1 SV=4	67.6993	143	1420	83	2647	280.564	6.06	86.2	95.2	93.5	90.6	112.1	109.9	101.7	110.8	91.375	108.625	1.18878	0.00135142
O60506	SYNCRIP	Heterogeneous nuclear ribonucleoprotein Q OS=Homo sapiens GN=SYNCRIP PE=1 SV=2	30.9791	18	32	13	623	69.56	8.59	96.3	91.4	87.9	89.9	105.6	113.4	107.9	107.6	91.375	108.625	1.18878	0.000410404
Q9H5X1	FAM96A	MIP18 family protein FAM96A OS=Homo sapiens GN=FAM96A PE=1 SV=1	5.625	1	1	1	160	18.343	4.88	94.4	83.5	99.2	88.4	108.1	114	106.8	105.6	91.375	108.625	1.18878	0.00447797
P51571	SSR4	Translocon-associated protein subunit delta OS=Homo sapiens GN=SSR4 PE=1 SV=1	30.0578	4	10	4	173	18.987	6.15	85.1	97.7	96.6	86.1	108.9	106.7	102.3	116.5	91.375	108.6	1.18851	0.00846822
B4DSI9		cDNA FLJ56483, highly similar to Eukaryotic translation initiation factor 4 gamma 1 OS=Homo sapiens PE=2 SV=1	8.33333	11	14	11	1512	166.479	5.22	97.4	90.4	84.9	92.8	114.2	108.6	105.1	106.5	91.375	108.6	1.18851	0.00192174
A0A024RBH2	CKAP4	Cytoskeleton-associated protein 4, isoform CRA_c OS=Homo sapiens GN=CKAP4 PE=4 SV=1	51.9934	29	55	29	602	65.983	5.92	90.3	93.5	92.1	89.7	112.4	110.4	104.4	107.3	91.4	108.625	1.18846	0.000119697
Q53H82	LACTB2	Endoribonuclease LACTB2 OS=Homo sapiens GN=LACTB2 PE=1 SV=2	10.0694	2	2	2	288	32.785	6.8	105.3	94.4	80.3	85.6	104.6	112.8	108.7	108.4	91.4	108.625	1.18846	0.0236737
Q96DV4	MRPL38	39S ribosomal protein L38, mitochondrial OS=Homo sapiens GN=MRPL38 PE=1 SV=2	2.36842	1	1	1	380	44.568	7.53	91	90.3	94.6	89.7	107.5	106.2	113.4	107.3	91.4	108.6	1.18818	0.000122102
O75828	CBR3	Carbonyl reductase [NADPH] 3 OS=Homo sapiens GN=CBR3 PE=1 SV=3	19.8556	5	7	2	277	30.831	6.18	100	90.4	82.3	92.9	108.5	112.6	105.6	107.7	91.4	108.6	1.18818	0.00471553
Q5JR94	RPS8	40S ribosomal protein S8 OS=Homo sapiens GN=RPS8 PE=2 SV=1	45.6731	8	25	8	208	24.19	10.32	86.2	91.2	87.5	100.8	111.8	105.7	107.4	109.6	91.425	108.625	1.18813	0.00288959
A0A024R8P8	RPL38	Ribosomal protein L38, isoform CRA_a OS=Homo sapiens GN=RPL38 PE=3 SV=1	41.4286	4	7	4	70	8.213	10.1	93.8	91.5	87	93.4	102.2	106.4	113.2	112.6	91.425	108.6	1.18786	0.00135616
A0A0C4DFU2	SOD2	Superoxide dismutase OS=Homo sapiens GN=SOD2 PE=1 SV=1	45.4955	10	45	10	222	24.735	8.25	97.6	97.3	77.6	93.2	96.7	107.5	116	114.1	91.425	108.575	1.18759	0.0369815
Q9Y259	CHKB	Choline/ethanolamine kinase OS=Homo sapiens GN=CHKB PE=1 SV=3	2.78481	1	1	1	395	45.243	5.49	94.7	94.2	85.5	91.3	110.8	114.8	97	111.6	91.425	108.55	1.18731	0.008697
Q8TD06	AGR3	Anterior gradient protein 3 OS=Homo sapiens GN=AGR3 PE=1 SV=1	41.5663	7	11	6	166	19.159	7.99	102.7	89.6	86.2	87.3	107.8	114	99.4	113.1	91.45	108.575	1.18726	0.0150006
A0A0K0K1L8	HEL-S-129m	Epididymis secretory sperm binding protein Li 129m OS=Homo sapiens GN=HEL-S-129m PE=2 SV=1	50.6024	14	29	14	249	28.705	6.02	100	87.3	82.1	96.4	103.7	109	104.7	116.8	91.45	108.55	1.18699	0.0150315
Q99442	SEC62	Translocation protein SEC62 OS=Homo sapiens GN=SEC62 PE=1 SV=1	4.51128	2	3	2	399	45.833	7.12	86.6	93.6	92.7	92.9	100.3	115.7	105.2	113	91.45	108.55	1.18699	0.00461482
P50479	PDLIM4	PDZ and LIM domain protein 4 OS=Homo sapiens GN=PDLIM4 PE=1 SV=2	19.3939	4	4	4	330	35.376	7.91	88.8	92.5	97	87.5	109.2	116.5	99.6	108.8	91.45	108.525	1.18671	0.0056845
A0A024R1Q8	RPL23	Ribosomal protein L23, isoform CRA_b OS=Homo sapiens GN=RPL23 PE=3 SV=1	63.5714	8	20	8	140	14.856	10.51	91.1	92.6	92.8	89.4	107.6	108.2	106.4	111.8	91.475	108.5	1.18612	1.91449e-05
O14737	PDCD5	Programmed cell death protein 5 OS=Homo sapiens GN=PDCD5 PE=1 SV=3	19.2	2	2	2	125	14.276	6.04	103	88.5	89.3	85.1	100	106.5	117.3	110.2	91.475	108.5	1.18612	0.0190394
A0A1B2JLU7	PYCR1	Pyrroline-5-carboxylate reductase OS=Homo sapiens GN=PYCR1 PE=3 SV=1	5.64263	1	1	1	319	33.359	7.9	93.7	96.8	90.5	85	110.3	113.4	103.1	107.3	91.5	108.525	1.18607	0.00223398
Q9HCD5	NCOA5	Nuclear receptor coactivator 5 OS=Homo sapiens GN=NCOA5 PE=1 SV=2	3.97237	2	2	2	579	65.496	9.6	86.9	90.5	93.3	95.4	116.7	104.2	105.8	107.4	91.525	108.525	1.18574	0.00228456
Q9Y5U9	IER3IP1	Immediate early response 3-interacting protein 1 OS=Homo sapiens GN=IER3IP1 PE=1 SV=1	24.3902	1	2	1	82	8.963	8.22	94.4	89.9	99.2	82.5	110.2	102.9	114.3	106.5	91.5	108.475	1.18552	0.00765581
Q86YQ0	HZGJ	HZGJ OS=Homo sapiens GN=HZGJ PE=2 SV=1	4.44444	3	4	3	765	84.667	8.12	94.1	88.5	88.6	94.8	106	110.9	102.6	114.4	91.5	108.475	1.18552	0.00159691
B2R9X3		cDNA, FLJ94599, highly similar to Homo sapiens GDP-mannose 4,6-dehydratase (GMDS), mRNA OS=Homo sapiens PE=2 SV=1	5.91398	2	2	2	372	41.824	7.12	97.8	92.2	92.4	83.7	106	106.3	114.9	106.7	91.525	108.475	1.1852	0.00338053
B2R7T8		cDNA, FLJ93598, highly similar to Homo sapiens capping protein (actin filament) muscle Z-line, beta (CAPZB), mRNA OS=Homo sapiens PE=2 SV=1	55.1471	15	45	15	272	30.637	6	91.6	94.4	89.7	90.4	112.1	109	103.8	109	91.525	108.475	1.1852	0.000151135
A0A0B4J2E5	LOC102724159	Protein LOC102724159 OS=Homo sapiens GN=LOC102724159 PE=1 SV=1	0.761697	1	1	1	919	102.386	6.2	87.6	96.6	93.5	88.4	113.6	105.8	100.9	113.6	91.525	108.475	1.1852	0.0041993
P62330	ARF6	ADP-ribosylation factor 6 OS=Homo sapiens GN=ARF6 PE=1 SV=2	44	5	5	5	175	20.069	8.95	88.8	92.3	87.1	97.9	101.2	120.8	105.4	106.3	91.525	108.425	1.18465	0.0135636
P30040	ERP29	Endoplasmic reticulum resident protein 29 OS=Homo sapiens GN=ERP29 PE=1 SV=4	33.7165	9	19	9	261	28.975	7.31	94.5	94	87.2	90.5	102.7	113	105.1	113	91.55	108.45	1.1846	0.00176982
P13727	PRG2	Bone marrow proteoglycan OS=Homo sapiens GN=PRG2 PE=1 SV=2	28.8288	6	16	6	222	25.189	6.76	96.1	88.9	91.2	90.1	102.9	112.2	92.3	126.3	91.575	108.425	1.184	0.062627
A0A0A0MSE2	HADH	Hydroxyacyl-coenzyme A dehydrogenase, mitochondrial OS=Homo sapiens GN=HADH PE=1 SV=1	6.41026	3	4	3	390	42.097	9.26	87.1	97.8	87	94.4	105	117.5	111.1	100.1	91.575	108.425	1.184	0.0109349
A2NJV5	IGKV	Kappa light chain variable region (Fragment) OS=Homo sapiens GN=IGKV A18 PE=4 SV=1	25.6198	3	6	1	121	13.174	7.28	84.1	96.7	94.3	91.2	136.3	87.1	78.2	132.1	91.575	108.425	1.184	0.311901
H7C465	PSMG4	Proteasome assembly chaperone 4 (Fragment) OS=Homo sapiens GN=PSMG4 PE=1 SV=1	6.83761	1	1	1	117	13.127	8.25	81.7	103	91.8	89.8	107.2	115.2	104.1	107.2	91.575	108.425	1.184	0.0149231
Q8NDH3	NPEPL1	Probable aminopeptidase NPEPL1 OS=Homo sapiens GN=NPEPL1 PE=1 SV=3	7.83939	3	4	3	523	55.825	6.87	88.9	96.7	93.8	86.9	108.8	110.1	104.9	109.9	91.575	108.425	1.184	0.000572937
P04843	RPN1	Dolichyl-diphosphooligosaccharide--protein glycosyltransferase subunit 1 OS=Homo sapiens GN=RPN1 PE=1 SV=1	44.3163	22	51	22	607	68.527	6.38	85.7	93.9	94.9	91.8	109.8	106	101.6	116.2	91.575	108.4	1.18373	0.00399193
P49915	GMPS	GMP synthase [glutamine-hydrolyzing] OS=Homo sapiens GN=GMPS PE=1 SV=1	7.35931	4	5	4	693	76.667	6.87	94	93	93.4	86	104.9	114.9	107.2	106.6	91.6	108.4	1.18341	0.00117598
Q96HH6	TMEM19	Transmembrane protein 19 OS=Homo sapiens GN=TMEM19 PE=1 SV=1	2.08333	1	1	1	336	36.368	8.5	90.3	88.8	90.4	96.9	109.8	105	112.9	105.9	91.6	108.4	1.18341	0.000608679
Q9BUH6	C9orf142	Protein PAXX OS=Homo sapiens GN=C9orf142 PE=1 SV=2	11.7647	2	2	2	204	21.626	5.48	97.2	90.7	89	89.6	105	112.7	111.8	104.1	91.625	108.4	1.18308	0.00123195
A0A0C4DH25	IGKV3D-20	Immunoglobulin kappa variable 3-20 OS=Homo sapiens GN=IGKV3D-20 PE=3 SV=1	21.5517	2	5	1	116	12.507	4.59	100.1	90.9	86.6	88.8	111	105.1	97.6	119.7	91.6	108.35	1.18286	0.0232008
Q9NX40	OCIAD1	OCIA domain-containing protein 1 OS=Homo sapiens GN=OCIAD1 PE=1 SV=1	13.8776	3	4	3	245	27.609	7.49	88	99.8	88.5	90.2	106.7	110.8	105.8	110.1	91.625	108.35	1.18254	0.00148327
A0A024RDJ3	NOLA1	Nucleolar protein family A, member 1 (H/ACA small nucleolar RNPs), isoform CRA_a OS=Homo sapiens GN=NOLA1 PE=4 SV=1	4.14747	1	2	1	217	22.334	10.92	99.2	89.1	82.8	95.4	103.8	110.1	105.2	114.3	91.625	108.35	1.18254	0.00833647
E7EQR8	YIPF3	Protein YIPF3 OS=Homo sapiens GN=YIPF3 PE=1 SV=1	2.52809	1	1	1	356	38.864	5.6	102.8	87	85.8	91	102.2	124.6	116.8	89.9	91.65	108.375	1.18249	0.100804
P61247	RPS3A	40S ribosomal protein S3a OS=Homo sapiens GN=RPS3A PE=1 SV=2	61.7424	18	38	18	264	29.926	9.73	89.7	94.9	89.1	92.9	104.4	109.2	106.3	113.5	91.65	108.35	1.18221	0.000443616
A8K4G7		cDNA FLJ78528, highly similar to Homo sapiens vacuolar protein sorting 4B (yeast) (VPS4B), mRNA OS=Homo sapiens PE=2 SV=1	18.9189	6	7	4	444	49.242	6.76	94.9	90.1	95.4	86.3	103.5	114.7	104.1	111.1	91.675	108.35	1.18189	0.00301586
B7ZLJ0	DIAPH2	DIAPH2 protein OS=Homo sapiens GN=DIAPH2 PE=2 SV=1	2.71985	2	2	2	1103	125.399	6.51	98.8	96.8	82.7	88.4	98.3	123.8	92.7	118.6	91.675	108.35	1.18189	0.0960795
P57735	RAB25	Ras-related protein Rab-25 OS=Homo sapiens GN=RAB25 PE=1 SV=2	5.16432	1	1	1	213	23.481	5.96	93.1	96.5	85.2	91.9	99.3	109	107.2	117.9	91.675	108.35	1.18189	0.00994427
Q8N684	CPSF7	Cleavage and polyadenylation specificity factor subunit 7 OS=Homo sapiens GN=CPSF7 PE=1 SV=1	5.9448	3	6	3	471	52.018	8	92.9	93	92.7	88.1	109.5	107.7	102.1	114	91.675	108.325	1.18162	0.000895033
Q9NPJ3	ACOT13	Acyl-coenzyme A thioesterase 13 OS=Homo sapiens GN=ACOT13 PE=1 SV=1	16.4286	2	2	2	140	14.951	9.14	100	94.7	84.4	87.6	106.7	110.1	108.6	107.8	91.675	108.3	1.18135	0.00354466
E7EX88	ACAN	Aggrecan core protein OS=Homo sapiens GN=ACAN PE=1 SV=2	1.10672	2	2	2	2530	261.169	4.13	84.2	97.4	100.3	84.8	115	112.5	96	109.7	91.675	108.3	1.18135	0.0315779
Q8NBL1	POGLUT1	Protein O-glucosyltransferase 1 OS=Homo sapiens GN=POGLUT1 PE=1 SV=1	3.57143	1	1	1	392	46.159	8.72	112.1	88.7	87.6	78.4	89.5	106	121.7	116	91.7	108.3	1.18103	0.150295
Q53FH6		Mitogen-activated protein kinase kinase 1 interacting protein 1 variant (Fragment) OS=Homo sapiens PE=2 SV=1	8.06452	1	1	1	124	13.554	7.34	94.3	83.9	91.2	97.4	114.4	105.3	104.8	108.6	91.7	108.275	1.18075	0.00387085
A0A023T787	RBM8	RNA-binding protein 8A OS=Homo sapiens GN=RBM8 PE=2 SV=1	10.9195	2	2	2	174	19.877	5.72	84.9	98.2	94.1	89.7	104	114.6	100.5	114.1	91.725	108.3	1.1807	0.0110332
B4E3T4	RBPMS	HCG2043421, isoform CRA_c OS=Homo sapiens GN=RBPMS PE=1 SV=1	14.2857	3	3	3	224	24.982	9.23	97.1	92.3	93.4	84.1	108.9	107.7	104	112.6	91.725	108.3	1.1807	0.00227076
B2R802		cDNA, FLJ93681, highly similar to Homo sapiens small nuclear ribonucleoprotein polypeptide A (SNRPA), mRNA OS=Homo sapiens PE=2 SV=1	15.2482	4	9	2	282	31.287	9.86	92	95.2	92.6	87.1	99.4	113.4	100.1	120.2	91.725	108.275	1.18043	0.0218971
Q16666	IFI16	Gamma-interferon-inducible protein 16 OS=Homo sapiens GN=IFI16 PE=1 SV=3	16.3057	11	15	11	785	88.199	9.28	92.6	94.8	84.9	94.6	105.5	112.1	106.6	108.8	91.725	108.25	1.18016	0.000949378
L7RRS0	PIK3C2A	Phosphatidylinositol-4-phosphate 3-kinase, catalytic subunit type 2 alpha OS=Homo sapiens GN=PIK3C2A PE=3 SV=1	0.771056	1	1	1	1686	190.559	8.02	99.3	88.1	94.4	85.2	106.6	119.7	108.9	97.9	91.75	108.275	1.18011	0.0236919
P18031	PTPN1	Tyrosine-protein phosphatase non-receptor type 1 OS=Homo sapiens GN=PTPN1 PE=1 SV=1	22.069	7	7	7	435	49.935	6.27	93.7	92.7	94.1	86.5	107.5	110.8	103.2	111.6	91.75	108.275	1.18011	0.000722168
Q8NF91	SYNE1	Nesprin-1 OS=Homo sapiens GN=SYNE1 PE=1 SV=4	1.61419	9	10	1	8797	1010.46	5.53	95.3	88	90.8	92.9	115.1	100.6	98.9	118.5	91.75	108.275	1.18011	0.0194046
Q8TDB6	DTX3L	E3 ubiquitin-protein ligase DTX3L OS=Homo sapiens GN=DTX3L PE=1 SV=1	1.35135	1	1	1	740	83.501	8.06	96.6	95.8	85.3	89.2	110.6	105.1	99.4	117.8	91.725	108.225	1.17989	0.0134776
J3QQX2	ARHGDIA	Rho GDP-dissociation inhibitor 1 OS=Homo sapiens GN=ARHGDIA PE=1 SV=1	41.7021	8	36	8	235	25.815	7.44	95.4	93.4	84.6	93.6	108.7	109.9	105.3	109.1	91.75	108.25	1.17984	0.000760722
P62906	RPL10A	60S ribosomal protein L10a OS=Homo sapiens GN=RPL10A PE=1 SV=2	37.3272	9	20	9	217	24.816	9.94	91.8	90.6	88.2	96.4	108.8	108.5	107.3	108.3	91.75	108.225	1.17956	8.20538e-05
P52907	CAPZA1	F-actin-capping protein subunit alpha-1 OS=Homo sapiens GN=CAPZA1 PE=1 SV=3	61.8881	11	40	9	286	32.902	5.69	94.2	89.4	87.3	96.2	105.5	107.8	109.4	110.3	91.775	108.25	1.17952	0.000388866
O15371	EIF3D	Eukaryotic translation initiation factor 3 subunit D OS=Homo sapiens GN=EIF3D PE=1 SV=1	10.219	4	4	4	548	63.932	6.05	96	86	85.8	99.3	99.7	111.9	110.4	111	91.775	108.25	1.17952	0.0104838
A0A024R644	CLN5	Ceroid-lipofuscinosis neuronal protein 5 OS=Homo sapiens GN=CLN5 PE=1 SV=1	2.2113	1	1	1	407	46.309	8.38	89.6	96.7	91.2	89.6	106.8	106.8	108.3	111.1	91.775	108.25	1.17952	0.0001571
A0A0D9SF53	DDX3X	ATP-dependent RNA helicase DDX3X OS=Homo sapiens GN=DDX3X PE=1 SV=1	19.7817	13	19	12	733	81.426	8.07	91.1	93.9	91.7	90.4	109.7	112.2	104.3	106.7	91.775	108.225	1.17924	0.000124686
A8K6N3		cDNA FLJ76886, highly similar to Homo sapiens loss of heterozygosity, 11, chromosomal region 2, gene A (LOH11CR2A), transcript variant 1, mRNA OS=Homo sapiens PE=2 SV=1	18.8295	11	12	11	786	86.46	6.58	94.7	92.4	92.1	87.9	111.6	107	101.6	112.7	91.775	108.225	1.17924	0.00129076
P62888	RPL30	60S ribosomal protein L30 OS=Homo sapiens GN=RPL30 PE=1 SV=2	55.6522	5	10	5	115	12.776	9.63	92.8	91.9	96.3	86.2	108.8	114	100.9	109.1	91.8	108.2	1.17865	0.00303432
D3DQ70	SERBP1	SERPINE1 mRNA binding protein 1, isoform CRA_d OS=Homo sapiens GN=SERBP1 PE=4 SV=1	3.87097	1	1	1	465	50.89	9.33	96.4	95.3	92.6	82.9	101.2	110.2	108.3	113.1	91.8	108.2	1.17865	0.00622678
P28838	LAP3	Cytosol aminopeptidase OS=Homo sapiens GN=LAP3 PE=1 SV=3	52.4085	24	47	24	519	56.131	7.93	90.3	95.9	88.8	92.2	107.5	114.6	104.8	105.9	91.8	108.2	1.17865	0.000878408
Q76LA1	CSTB	CSTB protein OS=Homo sapiens GN=CSTB PE=2 SV=1	79.5918	5	34	5	98	11.133	7.56	91.1	100.1	93.1	83	113.9	109.3	104.2	105.4	91.825	108.2	1.17833	0.00752263
Q59H08		Hexokinase 3 variant (Fragment) OS=Homo sapiens PE=3 SV=1	14.2708	11	12	8	960	102.375	5.81	97.9	84.8	95.3	89.3	112.3	111.5	105	103.9	91.825	108.175	1.17806	0.00427461
Q96FH0	BORCS8	BLOC-1-related complex subunit 8 OS=Homo sapiens GN=BORCS8 PE=1 SV=1	8.40336	1	1	1	119	13.395	5.8	99.4	94.7	88.7	84.5	109.1	109.9	106.3	107.4	91.825	108.175	1.17806	0.00288474
A0A024R6W2	NUDT21	Nudix (Nucleoside diphosphate linked moiety X)-type motif 21, isoform CRA_a OS=Homo sapiens GN=NUDT21 PE=4 SV=1	23.7885	5	8	5	227	26.211	8.82	99.5	86.1	83.8	98	104.6	106.7	106.1	115.3	91.85	108.175	1.17774	0.0131595
I3L504	EIF5A	Eukaryotic translation initiation factor 5A-1 OS=Homo sapiens GN=EIF5A PE=1 SV=1	56.4516	8	19	8	186	20.49	5.25	95.1	91	86.1	95.2	106.1	111.1	112.3	103.1	91.85	108.15	1.17746	0.00173703
Q96PE1	ADGRA2	Adhesion G protein-coupled receptor A2 OS=Homo sapiens GN=ADGRA2 PE=1 SV=2	0.747384	1	1	1	1338	142.557	8.44	68.3	98.4	111.6	89.1	109	118.2	109.4	96	91.85	108.15	1.17746	0.160804
Q8NI60	COQ8A	Atypical kinase COQ8A, mitochondrial OS=Homo sapiens GN=COQ8A PE=1 SV=1	1.85471	1	1	1	647	71.904	6.99	79.1	91.7	98	98.6	109.8	114.9	105.6	102.3	91.85	108.15	1.17746	0.0215223
P61970	NUTF2	Nuclear transport factor 2 OS=Homo sapiens GN=NUTF2 PE=1 SV=1	62.9921	4	11	4	127	14.469	5.38	99.8	81.3	90.2	96.2	107	112	106.8	106.8	91.875	108.15	1.17714	0.00859276
P35606	COPB2	Coatomer subunit beta' OS=Homo sapiens GN=COPB2 PE=1 SV=2	35.9823	25	42	25	906	102.422	5.27	92.4	93	93.1	89	108.1	109.9	104.2	110.3	91.875	108.125	1.17687	7.43513e-05
A0A024R2A7	LMAN1	Lectin, mannose-binding, 1, isoform CRA_b OS=Homo sapiens GN=LMAN1 PE=4 SV=1	37.8431	14	37	14	510	57.513	6.77	90.7	94.3	93	89.5	107.9	105	106.3	113.2	91.875	108.1	1.1766	0.000248615
P58546	MTPN	Myotrophin OS=Homo sapiens GN=MTPN PE=1 SV=2	33.8983	3	9	3	118	12.887	5.52	98.4	89.6	90	89.5	99.5	112.2	111.6	109.1	91.875	108.1	1.1766	0.00442036
A2A3R6	RPS6	40S ribosomal protein S6 OS=Homo sapiens GN=RPS6 PE=2 SV=1	31.7269	8	17	8	249	28.663	10.84	93.3	91.6	86.9	95.8	101.5	109	111.6	110.4	91.9	108.125	1.17655	0.00150512
D6RBW1	EIF4E	Eukaryotic translation initiation factor 4E OS=Homo sapiens GN=EIF4E PE=1 SV=1	6.12245	2	2	2	245	28.494	8.12	86.1	108.7	94.1	78.7	112.9	110.4	101	108.1	91.9	108.1	1.17628	0.057611
Q6P4A8	PLBD1	Phospholipase B-like 1 OS=Homo sapiens GN=PLBD1 PE=1 SV=2	4.5208	3	4	3	553	63.214	9.06	105.6	88.8	77.5	95.7	104.7	100.7	114.3	112.7	91.9	108.1	1.17628	0.0530193
Q5D1D5		Guanylate binding protein 1 OS=Homo sapiens PE=2 SV=1	20.6081	11	14	11	592	67.874	6.32	94.7	97.3	85.1	90.5	97.6	130	103.3	101.5	91.9	108.1	1.17628	0.0849805
P02452	COL1A1	Collagen alpha-1(I) chain OS=Homo sapiens GN=COL1A1 PE=1 SV=5	7.9235	9	34	4	1464	138.857	5.8	88.3	97	89.5	92.8	111.1	111.4	99.6	110.2	91.9	108.075	1.17601	0.00332396
P02461	COL3A1	Collagen alpha-1(III) chain OS=Homo sapiens GN=COL3A1 PE=1 SV=4	3.81992	4	6	4	1466	138.479	6.61	110.9	84	88.6	84.2	114	107.4	104.7	106.3	91.925	108.1	1.17596	0.0530749
O14980	XPO1	Exportin-1 OS=Homo sapiens GN=XPO1 PE=1 SV=1	14.5658	13	15	13	1071	123.306	6.06	96.1	85.3	94.2	92.1	110.2	106.4	104.6	111.1	91.925	108.075	1.17569	0.001218
A0A024QYR3		Transmembrane 9 superfamily member OS=Homo sapiens PE=2 SV=1	2.64798	2	4	2	642	74.47	6.54	95.7	94	90.9	87.1	105.9	104.9	102.2	119.3	91.925	108.075	1.17569	0.00910295
B4DLC0		cDNA FLJ58476, highly similar to Poly(rC)-binding protein 2 OS=Homo sapiens PE=2 SV=1	28.5714	6	15	4	301	32.144	7.9	94.5	88	87.3	97.9	110.4	111.3	103.7	106.9	91.925	108.075	1.17569	0.00200193
P14555	PLA2G2A	Phospholipase A2, membrane associated OS=Homo sapiens GN=PLA2G2A PE=1 SV=2	23.6111	4	5	4	144	16.072	9.23	87	111.8	78.4	90.5	119.6	109.1	103.6	100	91.925	108.075	1.17569	0.0990958
Q53G42		mRNA decapping enzyme variant (Fragment) OS=Homo sapiens PE=2 SV=1	22.5519	5	6	5	337	38.586	6.38	93	89.6	100	85.2	107.6	108.2	108.2	108.3	91.95	108.075	1.17537	0.00209967
Q9NQ48	LZTFL1	Leucine zipper transcription factor-like protein 1 OS=Homo sapiens GN=LZTFL1 PE=1 SV=1	5.01672	1	1	1	299	34.571	5.36	93.6	88.2	101	85	105.9	105.9	105.8	114.7	91.95	108.075	1.17537	0.00801703
S6BAR0		IgG L chain OS=Homo sapiens PE=2 SV=1	31.0185	6	246	2	216	23.107	7.69	102	90	87.6	88.2	105.1	101.5	97.1	128.5	91.95	108.05	1.1751	0.0841479
P53634	CTSC	Dipeptidyl peptidase 1 OS=Homo sapiens GN=CTSC PE=1 SV=2	20.5184	6	9	6	463	51.82	6.99	93.1	88.9	96.4	89.4	107.9	112.6	108.4	103.2	91.95	108.025	1.17482	0.000828374
P24844	MYL9	Myosin regulatory light polypeptide 9 OS=Homo sapiens GN=MYL9 PE=1 SV=4	66.2791	11	216	6	172	19.814	4.92	84.8	93.8	96.9	92.4	109.3	110.3	99.2	113.4	91.975	108.05	1.17478	0.00703663
A0A140VKC8		Testis tissue sperm-binding protein Li 45a OS=Homo sapiens PE=2 SV=1	9.34579	2	3	2	321	35.87	6.6	100.2	84.4	93.3	90	102.1	101.2	126.9	101.8	91.975	108	1.17423	0.065221
A0A140VJD7		Acylphosphatase OS=Homo sapiens PE=2 SV=1	9.09091	1	1	1	99	11.133	9.5	95.6	81.1	97.2	94.1	106	103.5	119	103.6	92	108.025	1.17418	0.022056
O95169	NDUFB8	NADH dehydrogenase [ubiquinone] 1 beta subcomplex subunit 8, mitochondrial OS=Homo sapiens GN=NDUFB8 PE=1 SV=1	17.2043	3	4	3	186	21.751	6.8	87.6	93.6	96.7	90.1	96.4	116.6	106.2	112.8	92	108	1.17391	0.0164469
A0A024R169	TEX10	Testis expressed sequence 10, isoform CRA_a OS=Homo sapiens GN=TEX10 PE=4 SV=1	1.93757	1	2	1	929	105.608	9.36	100.5	88	106.3	73.2	109	108.6	106.2	108.2	92	108	1.17391	0.0728002
Q13610	PWP1	Periodic tryptophan protein 1 homolog OS=Homo sapiens GN=PWP1 PE=1 SV=1	3.19361	1	1	1	501	55.793	4.77	98.8	89.1	93.1	87	104.6	115.6	107.7	104	92	107.975	1.17364	0.00513936
A0A087X0R6	SNX12	Sorting nexin-12 OS=Homo sapiens GN=SNX12 PE=1 SV=1	28.4884	5	8	4	172	19.813	7.78	102.2	91.5	85.7	88.7	108.2	111.8	106.7	105.3	92.025	108	1.17359	0.00605134
O00764	PDXK	Pyridoxal kinase OS=Homo sapiens GN=PDXK PE=1 SV=1	22.1154	8	11	8	312	35.08	6.13	91.7	94.9	92.4	89.1	109.3	112.2	99.9	110.6	92.025	108	1.17359	0.00181904
P61204	ARF3	ADP-ribosylation factor 3 OS=Homo sapiens GN=ARF3 PE=1 SV=2	46.9613	9	59	5	181	20.588	7.43	88.9	94.8	90.7	93.7	107.7	109.2	107.9	107.1	92.025	107.975	1.17332	3.03845e-05
A0A024RB05	CD63	Tetraspanin OS=Homo sapiens GN=CD63 PE=3 SV=1	7.56303	2	6	2	238	25.619	7.81	92.7	86.8	94.5	94.2	103.2	99.5	104.3	125	92.05	108	1.17328	0.0383183
A0A024R1Q5	NAGA	N-acetylgalactosaminidase, alpha-, isoform CRA_a OS=Homo sapiens GN=NAGA PE=3 SV=1	8.27251	3	4	3	411	46.534	5.19	89.8	94.7	95.9	87.7	109.8	108.2	106.3	107.5	92.025	107.95	1.17305	0.000263841
A0A024R2K1	RAB5A	RAB5A, member RAS oncogene family, isoform CRA_a OS=Homo sapiens GN=RAB5A PE=4 SV=1	36.7442	6	15	3	215	23.644	8.15	92.2	91.9	93.8	90.3	109	110.9	104.2	107.8	92.05	107.975	1.173	5.59065e-05
A0A024QZF1	hCG_19665	HCG19665, isoform CRA_a OS=Homo sapiens GN=hCG_19665 PE=4 SV=1	6.13027	3	3	3	522	53.222	5.31	93.2	91.3	94.5	89.2	105.3	112.7	106.8	107.1	92.05	107.975	1.173	0.000204492
Q9Y376	CAB39	Calcium-binding protein 39 OS=Homo sapiens GN=CAB39 PE=1 SV=1	8.79765	3	4	3	341	39.844	6.89	95.2	91.8	91.1	90.1	113.5	104.9	104.6	108.8	92.05	107.95	1.17273	0.000518766
A0A024R4H0	PLOD1	Procollagen-lysine 1, 2-oxoglutarate 5-dioxygenase 1, isoform CRA_a OS=Homo sapiens GN=PLOD1 PE=4 SV=1	10.3164	6	6	6	727	83.497	6.95	92.1	98.2	91.9	86	108	113.4	99.9	110.4	92.05	107.925	1.17246	0.00596062
B2R4D5		Actin-related protein 2/3 complex subunit 3 OS=Homo sapiens PE=2 SV=1	21.3483	4	8	4	178	20.507	8.59	94.6	89	87.3	97.4	110.2	107	107.2	107.3	92.075	107.925	1.17214	0.000694
P13473	LAMP2	Lysosome-associated membrane glycoprotein 2 OS=Homo sapiens GN=LAMP2 PE=1 SV=2	8.78049	4	6	4	410	44.932	5.63	84.9	94.8	96.6	92	103.6	109.8	111.6	106.7	92.075	107.925	1.17214	0.00225567
Q86U42	PABPN1	Polyadenylate-binding protein 2 OS=Homo sapiens GN=PABPN1 PE=1 SV=3	6.20915	2	2	2	306	32.729	5.06	94.6	90	87.9	95.8	108.2	107.5	100.6	115.3	92.075	107.9	1.17187	0.00422973
P10809	HSPD1	60 kDa heat shock protein, mitochondrial OS=Homo sapiens GN=HSPD1 PE=1 SV=2	51.3089	24	69	24	573	61.016	5.87	93.6	97	84	93.8	106.3	110.4	111.1	103.9	92.1	107.925	1.17182	0.00296556
P45954	ACADSB	Short/branched chain specific acyl-CoA dehydrogenase, mitochondrial OS=Homo sapiens GN=ACADSB PE=1 SV=1	16.8981	5	6	5	432	47.455	6.99	98.2	98.6	87.1	84.5	101.5	111.4	109.3	109.4	92.1	107.9	1.17155	0.0101712
Q9H479	FN3K	Fructosamine-3-kinase OS=Homo sapiens GN=FN3K PE=1 SV=1	13.9159	3	3	3	309	35.149	7.55	98.3	89.1	92.6	88.4	86.7	88.6	91.7	164.6	92.1	107.9	1.17155	0.438914
A8K690		cDNA FLJ76863, highly similar to Homo sapiens stress-induced-phosphoprotein 1 (Hsp70/Hsp90-organizing protein) (STIP1), mRNA OS=Homo sapiens PE=2 SV=1	39.779	23	31	23	543	62.615	6.8	94.2	91.9	91.5	90.8	108.3	106.5	105	111.7	92.1	107.875	1.17128	6.72334e-05
A0A087WSV8	NUCB2	Nucleobindin 2, isoform CRA_b OS=Homo sapiens GN=NUCB2 PE=1 SV=1	21.6667	8	10	8	420	50.196	5.12	91.1	96	96.2	85.2	104.4	108.7	103.6	114.7	92.125	107.85	1.17069	0.00492661
A8K7T4		cDNA FLJ75774, highly similar to Homo sapiens lectin, mannose-binding 2 (LMAN2), mRNA OS=Homo sapiens PE=2 SV=1	49.7191	14	23	14	356	40.217	6.95	87.2	95.2	92.2	93.9	110.9	106.6	101.4	112.5	92.125	107.85	1.17069	0.00207172
Q15257	PPP2R4	Serine/threonine-protein phosphatase 2A activator OS=Homo sapiens GN=PPP2R4 PE=1 SV=3	14.2458	5	6	5	358	40.641	5.94	101.9	82.8	89.3	94.6	102.4	103.9	107.3	117.9	92.15	107.875	1.17065	0.0259364
F8VYN9	ARL1	ADP-ribosylation factor-like protein 1 OS=Homo sapiens GN=ARL1 PE=1 SV=1	27.8351	5	5	5	194	21.764	6.77	100.9	91	87.8	88.9	94.8	111.6	131.9	93.2	92.15	107.875	1.17065	0.149228
P53618	COPB1	Coatomer subunit beta OS=Homo sapiens GN=COPB1 PE=1 SV=3	32.1091	24	37	24	953	107.074	6.05	96.4	91.9	89.1	91.2	105.5	107.9	107.7	110.3	92.15	107.85	1.17037	0.000134852
Q53FA7	TP53I3	Quinone oxidoreductase PIG3 OS=Homo sapiens GN=TP53I3 PE=1 SV=2	8.43373	3	3	3	332	35.514	7.17	103.9	93.1	84.7	86.9	104.5	108.6	111.6	106.6	92.15	107.825	1.1701	0.0138333
Q7L4Q3	GPX1	Glutathione peroxidase OS=Homo sapiens GN=GPX1 PE=2 SV=1	41.8719	8	15	8	203	22.075	6.55	90.8	93.9	92.9	91.1	111	108.1	109.6	102.6	92.175	107.825	1.16979	0.000218956
Q9BXT2	CACNG6	Voltage-dependent calcium channel gamma-6 subunit OS=Homo sapiens GN=CACNG6 PE=2 SV=1	2.69231	1	2	1	260	28.111	9.17	92.9	94.6	92.3	88.9	106.3	103.2	104.4	117.4	92.175	107.825	1.16979	0.00404559
A0A024QZJ6	MYH11	Myosin, heavy polypeptide 11, smooth muscle, isoform CRA_b OS=Homo sapiens GN=MYH11 PE=3 SV=1	61.9711	137	1377	1	1938	223.439	5.53	80	118.3	102.1	68.3	99.6	118.2	106.8	106.6	92.175	107.8	1.16951	0.234428
Q5FWF9	IGL@	IGL@ protein OS=Homo sapiens GN=IGL@ PE=1 SV=1	32.3276	7	204	1	232	24.779	5.59	101.5	76.5	103.2	87.5	120.9	108	89.4	112.9	92.175	107.8	1.16951	0.139805
P35609	ACTN2	Alpha-actinin-2 OS=Homo sapiens GN=ACTN2 PE=1 SV=1	22.2595	21	125	5	894	103.788	5.45	86.6	101.2	94.6	86.3	109.9	105.9	112	103.4	92.175	107.8	1.16951	0.00848835
P53621	COPA	Coatomer subunit alpha OS=Homo sapiens GN=COPA PE=1 SV=2	32.1895	32	50	32	1224	138.258	7.66	94.6	91.5	90.7	91.9	107.1	108.7	106	109.4	92.175	107.8	1.16951	9.53754e-06
A0A024R203	PSME3	Proteasome (Prosome, macropain) activator subunit 3 (PA28 gamma Ki), isoform CRA_a OS=Homo sapiens GN=PSME3 PE=4 SV=1	13.5849	3	4	3	265	30.87	6.71	99	90.6	89.4	89.8	109	110.1	108.3	103.9	92.2	107.825	1.16947	0.00106722
P01040	CSTA	Cystatin-A OS=Homo sapiens GN=CSTA PE=1 SV=1	30.6122	2	4	2	98	11	5.5	87.2	95.9	93.1	92.6	106	106.6	110	108.7	92.2	107.825	1.16947	0.000259522
Q59G75		Isoleucyl-tRNA synthetase, cytoplasmic variant (Fragment) OS=Homo sapiens PE=2 SV=1	14.7772	14	18	14	1279	146.251	6.35	97.4	89.3	88.5	93.6	106.4	107.4	105.3	112.1	92.2	107.8	1.1692	0.000868833
A0A0A0MSW4	PITPNB	Phosphatidylinositol transfer protein beta isoform OS=Homo sapiens GN=PITPNB PE=1 SV=1	25.4613	5	5	5	271	31.561	6.87	97.9	92.6	91.2	87.1	109.4	109.2	100.8	111.8	92.2	107.8	1.1692	0.00314367
Q15628	TRADD	Tumor necrosis factor receptor type 1-associated DEATH domain protein OS=Homo sapiens GN=TRADD PE=1 SV=2	3.20513	1	1	1	312	34.226	6.27	107.8	83.5	89.4	88.2	105.3	104.1	104.2	117.7	92.225	107.825	1.16915	0.0476324
A0A024RAP5	GABARAPL1	GABA(A) receptor-associated protein like 1, isoform CRA_a OS=Homo sapiens GN=GABARAPL1 PE=3 SV=1	12.8205	2	2	2	117	14.035	8.73	88.6	98.9	93.4	87.9	106.5	112.2	102.2	110.2	92.2	107.775	1.16893	0.0035876
P34932	HSPA4	Heat shock 70 kDa protein 4 OS=Homo sapiens GN=HSPA4 PE=1 SV=4	37.1429	24	38	21	840	94.271	5.19	93.4	89.2	95	91.3	108	108	107	108.2	92.225	107.8	1.16888	1.95957e-05
B5MDF5	RAN	GTP-binding nuclear protein Ran OS=Homo sapiens GN=RAN PE=1 SV=1	30.9013	8	22	8	233	26.207	7.01	94.5	90.1	94.1	90.2	107.8	109.5	108.4	105.4	92.225	107.775	1.16861	4.3807e-05
P22059	OSBP	Oxysterol-binding protein 1 OS=Homo sapiens GN=OSBP PE=1 SV=1	7.93061	5	5	5	807	89.365	7.3	98.5	88.6	90.2	91.6	106.4	108.7	108.8	107.2	92.225	107.775	1.16861	0.000461674
D3DQH8	SPARC	Secreted protein, acidic, cysteine-rich (Osteonectin), isoform CRA_a OS=Homo sapiens GN=SPARC PE=4 SV=1	22.5397	6	8	6	315	36.027	4.88	89.2	93.3	91	95.4	98.5	117.2	98.3	117	92.225	107.75	1.16834	0.0315856
G8XV63		Prostate cancer upregulated protein 1 OS=Homo sapiens PE=2 SV=1	2.25873	1	1	1	487	53.956	9.25	98.8	90.7	91.1	88.3	107.2	101.8	113.9	108	92.225	107.725	1.16807	0.00366375
P21730	C5AR1	C5a anaphylatoxin chemotactic receptor 1 OS=Homo sapiens GN=C5AR1 PE=1 SV=2	2.85714	1	1	1	350	39.31	9.01	88.4	86.5	101.4	92.7	114.7	98.4	103	114.9	92.25	107.75	1.16802	0.0270956
Q96RS6	NUDCD1	NudC domain-containing protein 1 OS=Homo sapiens GN=NUDCD1 PE=1 SV=2	3.60206	1	1	1	583	66.713	5.11	95.7	88	81.5	103.8	105.1	108.2	103.7	113.9	92.25	107.725	1.16775	0.0271344
A0A090N7T9	SCRN1	Secernin 1 OS=Homo sapiens GN=SCRN1 PE=4 SV=1	8.69565	3	3	3	414	46.353	4.75	94.4	89.4	94.9	90.3	106.7	105	100.1	119.1	92.25	107.725	1.16775	0.0111284
V9HWE9	HEL-S-22	Epididymis secretory protein Li 22 OS=Homo sapiens GN=HEL-S-22 PE=2 SV=1	69.5238	13	236	10	210	23.341	5.64	96.1	91.8	91.2	90	106.7	109.2	102.9	112.2	92.275	107.75	1.16771	0.000623829
Q5H9L2	TCEAL5	Transcription elongation factor A protein-like 5 OS=Homo sapiens GN=TCEAL5 PE=1 SV=1	4.36893	1	1	1	206	23.293	4.81	72.4	87.5	90.3	118.9	141.1	103.2	91.5	95.2	92.275	107.75	1.16771	0.340774
E9PL71	EEF1D	Elongation factor 1-delta (Fragment) OS=Homo sapiens GN=EEF1D PE=1 SV=1	43.3155	7	15	1	187	20.806	5.01	75.4	106.6	103.2	83.9	117.3	105.4	105.4	102.8	92.275	107.725	1.16743	0.108413
M0QYS1	RPL13A	60S ribosomal protein L13a (Fragment) OS=Homo sapiens GN=RPL13A PE=1 SV=2	36.1905	8	20	8	210	24.2	10.86	90.5	93.9	87.7	97	105.9	108.9	105.4	110.7	92.275	107.725	1.16743	0.000636659
A0A024R0R4	SAE1	SUMO-1 activating enzyme subunit 1, isoform CRA_b OS=Homo sapiens GN=SAE1 PE=4 SV=1	13.8728	4	4	4	346	38.426	5.3	99.7	96.3	86.6	86.5	106.7	106.9	104.6	112.7	92.275	107.725	1.16743	0.00659447
P27708	CAD	CAD protein OS=Homo sapiens GN=CAD PE=1 SV=3	4.26966	7	7	7	2225	242.829	6.46	93.4	93.5	98.1	84.1	106.9	109	104.5	110.5	92.275	107.725	1.16743	0.00297773
P61457	PCBD1	Pterin-4-alpha-carbinolamine dehydratase OS=Homo sapiens GN=PCBD1 PE=1 SV=2	31.7308	3	4	3	104	11.992	6.8	84.4	103.4	96.5	84.9	104.7	114.2	103.6	108.4	92.3	107.725	1.16712	0.0253864
Q9NQ88	TIGAR	Fructose-2,6-bisphosphatase TIGAR OS=Homo sapiens GN=TIGAR PE=1 SV=1	6.2963	1	3	1	270	30.043	7.69	99.4	88.2	102.6	79	105.1	111.8	105.1	108.9	92.3	107.725	1.16712	0.034004
H9ZYJ2	TXN	Thioredoxin OS=Homo sapiens GN=TXN PE=2 SV=1	40	5	22	5	105	11.73	4.92	101.2	86.1	86.8	95.1	102.5	110	110.5	107.8	92.3	107.7	1.16685	0.00885024
P55060	CSE1L	Exportin-2 OS=Homo sapiens GN=CSE1L PE=1 SV=3	4.53141	4	4	4	971	110.346	5.77	89.9	94.4	91.6	93.3	114.7	108.4	102.9	104.8	92.3	107.7	1.16685	0.00145446
Q9Y6A9	SPCS1	Signal peptidase complex subunit 1 OS=Homo sapiens GN=SPCS1 PE=1 SV=4	31.3725	2	2	2	102	11.797	9.31	88.4	85.3	83.5	112	115.8	106.8	96	112.2	92.3	107.7	1.16685	0.0999291
A0A075B716	RPS17	40S ribosomal protein S17 OS=Homo sapiens GN=RPS17 PE=1 SV=1	28.7958	8	14	8	191	21.629	8.92	90.5	96.9	87.5	94.4	105.5	110.7	103.4	111.1	92.325	107.675	1.16626	0.00161059
A0A024RA40	CPVL	Carboxypeptidase OS=Homo sapiens GN=CPVL PE=3 SV=1	7.98319	4	6	4	476	54.129	5.62	97	105.4	80.9	86	113.8	103.5	104.9	108.5	92.325	107.675	1.16626	0.0420938
V9HWK2	HEL114	Epididymis luminal protein 114 OS=Homo sapiens GN=HEL114 PE=2 SV=1	63.3157	71	289	71	1134	123.722	5.66	89.5	94.6	91.7	93.5	111.8	106.9	103.1	108.9	92.325	107.675	1.16626	0.000371226
Q9Y6C9	MTCH2	Mitochondrial carrier homolog 2 OS=Homo sapiens GN=MTCH2 PE=1 SV=1	20.132	5	8	5	303	33.309	7.97	85.8	96.7	97.1	89.7	106.4	111.3	106.1	106.9	92.325	107.675	1.16626	0.00224955
P46926	GNPDA1	Glucosamine-6-phosphate isomerase 1 OS=Homo sapiens GN=GNPDA1 PE=1 SV=1	30.7958	8	10	7	289	32.648	6.92	92.2	93.2	91.3	92.6	113.5	105.5	104	107.6	92.325	107.65	1.16599	0.000358103
Q6UVY6	MOXD1	DBH-like monooxygenase protein 1 OS=Homo sapiens GN=MOXD1 PE=1 SV=1	5.87276	4	5	4	613	69.608	6.43	91.2	97	91.6	89.6	107.6	115	103.7	104.4	92.35	107.675	1.16594	0.00237326
P46776	RPL27A	60S ribosomal protein L27a OS=Homo sapiens GN=RPL27A PE=1 SV=2	34.4595	5	6	5	148	16.551	11	98.3	92.4	84.2	94.5	102	104.7	108.2	115.8	92.35	107.675	1.16594	0.010956
Q15437	SEC23B	Protein transport protein Sec23B OS=Homo sapiens GN=SEC23B PE=1 SV=2	10.691	7	10	5	767	86.424	6.89	101	89.6	92.5	86.3	112.9	108.4	101.2	108.2	92.35	107.675	1.16594	0.00835111
A0A024R9G4	FAM49B	Family with sequence similarity 49, member B, isoform CRA_a OS=Homo sapiens GN=FAM49B PE=4 SV=1	39.8148	10	19	8	324	36.725	6.06	95.5	88.9	89.2	95.8	105.2	113	104.1	108.2	92.35	107.625	1.1654	0.00145752
P04066	FUCA1	Tissue alpha-L-fucosidase OS=Homo sapiens GN=FUCA1 PE=1 SV=4	13.9485	5	6	5	466	53.655	6.84	97	89.1	96.3	87.1	112.3	98.8	110.1	109.4	92.375	107.65	1.16536	0.00801076
P12268	IMPDH2	Inosine-5'-monophosphate dehydrogenase 2 OS=Homo sapiens GN=IMPDH2 PE=1 SV=2	24.5136	11	15	11	514	55.77	6.9	91.7	96.1	90.3	91.4	101.7	111.2	101.5	116.2	92.375	107.65	1.16536	0.00744893
P49773	HINT1	Histidine triad nucleotide-binding protein 1 OS=Homo sapiens GN=HINT1 PE=1 SV=2	39.6825	4	6	4	126	13.793	6.95	95.2	87.4	92.3	94.5	106.5	109.8	103	111.1	92.35	107.6	1.16513	0.000938275
A8K9A4		cDNA FLJ75154, highly similar to Homo sapiens heterogeneous nuclear ribonucleoprotein C (C1/C2), mRNA OS=Homo sapiens PE=2 SV=1	29.7386	9	28	9	306	33.592	5.14	96.5	92	84.4	96.6	105.6	106.7	112.8	105.4	92.375	107.625	1.16509	0.00392612
Q8TCJ2	STT3B	Dolichyl-diphosphooligosaccharide--protein glycosyltransferase subunit STT3B OS=Homo sapiens GN=STT3B PE=1 SV=1	10.5327	9	15	7	826	93.614	8.91	92.7	89	91.7	96.1	109.8	105.9	101.8	112.9	92.375	107.6	1.16482	0.00165928
A0A087X1Z3	PSME2	Proteasome activator complex subunit 2 OS=Homo sapiens GN=PSME2 PE=1 SV=1	23.2283	6	11	6	254	29.108	6.71	93.4	100.1	88.2	87.9	103.4	112.9	104.7	109.5	92.4	107.625	1.16477	0.00553895
Q9Y2G1	MYRF	Myelin regulatory factor OS=Homo sapiens GN=MYRF PE=1 SV=3	0.695048	1	1	1	1151	124.319	7.44	88.5	99.4	101.1	80.6	111.5	113.4	94.9	110.7	92.4	107.625	1.16477	0.0561861
P61604	HSPE1	10 kDa heat shock protein, mitochondrial OS=Homo sapiens GN=HSPE1 PE=1 SV=2	77.451	10	15	10	102	10.925	8.92	97.3	98.3	83.6	90.4	103.3	110.9	106.9	109.3	92.4	107.6	1.1645	0.00709466
O75822	EIF3J	Eukaryotic translation initiation factor 3 subunit J OS=Homo sapiens GN=EIF3J PE=1 SV=2	8.13953	2	2	2	258	29.045	4.83	103.1	94.1	86.1	86.3	103.9	109.4	106.5	110.6	92.4	107.6	1.1645	0.0122403
P12081	HARS	Histidine--tRNA ligase, cytoplasmic OS=Homo sapiens GN=HARS PE=1 SV=2	15.7171	7	8	7	509	57.374	5.88	97.3	93.8	89.4	89.2	107.7	106.1	105.6	111	92.425	107.6	1.16419	0.000571638
A0A024R0M6	TIMM50	Translocase of inner mitochondrial membrane 50 homolog (Yeast), isoform CRA_b OS=Homo sapiens GN=TIMM50 PE=4 SV=1	9.86842	3	4	3	456	50.433	9.42	96.6	91.6	93.7	87.8	104.6	106.5	109.2	110.1	92.425	107.6	1.16419	0.000504071
A0A024RAD5	DDOST	Dolichyl-diphosphooligosaccharide--protein glycosyltransferase 48 kDa subunit OS=Homo sapiens GN=DDOST PE=3 SV=1	25.2193	11	24	11	456	50.67	6.4	89.7	94.7	93.8	91.5	110.1	104.1	103.1	113	92.425	107.575	1.16392	0.00120256
A0A140VJR2		Testicular tissue protein Li 138 OS=Homo sapiens PE=2 SV=1	9.33063	3	4	3	493	54.513	6	103.8	87.5	87.2	91.2	107.6	105	108.6	109.1	92.425	107.575	1.16392	0.0091479
Q15631	TSN	Translin OS=Homo sapiens GN=TSN PE=1 SV=1	14.9123	3	4	3	228	26.167	6.44	94.2	92.3	91	92.2	105.5	105.9	106.4	112.5	92.425	107.575	1.16392	0.000143786
Q9UJZ1	STOML2	Stomatin-like protein 2, mitochondrial OS=Homo sapiens GN=STOML2 PE=1 SV=1	25.8427	6	10	6	356	38.51	7.39	88.4	91.8	97.9	91.6	108.6	108.7	106.1	106.9	92.425	107.575	1.16392	0.000346126
Q8N2S1	LTBP4	Latent-transforming growth factor beta-binding protein 4 OS=Homo sapiens GN=LTBP4 PE=1 SV=2	10.468	12	15	12	1624	173.32	5.43	83.7	95.3	97.2	93.6	108.6	107.4	110.4	103.9	92.45	107.575	1.1636	0.00378912
P14618	PKM	Pyruvate kinase PKM OS=Homo sapiens GN=PKM PE=1 SV=4	73.6347	36	266	4	531	57.9	7.84	95.3	90.4	92.7	91.4	108.5	108.9	103.8	109	92.45	107.55	1.16333	9.34239e-05
V9HWH9	HEL-S-43	Protein S100 OS=Homo sapiens GN=HEL-S-43 PE=2 SV=1	52.381	6	27	6	105	11.733	7.12	91.3	95.9	90	92.6	106.6	112.2	105.6	105.8	92.45	107.55	1.16333	0.000290531
Q9NQW7	XPNPEP1	Xaa-Pro aminopeptidase 1 OS=Homo sapiens GN=XPNPEP1 PE=1 SV=3	13.6437	7	11	7	623	69.873	5.67	98.2	88.8	89.8	93	104.1	105.2	112.7	108.2	92.45	107.55	1.16333	0.00186211
B2RD27		cDNA, FLJ96428, highly similar to Homo sapiens proteasome (prosome, macropain) 26S subunit, non-ATPase, 7 (Mov34 homolog) (PSMD7), mRNA OS=Homo sapiens PE=2 SV=1	8.95062	3	3	3	324	36.988	6.77	97.8	84.2	95.5	92.4	102.3	108.2	100.1	119.7	92.475	107.575	1.16329	0.0292202
O94804	STK10	Serine/threonine-protein kinase 10 OS=Homo sapiens GN=STK10 PE=1 SV=1	2.27273	2	3	1	968	112.065	6.95	97.5	84.9	100.3	87.1	107.7	104.9	108.8	108.7	92.45	107.525	1.16306	0.00832631
A0A024R3H6	PHLDB1	Pleckstrin homology-like domain, family B, member 1, isoform CRA_b OS=Homo sapiens GN=PHLDB1 PE=4 SV=1	0.87146	1	1	1	1377	151.068	8.63	98.2	88.2	89.2	94.4	97.5	109.3	98.2	125.1	92.5	107.525	1.16243	0.0710999
V9HWD6	HEL-S-1	Epididymis secretory protein Li 1 OS=Homo sapiens GN=HEL-S-1 PE=2 SV=1	60.5691	13	156	6	246	28.065	4.83	98.9	91.6	85.9	93.6	108.3	107	106.4	108.3	92.5	107.5	1.16216	0.0015159
P30101	PDIA3	Protein disulfide-isomerase A3 OS=Homo sapiens GN=PDIA3 PE=1 SV=4	58.8119	29	122	23	505	56.747	6.35	91.6	95.3	89.6	93.5	105.6	109.3	103.8	111.3	92.5	107.5	1.16216	0.000381787
B4DUT8	CNN2	Calponin OS=Homo sapiens GN=CNN2 PE=1 SV=1	22.4242	6	9	5	330	35.92	7.3	92.3	85.4	90.2	102.1	106	105.9	109.5	108.6	92.5	107.5	1.16216	0.0061135
Q08AM6	VAC14	Protein VAC14 homolog OS=Homo sapiens GN=VAC14 PE=1 SV=1	7.41688	4	5	4	782	87.917	6.13	101.1	89.4	89.6	89.9	101.6	105.8	115.4	107.2	92.5	107.5	1.16216	0.0102816
Q9Y3L3	SH3BP1	SH3 domain-binding protein 1 OS=Homo sapiens GN=SH3BP1 PE=1 SV=3	6.13409	3	4	3	701	75.666	6.77	101.4	87.4	93.4	87.8	109.1	109.3	105.6	106	92.5	107.5	1.16216	0.00459308
O60861	GAS7	Growth arrest-specific protein 7 OS=Homo sapiens GN=GAS7 PE=1 SV=3	4.62185	1	1	1	476	54.337	7.34	108.8	92.7	84.6	83.9	105.4	114.5	101.6	108.4	92.5	107.475	1.16189	0.0577824
A0A0J9YX62	DNAJB6	DnaJ homolog subfamily B member 6 OS=Homo sapiens GN=DNAJB6 PE=1 SV=1	10.1796	3	3	2	334	36.635	7.18	90	93.7	96.5	89.8	107.1	106	102.7	114.1	92.5	107.475	1.16189	0.0020388
Q8N1S5	SLC39A11	Zinc transporter ZIP11 OS=Homo sapiens GN=SLC39A11 PE=2 SV=3	2.04678	1	1	1	342	35.373	5.6	94.1	100.2	87	88.7	103.5	113	98.2	115.2	92.5	107.475	1.16189	0.0239409
P20933	AGA	N(4)-(beta-N-acetylglucosaminyl)-L-asparaginase OS=Homo sapiens GN=AGA PE=1 SV=2	5.78035	2	2	2	346	37.184	6.28	96.7	87	91	95.4	99	112.2	111.9	106.9	92.525	107.5	1.16185	0.00755097
A0A140VJL8		Testicular tissue protein Li 94 OS=Homo sapiens PE=2 SV=1	10.119	3	4	3	336	36.671	7.91	94.2	95.3	92.7	87.9	103.6	105	106.7	114.6	92.525	107.475	1.16158	0.00229324
D2CFK9	GTPBP4	Nucleolar GTP-binding protein 1 OS=Homo sapiens GN=GTPBP4 PE=3 SV=1	3.94322	2	2	2	634	73.918	9.5	89.6	95.1	92.4	93	106.6	110.3	106.8	106.2	92.525	107.475	1.16158	5.45049e-05
O43818	RRP9	U3 small nucleolar RNA-interacting protein 2 OS=Homo sapiens GN=RRP9 PE=1 SV=1	2.10526	1	1	1	475	51.809	7.85	93.8	98.1	98	80.3	103.2	105.9	114	106.8	92.55	107.475	1.16126	0.0207814
B1N7B6		Cryocrystalglobulin CC1 heavy chain variable region (Fragment) OS=Homo sapiens PE=2 SV=1	18.3333	2	5	2	120	13.184	8.48	97.4	81.1	94.9	96.8	113.9	98.1	92.6	125.2	92.55	107.45	1.16099	0.12574
Q59EA2		Coronin (Fragment) OS=Homo sapiens PE=2 SV=1	32.5349	16	35	16	501	56.334	8.19	91.4	93.9	92.9	92	111.2	110.5	102.9	105.2	92.55	107.45	1.16099	0.000389074
O43681	ASNA1	ATPase ASNA1 OS=Homo sapiens GN=ASNA1 PE=1 SV=2	13.5057	4	7	4	348	38.767	4.91	94.5	93	92.6	90.1	104.8	109.4	106.5	109.1	92.55	107.45	1.16099	4.53773e-05
P49770	EIF2B2	Translation initiation factor eIF-2B subunit beta OS=Homo sapiens GN=EIF2B2 PE=1 SV=3	7.69231	2	2	2	351	38.965	6.16	96	88.9	87.8	97.5	101.4	111.2	104.7	112.4	92.55	107.425	1.16072	0.0060879
P32246	CCR1	C-C chemokine receptor type 1 OS=Homo sapiens GN=CCR1 PE=1 SV=1	1.97183	1	1	1	355	41.146	8.16	95	94.3	92.8	88.1	94.7	126.1	104.3	104.6	92.55	107.425	1.16072	0.0718002
Q9NYL4	FKBP11	Peptidyl-prolyl cis-trans isomerase FKBP11 OS=Homo sapiens GN=FKBP11 PE=1 SV=1	8.95522	1	2	1	201	22.166	9.39	106.6	86.4	88.7	88.6	112.9	102.3	100.8	113.7	92.575	107.425	1.16041	0.0431591
Q9BQI9	NRIP2	Nuclear receptor-interacting protein 2 OS=Homo sapiens GN=NRIP2 PE=1 SV=3	6.04982	1	1	1	281	31.311	8.4	86	91.1	101.9	91.3	105	108.3	107	109.4	92.575	107.425	1.16041	0.00522723
P22352	GPX3	Glutathione peroxidase 3 OS=Homo sapiens GN=GPX3 PE=1 SV=2	27.8761	6	21	6	226	25.537	8.13	89.4	94.4	94.6	91.9	107.6	104.8	111.9	105.4	92.575	107.425	1.16041	0.000325156
B0QZ18	CPNE1	Copine-1 OS=Homo sapiens GN=CPNE1 PE=1 SV=1	11.6236	6	9	6	542	59.68	6.04	92	92.1	90.4	95.8	96.1	109.4	118	106.2	92.575	107.425	1.16041	0.0190011
A0A068BUJ5	ND2	NADH-ubiquinone oxidoreductase chain 2 OS=Homo sapiens GN=ND2 PE=3 SV=1	2.59366	1	2	1	347	38.932	9.83	94.6	85	81.8	109	104.6	106.1	106.1	112.8	92.6	107.4	1.15983	0.0593316
G3V2N0	GNG2	Guanine nucleotide-binding protein subunit gamma OS=Homo sapiens GN=GNG2 PE=1 SV=1	20.9091	2	5	2	110	12.378	8.91	82.3	96.4	96.4	95.3	90.7	125.1	109.4	104.3	92.6	107.375	1.15956	0.110473
I3L4J1		Uncharacterized protein (Fragment) OS=Homo sapiens PE=1 SV=3	9.11215	4	5	1	428	48.041	7.53	94.5	92.4	93.8	89.7	107.2	110.7	100	111.6	92.6	107.375	1.15956	0.00201214
Q06278	AOX1	Aldehyde oxidase OS=Homo sapiens GN=AOX1 PE=1 SV=2	7.10015	7	9	7	1338	147.822	7.17	102	87.2	89.1	92.2	109.8	107.9	103.7	108.2	92.625	107.4	1.15951	0.00584409
Q9BUN8	DERL1	Derlin-1 OS=Homo sapiens GN=DERL1 PE=1 SV=1	7.56972	2	2	2	251	28.782	9.51	104.9	88	86.9	90.7	100.7	108.7	110.4	109.8	92.625	107.4	1.15951	0.0207034
A8K3Y8		cDNA FLJ76141 OS=Homo sapiens PE=2 SV=1	2.3569	1	1	1	297	33.731	7.31	84.4	102.5	103.8	79.7	99.4	119	101.4	109.6	92.6	107.35	1.15929	0.100988
A0A024R7M0	TMED9	Transmembrane emp24 protein transport domain containing 9, isoform CRA_a OS=Homo sapiens GN=TMED9 PE=3 SV=1	22.9787	5	10	4	235	27.26	8.02	90.3	95.8	94.1	90.3	107.4	108.6	105.4	108.1	92.625	107.375	1.15924	7.80504e-05
Q15642	TRIP10	Cdc42-interacting protein 4 OS=Homo sapiens GN=TRIP10 PE=1 SV=3	3.32779	2	3	2	601	68.31	5.73	93.6	101.4	87.5	88	103.4	110.6	106.6	108.9	92.625	107.375	1.15924	0.00630331
Q9UH65	SWAP70	Switch-associated protein 70 OS=Homo sapiens GN=SWAP70 PE=1 SV=1	11.1111	7	9	7	585	68.954	5.87	94.8	89.9	93.4	92.4	107	107.8	112.2	102.5	92.625	107.375	1.15924	0.000587959
P47989	XDH	Xanthine dehydrogenase/oxidase OS=Homo sapiens GN=XDH PE=1 SV=4	0.525131	1	3	1	1333	146.33	7.66	86.3	107.2	95.9	81.1	111.5	104.1	100	113.8	92.625	107.35	1.15897	0.0665129
Q8TEQ8	PIGO	GPI ethanolamine phosphate transferase 3 OS=Homo sapiens GN=PIGO PE=1 SV=3	0.734619	1	1	1	1089	118.623	8.12	99.2	89	88.2	94.1	105.9	103.9	111.5	108.1	92.625	107.35	1.15897	0.00280763
Q6NUL6	PITPNA	PITPNA protein (Fragment) OS=Homo sapiens GN=PITPNA PE=2 SV=1	25.3165	5	9	5	316	35.877	8.05	94.3	89.4	91.9	95	106.5	108.4	105.7	108.8	92.65	107.35	1.15866	5.84897e-05
Q16740	CLPP	ATP-dependent Clp protease proteolytic subunit, mitochondrial OS=Homo sapiens GN=CLPP PE=1 SV=1	9.74729	2	2	2	277	30.161	8.09	92.6	94.8	91.7	91.5	110.9	105.1	106.9	106.5	92.65	107.35	1.15866	5.48472e-05
P23396	RPS3	40S ribosomal protein S3 OS=Homo sapiens GN=RPS3 PE=1 SV=2	81.07	20	48	20	243	26.671	9.66	91	95.6	89.8	94.3	107.9	105.2	104.4	111.9	92.675	107.35	1.15835	0.000512527
A0A0M4G3H8	AGL	Amylo-alpha-1, 6-glucosidase, 4-alpha-glucanotransferaseprovided OS=Homo sapiens GN=AGL PE=4 SV=1	9.39948	12	16	12	1532	174.707	6.8	95.3	93.8	93.2	88.4	104.9	108.2	105.6	110.7	92.675	107.35	1.15835	0.000322392
A0A0X9UWM4		IBM-A3 heavy chain variable region (Fragment) OS=Homo sapiens PE=2 SV=1	19.685	2	2	2	127	14.36	8.37	97.5	86.9	90.3	96	107.9	95.4	110.9	115.1	92.675	107.325	1.15808	0.0244858
Q12802	AKAP13	A-kinase anchor protein 13 OS=Homo sapiens GN=AKAP13 PE=1 SV=2	1.27977	3	3	3	2813	307.359	5.24	95.2	91.8	98.9	84.8	116.2	118.5	100.6	94	92.675	107.325	1.15808	0.0705441
D6W5L6	SFTPB	Pulmonary surfactant-associated protein B OS=Homo sapiens GN=SFTPB PE=1 SV=1	25.9542	10	32	10	393	43.317	5.74	98	86.4	91.9	94.4	105.7	114.5	97.4	111.6	92.675	107.3	1.15781	0.0173504
Q9BRT3	MIEN1	Migration and invasion enhancer 1 OS=Homo sapiens GN=MIEN1 PE=1 SV=1	15.6522	2	2	2	115	12.395	4.37	100.2	95.6	88.9	86	102.9	111.7	102.5	112.1	92.675	107.3	1.15781	0.0127303
B2R806	EIF3E	Eukaryotic translation initiation factor 3 subunit E OS=Homo sapiens GN=EIF3E PE=2 SV=1	6.29213	2	2	2	445	52.223	6.04	102.8	89.4	87.7	90.8	104.2	111.5	102.6	110.9	92.675	107.3	1.15781	0.0120902
A0A0A0MQU3	UBE2D2	Ubiquitin-conjugating enzyme E2 D2 OS=Homo sapiens GN=UBE2D2 PE=1 SV=1	24.4898	3	8	3	147	16.67	7.3	97.4	90.8	97.7	84.9	106.6	109.7	104.2	108.7	92.7	107.3	1.1575	0.00434422
B2R6S9		cDNA, FLJ93097, highly similar to Homo sapiens low density lipoprotein receptor-related protein associated protein 1 (LRPAP1), mRNA OS=Homo sapiens PE=2 SV=1	24.0896	8	11	8	357	41.455	8.92	91.6	93.5	90.1	95.6	98.7	108.8	116.1	105.6	92.7	107.3	1.1575	0.00856884
A8K8K1		cDNA FLJ76936, highly similar to Homo sapiens RNA terminal phosphate cyclase domain 1 (RTCD1), mRNA OS=Homo sapiens PE=2 SV=1	12.0219	4	4	4	366	39.295	8.05	92.1	93.8	97.4	87.5	105.6	107.8	104.8	111	92.7	107.3	1.1575	0.00106444
P17936	IGFBP3	Insulin-like growth factor-binding protein 3 OS=Homo sapiens GN=IGFBP3 PE=1 SV=2	5.84192	1	1	1	291	31.654	8.69	100.7	88.5	98.7	82.9	97.2	111.8	109.3	110.9	92.7	107.3	1.1575	0.0359442
P04075	ALDOA	Fructose-bisphosphate aldolase A OS=Homo sapiens GN=ALDOA PE=1 SV=2	78.8462	27	147	22	364	39.395	8.09	94.2	93.6	91.2	91.8	105.6	107.6	104.9	111.1	92.7	107.3	1.1575	8.51935e-05
E9PGC8	MAP1A	Microtubule-associated protein 1A OS=Homo sapiens GN=MAP1A PE=1 SV=1	0.789214	2	3	1	3041	331.055	4.93	96.4	90.4	95	89	109.4	110.3	105.9	103.6	92.7	107.3	1.1575	0.000826982
H0YLM8	DMXL2	DmX-like protein 2 (Fragment) OS=Homo sapiens GN=DMXL2 PE=1 SV=1	1.18343	2	3	1	1183	132.563	6.3	87.8	96.6	91.1	95.3	99.3	116.6	108.3	105	92.7	107.3	1.1575	0.0123734
P36871	PGM1	Phosphoglucomutase-1 OS=Homo sapiens GN=PGM1 PE=1 SV=3	42.1708	22	30	22	562	61.411	6.76	98.4	91.4	88.1	93	105.9	106.6	107	109.7	92.725	107.3	1.15719	0.000730264
Q96JB5	CDK5RAP3	CDK5 regulatory subunit-associated protein 3 OS=Homo sapiens GN=CDK5RAP3 PE=1 SV=2	13.4387	6	7	6	506	56.885	4.75	93.9	93	91.4	92.6	104.5	107.5	101.7	115.5	92.725	107.3	1.15719	0.00293894
P01859	IGHG2	Ig gamma-2 chain C region OS=Homo sapiens GN=IGHG2 PE=1 SV=2	47.8528	13	448	1	326	35.878	7.59	104.4	81.5	97.3	87.7	107.3	98.6	106.4	116.9	92.725	107.3	1.15719	0.0601543
A0A024RBS2	RPLP0	60S acidic ribosomal protein P0 OS=Homo sapiens GN=RPLP0 PE=3 SV=1	47.6341	11	27	11	317	34.252	5.97	94.7	90.1	86.8	99.3	107.6	105.8	107	108.8	92.725	107.3	1.15719	0.00198979
B4DEA8		cDNA FLJ56425, highly similar to Very-long-chain specific acyl-CoAdehydrogenase, mitochondrial (EC 1.3.99.-) OS=Homo sapiens PE=2 SV=1	49.6434	26	52	26	701	75.163	8.88	90.8	93.6	89.1	97.4	109.9	108.2	108.9	102.1	92.725	107.275	1.15692	0.00119622
Q53GL6	RALY	RNA binding protein (Autoantigenic, hnRNP-associated with lethal yellow) long isoform variant (Fragment) OS=Homo sapiens GN=RALY PE=1 SV=1	12.3779	4	8	4	307	32.531	9.17	95.5	92.3	90.6	92.5	108.2	105.9	102.8	112.2	92.725	107.275	1.15692	0.000613046
A0A024R1X3	VPS25	Vacuolar protein sorting 25 (Yeast), isoform CRA_a OS=Homo sapiens GN=VPS25 PE=4 SV=1	5.68182	1	1	1	176	20.735	6.34	81	102.1	101.6	86.2	102.9	114.3	104.9	107	92.725	107.275	1.15692	0.0493383
Q9NT62	ATG3	Ubiquitin-like-conjugating enzyme ATG3 OS=Homo sapiens GN=ATG3 PE=1 SV=1	8.28025	2	2	2	314	35.841	4.74	98.8	88.4	93.9	89.8	113.6	107.9	103.6	104	92.725	107.275	1.15692	0.00448234
O43707	ACTN4	Alpha-actinin-4 OS=Homo sapiens GN=ACTN4 PE=1 SV=2	67.618	61	402	43	911	104.788	5.44	89.3	94	91.8	95.8	110.3	107.3	105.9	105.5	92.725	107.25	1.15665	0.000180078
A8K0R1		cDNA FLJ78532, highly similar to Homo sapiens DnaJ (Hsp40) homolog, subfamily B, member 2 (DNAJB2), mRNA OS=Homo sapiens PE=2 SV=1	6.79012	2	2	1	324	35.586	6.15	88.7	95.6	92.9	93.7	107.1	108	103.1	110.8	92.725	107.25	1.15665	0.000522825
B2R7I0		cDNA, FLJ93451, highly similar to Homo sapiens thioredoxin domain containing 14 (TXNDC14), mRNA OS=Homo sapiens PE=2 SV=1	3.37838	1	1	1	296	34.002	8.69	91.9	99.6	98.7	80.8	102.4	113.4	111.9	101.4	92.75	107.275	1.1566	0.0347966
A2A274	ACO2	Aconitate hydratase, mitochondrial OS=Homo sapiens GN=ACO2 PE=1 SV=1	44.0994	26	49	26	805	87.765	7.37	93.8	97	87.8	92.4	109	105.9	102.2	111.9	92.75	107.25	1.15633	0.00215306
A0A024R4U3	TTLL12	Tubulin tyrosine ligase-like family, member 12, isoform CRA_a OS=Homo sapiens GN=TTLL12 PE=4 SV=1	16.1491	6	8	6	644	74.356	5.53	100.6	85.7	94.1	90.6	110.1	104.7	108.4	105.8	92.75	107.25	1.15633	0.00503745
A0A024R883	ATP6V1G1	ATPase, H+ transporting, lysosomal 13kDa, V1 subunit G1, isoform CRA_a OS=Homo sapiens GN=ATP6V1G1 PE=4 SV=1	33.8983	3	6	3	118	13.749	8.79	99.1	95.1	91.2	85.6	104.1	109.2	106.4	109.3	92.75	107.25	1.15633	0.00360172
Q0ZGT2	NEXN	Nexilin OS=Homo sapiens GN=NEXN PE=1 SV=1	8.88889	6	9	6	675	80.609	5.33	89.2	96.3	91.9	93.6	109.8	107.6	105.3	106.3	92.75	107.25	1.15633	0.000183455
O00154	ACOT7	Cytosolic acyl coenzyme A thioester hydrolase OS=Homo sapiens GN=ACOT7 PE=1 SV=3	6.31579	2	3	2	380	41.769	8.54	111.5	88.2	82.9	88.4	104	105.4	117.6	102	92.75	107.25	1.15633	0.0936704
B4DT46		cDNA FLJ57889, highly similar to Cytochrome b-245 light chain OS=Homo sapiens PE=2 SV=1	5.34351	1	3	1	131	14.011	9.48	72.9	98.6	95	104.5	107.8	121.5	92.9	106.8	92.75	107.25	1.15633	0.159875
A6NCE7	MAP1LC3B2	Microtubule-associated proteins 1A/1B light chain 3 beta 2 OS=Homo sapiens GN=MAP1LC3B2 PE=2 SV=1	11.2	1	1	1	125	14.619	8.68	100.7	81.6	95.3	93.4	106.7	98.3	112.2	111.8	92.75	107.25	1.15633	0.0308515
A0A024R8Q1	GAA	Glucosidase, alpha acid (Pompe disease, glycogen storage disease type II), isoform CRA_a OS=Homo sapiens GN=GAA PE=3 SV=1	15.7563	10	15	5	952	105.271	6	96.8	96.1	92.2	85.9	115.3	108.5	98.3	106.8	92.75	107.225	1.15606	0.0150605
Q9UF83		Uncharacterized protein DKFZp434B061 OS=Homo sapiens PE=2 SV=2	3.19149	1	1	1	564	59.375	13.07	100.6	91.7	94.8	84	108.6	109.9	106.6	103.9	92.775	107.25	1.15602	0.0078401
F8W914	RTN4	Reticulon OS=Homo sapiens GN=RTN4 PE=1 SV=1	43.1884	9	46	1	345	37.121	4.77	89.9	87.9	98.1	95.2	113.2	112.6	101	102.1	92.775	107.225	1.15575	0.011691
A0A140VJZ1		Testicular tissue protein Li 218 OS=Homo sapiens PE=2 SV=1	22.8438	14	21	14	858	95.725	5.03	100.1	88.4	91	91.6	105.6	109.2	107.4	106.7	92.775	107.225	1.15575	0.00157862
Q6IBN6	CBX1	CBX1 protein OS=Homo sapiens GN=CBX1 PE=2 SV=1	12.973	2	4	1	185	21.405	4.93	95.3	94.7	94.2	86.9	110.6	104.4	101.6	112.3	92.775	107.225	1.15575	0.00407697
P62277	RPS13	40S ribosomal protein S13 OS=Homo sapiens GN=RPS13 PE=1 SV=2	50.9934	9	14	9	151	17.212	10.54	93.5	96.2	89.7	91.7	104.4	104.4	113.6	106.5	92.775	107.225	1.15575	0.00138515
O00429	DNM1L	Dynamin-1-like protein OS=Homo sapiens GN=DNM1L PE=1 SV=2	9.64674	6	7	6	736	81.826	6.81	94.8	95.1	93.9	87.3	111.3	109.6	101.8	106.2	92.775	107.225	1.15575	0.00205956
Q96TA2	YME1L1	ATP-dependent zinc metalloprotease YME1L1 OS=Homo sapiens GN=YME1L1 PE=1 SV=2	3.36352	2	2	2	773	86.401	8.76	97.8	94	91.4	87.9	108.7	103.9	100.9	115.4	92.775	107.225	1.15575	0.00884811
A0A0C4DG17	RPSA	40S ribosomal protein SA OS=Homo sapiens GN=RPSA PE=1 SV=1	49	11	34	11	300	33.293	4.87	97.5	90.5	93.2	90	108.1	104.3	106.9	109.6	92.8	107.225	1.15544	0.000412056
P14317	HCLS1	Hematopoietic lineage cell-specific protein OS=Homo sapiens GN=HCLS1 PE=1 SV=3	2.05761	1	1	1	486	53.981	4.81	88.5	98.9	89	94.8	106.8	117.9	101.2	103	92.8	107.225	1.15544	0.0183823
B4DP80	APOA1BP	NAD(P)H-hydrate epimerase OS=Homo sapiens GN=APOA1BP PE=2 SV=1	26.0586	5	8	5	307	33.606	8.73	96.5	91	85.3	98.4	106	105.9	107.6	109.4	92.8	107.225	1.15544	0.0032998
Q9NPF4	OSGEP	Probable tRNA N6-adenosine threonylcarbamoyltransferase OS=Homo sapiens GN=OSGEP PE=1 SV=1	2.68657	1	1	1	335	36.403	6.35	113	85	84.1	89	106.9	110.4	112.7	98.7	92.775	107.175	1.15521	0.102621
P38159	RBMX	RNA-binding motif protein, X chromosome OS=Homo sapiens GN=RBMX PE=1 SV=3	10.9974	4	7	2	391	42.306	10.05	90.9	91.8	94.6	93.9	99.4	114.9	110.9	103.6	92.8	107.2	1.15517	0.00715238
Q5U0I6	RAB1A	H.sapiens ras-related Hrab1A protein OS=Homo sapiens GN=RAB1A PE=2 SV=1	78.5366	15	60	7	205	22.663	6.21	93.1	98.8	87.8	91.5	109	106.2	107.7	105.8	92.8	107.175	1.1549	0.000977342
A0A024R904	CACYBP	Calcyclin binding protein, isoform CRA_a OS=Homo sapiens GN=CACYBP PE=4 SV=1	15.7895	3	3	3	228	26.194	8.25	96.7	90.7	90.8	93.1	108.2	107.8	103.3	109.4	92.825	107.175	1.15459	0.000312574
B4DUQ1		cDNA FLJ54552, highly similar to Heterogeneous nuclear ribonucleoprotein K OS=Homo sapiens PE=2 SV=1	46.9248	17	40	17	439	48.48	5.92	103.6	90.9	86.8	90	106	111.3	100.3	111.1	92.825	107.175	1.15459	0.0192007
Q02543	RPL18A	60S ribosomal protein L18a OS=Homo sapiens GN=RPL18A PE=1 SV=2	47.7273	9	19	9	176	20.749	10.71	93.1	95.9	86.6	95.7	107.7	106.1	102.3	112.6	92.825	107.175	1.15459	0.00327647
P54819	AK2	Adenylate kinase 2, mitochondrial OS=Homo sapiens GN=AK2 PE=1 SV=2	41.0042	8	16	8	239	26.461	7.81	98.5	93.3	87.1	92.4	103.8	113.5	107.6	103.8	92.825	107.175	1.15459	0.00462952
Q13620	CUL4B	Cullin-4B OS=Homo sapiens GN=CUL4B PE=1 SV=4	3.50493	3	3	3	913	103.916	7.37	98.4	88.1	95.6	89.2	108.8	108.3	103.7	107.9	92.825	107.175	1.15459	0.00197995
O95433	AHSA1	Activator of 90 kDa heat shock protein ATPase homolog 1 OS=Homo sapiens GN=AHSA1 PE=1 SV=1	13.3136	3	5	3	338	38.25	5.53	104.8	85.5	93.5	87.5	106.5	104	110.2	108	92.825	107.175	1.15459	0.0193709
Q9Y679	AUP1	Ancient ubiquitous protein 1 OS=Homo sapiens GN=AUP1 PE=1 SV=1	6.30252	2	2	2	476	52.995	8.09	90.7	90.9	90.7	99	99.6	110.5	105.4	113.1	92.825	107.15	1.15432	0.00750871
B2R5G4		cDNA, FLJ92465, highly similar to Homo sapiens LIM and senescent cell antigen-like domains 3 (LIMS3), mRNA OS=Homo sapiens PE=2 SV=1	20.5128	2	4	1	117	13.25	5.8	93.4	95.2	96.9	85.8	97.2	119.3	95.9	116.2	92.825	107.15	1.15432	0.0739148
Q8N983	MRPL43	39S ribosomal protein L43, mitochondrial OS=Homo sapiens GN=MRPL43 PE=1 SV=1	3.25581	1	1	1	215	23.416	8.65	88.8	103.1	92.5	87	107.2	109	107.2	105.3	92.85	107.175	1.15428	0.00806849
B7Z8E7		cDNA FLJ55400, highly similar to Protein OS-9 OS=Homo sapiens PE=2 SV=1	1.35135	1	1	1	740	83.517	4.91	86	98.9	91.2	95.3	114.3	112.3	98.1	104	92.85	107.175	1.15428	0.0220156
H0YCW3	PI4KB	Phosphatidylinositol 4-kinase beta (Fragment) OS=Homo sapiens GN=PI4KB PE=1 SV=1	10.929	1	1	1	183	20.073	6.79	105.9	82.2	89.3	94	103.6	100.7	114.1	110.2	92.85	107.15	1.15401	0.0499225
P15880	RPS2	40S ribosomal protein S2 OS=Homo sapiens GN=RPS2 PE=1 SV=2	44.7099	13	31	9	293	31.305	10.24	91.3	94.8	88.4	97	104.2	108	104.9	111.5	92.875	107.15	1.1537	0.00132058
A0A087X1S7	CD48	CD48 antigen OS=Homo sapiens GN=CD48 PE=1 SV=1	4.7619	1	1	1	252	28.837	8.28	91.3	91.9	97.7	90.6	105	110	96	117.6	92.875	107.15	1.1537	0.0251204
P61981	YWHAG	14-3-3 protein gamma OS=Homo sapiens GN=YWHAG PE=1 SV=2	54.251	12	130	7	247	28.285	4.89	92.8	92.8	95.1	90.8	105.2	110.5	105.9	106.9	92.875	107.125	1.15343	6.90162e-05
Q9HBB3		60S ribosomal protein L6 OS=Homo sapiens PE=2 SV=1	34.2561	12	25	12	289	32.871	10.58	87.1	92.4	85.5	106.5	105.1	104	105.2	114.2	92.875	107.125	1.15343	0.0369151
P08134	RHOC	Rho-related GTP-binding protein RhoC OS=Homo sapiens GN=RHOC PE=1 SV=1	32.6425	6	18	1	193	21.992	6.58	86.7	99.8	90.5	94.6	111.4	105.4	104.9	106.7	92.9	107.1	1.15285	0.00423579
A0A090N8P8	hIAN7	GTPase, IMAP family member 7, isoform CRA_a OS=Homo sapiens GN=hIAN7 PE=4 SV=1	10	2	2	2	300	34.487	6.46	96.4	93.2	92.1	89.9	87.7	119.1	99.4	122.2	92.9	107.1	1.15285	0.138542
Q15643	TRIP11	Thyroid receptor-interacting protein 11 OS=Homo sapiens GN=TRIP11 PE=1 SV=3	0.404245	1	1	1	1979	227.447	5.26	95.2	92.3	93.3	90.8	103.1	117.1	97.9	110.2	92.9	107.075	1.15258	0.0162643
P62244	RPS15A	40S ribosomal protein S15a OS=Homo sapiens GN=RPS15A PE=1 SV=2	51.5385	6	16	2	130	14.83	10.13	95.6	94	91.5	90.6	110.4	103.2	104.8	110	92.925	107.1	1.15254	0.000587184
O75112	LDB3	LIM domain-binding protein 3 OS=Homo sapiens GN=LDB3 PE=1 SV=2	6.60248	3	6	3	727	77.086	8.13	91.7	96.8	96	87.2	111.7	107	94.2	115.5	92.925	107.1	1.15254	0.0329226
Q8N4T8	CBR4	Carbonyl reductase family member 4 OS=Homo sapiens GN=CBR4 PE=1 SV=3	8.43882	1	1	1	237	25.285	9.33	96.5	96.3	85.8	93.1	99.4	107	111.8	110.2	92.925	107.1	1.15254	0.0088475
P55795	HNRNPH2	Heterogeneous nuclear ribonucleoprotein H2 OS=Homo sapiens GN=HNRNPH2 PE=1 SV=1	25.167	8	16	4	449	49.232	6.3	95	96	91.5	89.2	103.6	118.2	99.7	106.8	92.925	107.075	1.15227	0.0163077
A0A0S2Z489	PSMD12	Proteasome (Prosome, macropain) 26S subunit, non-ATPase, 12, isoform CRA_a (Fragment) OS=Homo sapiens GN=PSMD12 PE=2 SV=1	28.5088	11	16	11	456	52.871	7.65	92.6	96	93.4	89.7	105.3	110.5	102	110.4	92.925	107.05	1.152	0.0011814
Q6FHV6	ENO2	ENO2 protein OS=Homo sapiens GN=ENO2 PE=1 SV=1	29.0323	8	36	5	434	47.239	5.03	104.4	88	90.5	88.8	112.9	102.5	100.3	112.5	92.925	107.05	1.152	0.0318505
P13797	PLS3	Plastin-3 OS=Homo sapiens GN=PLS3 PE=1 SV=4	45.0794	26	60	19	630	70.766	5.6	93.8	90.6	89.8	97.6	105.2	113.7	103.3	106.1	92.95	107.075	1.15196	0.00275688
B3KMV8		cDNA FLJ12766 fis, clone NT2RP2001520, highly similar to Calcium-binding mitochondrial carrier protein Aralar1 OS=Homo sapiens PE=2 SV=1	23.3038	14	18	10	678	74.731	8.38	95.5	92.1	94.6	89.6	100.4	110.9	109.1	107.8	92.95	107.05	1.15169	0.00183248
P11532	DMD	Dystrophin OS=Homo sapiens GN=DMD PE=1 SV=3	7.46269	21	25	20	3685	426.484	5.88	92.5	93.7	94.2	91.4	110.3	105	106.2	106.7	92.95	107.05	1.15169	3.66934e-05
P16885	PLCG2	1-phosphatidylinositol 4,5-bisphosphate phosphodiesterase gamma-2 OS=Homo sapiens GN=PLCG2 PE=1 SV=4	4.82213	4	4	4	1265	147.776	6.64	96.2	92.4	93.8	89.4	106.2	106.9	100.7	114.4	92.95	107.05	1.15169	0.00422726
A0A087WXW9	COL5A1	Collagen alpha-1(V) chain OS=Homo sapiens GN=COL5A1 PE=1 SV=1	1.95865	3	3	3	1838	183.54	5.07	91.7	96.9	104.8	78.4	127.7	106.4	97.8	96.3	92.95	107.05	1.15169	0.172898
P55786	NPEPPS	Puromycin-sensitive aminopeptidase OS=Homo sapiens GN=NPEPPS PE=1 SV=2	25.6801	21	32	21	919	103.211	5.72	96.8	92.3	91.9	90.9	105.4	107.4	104.8	110.5	92.975	107.025	1.15112	0.00025841
O95372	LYPLA2	Acyl-protein thioesterase 2 OS=Homo sapiens GN=LYPLA2 PE=1 SV=1	12.5541	2	3	2	231	24.721	7.23	100	93.7	87	91.2	103.8	109.3	107.2	107.8	92.975	107.025	1.15112	0.0031547
Q16643	DBN1	Drebrin OS=Homo sapiens GN=DBN1 PE=1 SV=4	28.3513	16	21	16	649	71.385	4.45	90	92.6	93.8	95.5	110.2	108.3	101.4	108.1	92.975	107	1.15085	0.000781874
A0A0C4DFL7	CYP51A1	Lanosterol 14-alpha demethylase OS=Homo sapiens GN=CYP51A1 PE=1 SV=1	8.44794	3	3	3	509	57.242	8.53	88.8	96.1	96.1	90.9	105.8	107.7	103.7	110.8	92.975	107	1.15085	0.00108268
P21796	VDAC1	Voltage-dependent anion-selective channel protein 1 OS=Homo sapiens GN=VDAC1 PE=1 SV=2	78.0919	17	76	16	283	30.754	8.54	89.3	95.6	96.9	90.2	107.1	109.6	108.3	103.1	93	107.025	1.15081	0.00102744
Q5U043		S-(hydroxymethyl)glutathione dehydrogenase OS=Homo sapiens PE=2 SV=1	36.3636	13	25	13	374	39.664	7.49	95.2	94.1	89.6	93.1	106.4	109.5	102.6	109.6	93	107.025	1.15081	0.000477284
P04424	ASL	Argininosuccinate lyase OS=Homo sapiens GN=ASL PE=1 SV=4	14.2241	5	5	5	464	51.625	6.48	99.2	91.2	88.2	93.4	107.4	106	108.1	106.6	93	107.025	1.15081	0.00103707
Q99961	SH3GL1	Endophilin-A2 OS=Homo sapiens GN=SH3GL1 PE=1 SV=1	22.5543	8	9	8	368	41.464	5.43	97.5	95.8	87.6	91.1	101.1	112.1	108.8	106	93	107	1.15054	0.00497258
Q96K17	BTF3L4	Transcription factor BTF3 homolog 4 OS=Homo sapiens GN=BTF3L4 PE=1 SV=1	17.7215	1	2	1	158	17.26	6.35	102.2	88.8	86.6	94.4	98.8	101	112.9	115.1	93	106.95	1.15	0.0413621
B1AKZ4	PEA15	Phosphoprotein enriched in astrocytes 15, isoform CRA_a OS=Homo sapiens GN=PEA15 PE=2 SV=1	53.0769	5	6	5	130	15.031	5.02	99.9	81.9	91.8	98.5	111.8	102.5	110.2	103.4	93.025	106.975	1.14996	0.0257327
Q9GZZ1	NAA50	N-alpha-acetyltransferase 50 OS=Homo sapiens GN=NAA50 PE=1 SV=1	5.91716	1	1	1	169	19.386	8.81	98.6	96.3	85.7	91.5	104.6	115.5	105.7	102.1	93.025	106.975	1.14996	0.0144187
A0A024R653	FBXO34	F-box protein 34, isoform CRA_a OS=Homo sapiens GN=FBXO34 PE=4 SV=1	2.95359	1	2	1	711	78.661	8	104	91.4	90.6	86.2	104.1	112.8	114.4	96.7	93.05	107	1.14992	0.0475437
Q9UHY7	ENOPH1	Enolase-phosphatase E1 OS=Homo sapiens GN=ENOPH1 PE=1 SV=1	18.0077	4	4	4	261	28.914	4.78	95.2	95.9	92.4	88.7	109.6	107.9	101.7	108.7	93.05	106.975	1.14965	0.00121599
A8K5U9		cDNA FLJ75056, highly similar to Homo sapiens phosphatidylinositol binding clathrin assembly protein (PICALM), mRNA OS=Homo sapiens PE=2 SV=1	7.82209	5	7	5	652	70.711	7.62	93.2	98.6	89.7	90.7	106.2	110	103.7	107.9	93.05	106.95	1.14938	0.00115051
Q53EW4		Myotubularin-related protein 9 variant (Fragment) OS=Homo sapiens PE=2 SV=1	1.45719	1	1	1	549	63.449	6.39	96.9	91.9	90.7	92.7	101.4	105	109	112.4	93.05	106.95	1.14938	0.00229449
B5BUB5	SSB	Autoantigen La (Fragment) OS=Homo sapiens GN=SSB PE=2 SV=1	31.8627	12	16	12	408	46.838	7.12	99	89	87.2	97	107.1	106.4	101.7	112.5	93.05	106.925	1.14911	0.00900923
Q8TDD1	DDX54	ATP-dependent RNA helicase DDX54 OS=Homo sapiens GN=DDX54 PE=1 SV=2	2.38365	1	1	1	881	98.534	10.02	101.8	89.2	96.9	84.3	105.2	107	105.2	110.3	93.05	106.925	1.14911	0.0145376
Q8NBU5	ATAD1	ATPase family AAA domain-containing protein 1 OS=Homo sapiens GN=ATAD1 PE=1 SV=1	3.3241	1	1	1	361	40.718	6.9	105.8	88.9	94.5	83	108.3	107.2	101.7	110.5	93.05	106.925	1.14911	0.0372053
P62280	RPS11	40S ribosomal protein S11 OS=Homo sapiens GN=RPS11 PE=1 SV=3	50.6329	9	15	9	158	18.419	10.3	99.1	88.8	93.7	90.7	103	106.8	105.8	112.2	93.075	106.95	1.14907	0.00336788
Q53EP0	FNDC3B	Fibronectin type III domain-containing protein 3B OS=Homo sapiens GN=FNDC3B PE=1 SV=2	0.913621	1	1	1	1204	132.803	5.95	93.1	100.8	95	83.3	98.5	119.1	97.2	112.8	93.05	106.9	1.14884	0.0771789
Q9Y6A4	CFAP20	Cilia- and flagella-associated protein 20 OS=Homo sapiens GN=CFAP20 PE=1 SV=1	10.3627	2	2	2	193	22.76	9.76	84.7	112.2	93	82.4	88.4	118.4	93.6	127.3	93.075	106.925	1.1488	0.277912
P02533	KRT14	Keratin, type I cytoskeletal 14 OS=Homo sapiens GN=KRT14 PE=1 SV=4	24.5763	16	66	1	472	51.529	5.16	94.5	96.5	91.1	90.2	99	95.6	128.2	104.9	93.075	106.925	1.1488	0.114038
F8VWL3	FGD4	FYVE, RhoGEF and PH domain-containing protein 4 OS=Homo sapiens GN=FGD4 PE=1 SV=1	1.66113	1	1	1	903	100.941	7.12	82.9	122.9	83.4	83.1	117.3	103.4	89.3	117.7	93.075	106.925	1.1488	0.292953
B4DPV7		cDNA FLJ54534, highly similar to Homo sapiens cysteinyl-tRNA synthetase (CARS), transcript variant 3, mRNA OS=Homo sapiens PE=2 SV=1	4.44994	3	3	3	809	91.96	7.08	100.5	95.8	89.3	86.7	106	106.7	105.8	109.1	93.075	106.9	1.14854	0.00512218
Q53Z07	RPL9	NPC-A-16 OS=Homo sapiens GN=RPL9 PE=2 SV=1	31.7708	5	11	5	192	21.85	9.95	91.3	95.8	90	95.3	106.4	106.9	102.8	111.6	93.1	106.925	1.1485	0.000981191
Q9HCC0	MCCC2	Methylcrotonoyl-CoA carboxylase beta chain, mitochondrial OS=Homo sapiens GN=MCCC2 PE=1 SV=1	14.2096	6	6	6	563	61.294	7.68	96.6	92.3	89.9	93.6	114.4	110.1	102	101.2	93.1	106.925	1.1485	0.00746435
B3KRM2		Serine/threonine-protein phosphatase OS=Homo sapiens PE=2 SV=1	44.0129	9	19	2	309	35.536	5.43	90.7	91	91.8	98.9	104.4	110.7	100.9	111.6	93.1	106.9	1.14823	0.00515935
Q6MZT3	DKFZp686C1054	Putative uncharacterized protein DKFZp686C1054 OS=Homo sapiens GN=DKFZp686C1054 PE=2 SV=1	5.92255	2	3	2	439	48.46	8.92	96.9	93.4	92.7	89.4	106.3	101.1	109	111.2	93.1	106.9	1.14823	0.00206111
A0A024RDJ1	DC2	DC2 protein, isoform CRA_a OS=Homo sapiens GN=DC2 PE=4 SV=1	8.05369	1	4	1	149	16.818	9.13	96.9	93.9	89.6	92	100	105.1	105.9	116.5	93.1	106.875	1.14796	0.01093
Q8IUI8	CRLF3	Cytokine receptor-like factor 3 OS=Homo sapiens GN=CRLF3 PE=1 SV=2	2.26244	1	1	1	442	49.735	5.14	92.4	89	105.9	85.2	98.8	110.5	106.4	111.8	93.125	106.875	1.14765	0.0429495
V5YQL4	FGFR2-AHCYL1	Adenosylhomocysteinase OS=Homo sapiens GN=FGFR2-AHCYL1 PE=2 SV=1	9.66638	11	14	9	1169	130.812	6.77	92.8	96.9	89.4	93.4	112.9	107.1	100.2	107.3	93.125	106.875	1.14765	0.00387534
A6NFX8	NUDT5	ADP-sugar pyrophosphatase OS=Homo sapiens GN=NUDT5 PE=1 SV=1	16.8103	3	5	3	232	25.879	5.19	99.6	94.7	87.4	90.8	103.3	108.1	107.3	108.8	93.125	106.875	1.14765	0.00317418
P62424	RPL7A	60S ribosomal protein L7a OS=Homo sapiens GN=RPL7A PE=1 SV=2	39.0977	10	27	10	266	29.977	10.61	87	99.6	90.1	95.9	104.9	106.9	103.5	112.2	93.15	106.875	1.14734	0.00696544
Q9Y3I0	RTCB	tRNA-splicing ligase RtcB homolog OS=Homo sapiens GN=RTCB PE=1 SV=1	37.4257	16	21	16	505	55.175	7.23	96.4	92	91.3	92.9	108.5	106.6	102.4	110	93.15	106.875	1.14734	0.000468267
Q9BR76	CORO1B	Coronin-1B OS=Homo sapiens GN=CORO1B PE=1 SV=1	9.20245	5	8	5	489	54.2	5.88	94.6	94.7	93.1	90.1	107.9	108.5	103.5	107.4	93.125	106.825	1.14711	0.000120288
G3V1A6	GSDMD	Gasdermin domain containing 1, isoform CRA_d OS=Homo sapiens GN=GSDMD PE=1 SV=1	10.1504	3	3	3	532	57.698	5.39	94.8	92.7	94.9	90.2	112	116.4	100.8	98.2	93.15	106.85	1.14707	0.0228264
Q6NUQ4	TMEM214	Transmembrane protein 214 OS=Homo sapiens GN=TMEM214 PE=1 SV=2	5.95065	4	5	4	689	77.101	9.14	97.1	91.2	95.6	88.7	108.9	104.2	102.7	111.6	93.15	106.85	1.14707	0.00288624
P08253	MMP2	72 kDa type IV collagenase OS=Homo sapiens GN=MMP2 PE=1 SV=2	13.1818	7	10	7	660	73.835	5.47	98.9	92.1	93.1	88.5	106.9	109	105.9	105.6	93.15	106.85	1.14707	0.000977392
P78386	KRT85	Keratin, type II cuticular Hb5 OS=Homo sapiens GN=KRT85 PE=1 SV=1	3.5503	2	64	1	507	55.766	6.55	90.7	95.9	97.6	88.5	108.5	121.5	109.5	88	93.175	106.875	1.14704	0.108581
A8K2W7		cDNA FLJ78119, highly similar to Homo sapiens G1 to S phase transition 1 (GSPT1), mRNA OS=Homo sapiens PE=2 SV=1	6.21242	3	6	3	499	55.706	5.62	97.1	92	88.7	94.8	105	111	107.3	104	93.15	106.825	1.14681	0.00122963
O00483	NDUFA4	Cytochrome c oxidase subunit NDUFA4 OS=Homo sapiens GN=NDUFA4 PE=1 SV=1	45.679	4	9	4	81	9.364	9.38	87.3	98.8	93.2	93.3	105.7	109.7	102.8	109.1	93.15	106.825	1.14681	0.0029765
Q9C0B6	BRINP2	BMP/retinoic acid-inducible neural-specific protein 2 OS=Homo sapiens GN=BRINP2 PE=2 SV=2	1.02171	1	1	1	783	88.948	7.88	96.1	94.2	95.8	86.5	102.1	114	103.3	107.9	93.15	106.825	1.14681	0.00809376
Q6P089	IGH@	IGH@ protein OS=Homo sapiens GN=IGH@ PE=2 SV=1	47.0833	14	168	2	480	51.965	6.32	92.6	87.6	91.1	101.4	107	108.1	90.8	121.4	93.175	106.825	1.1465	0.0959239
F8VUX9	WDR90	WD repeat-containing protein 90 OS=Homo sapiens GN=WDR90 PE=1 SV=1	0.571429	1	1	1	1750	187.56	7.03	97.1	94.9	98.7	82	108.1	104.5	107	107.7	93.175	106.825	1.1465	0.0126913
Q9HCB6	SPON1	Spondin-1 OS=Homo sapiens GN=SPON1 PE=1 SV=2	22.5527	12	13	12	807	90.914	6.11	91.8	103.3	94.7	82.9	102.2	115.9	100.5	108.7	93.175	106.825	1.1465	0.0469323
Q13564	NAE1	NEDD8-activating enzyme E1 regulatory subunit OS=Homo sapiens GN=NAE1 PE=1 SV=1	9.17603	3	4	3	534	60.209	5.4	102.5	90.4	88.4	91.4	101.4	107	105.7	113.2	93.175	106.825	1.1465	0.0142708
P34741	SDC2	Syndecan-2 OS=Homo sapiens GN=SDC2 PE=1 SV=2	3.9801	1	1	1	201	22.146	4.86	84	101.6	120.8	66.3	98.4	128.5	97.3	103.1	93.175	106.825	1.1465	0.360861
P56556	NDUFA6	NADH dehydrogenase [ubiquinone] 1 alpha subcomplex subunit 6 OS=Homo sapiens GN=NDUFA6 PE=1 SV=3	5.19481	1	2	1	154	17.859	10.14	75.4	118.7	93.3	85.3	95.1	112.4	93.6	126.2	93.175	106.825	1.1465	0.301281
Q02388	COL7A1	Collagen alpha-1(VII) chain OS=Homo sapiens GN=COL7A1 PE=1 SV=2	0.577446	1	2	1	2944	295.041	6.27	90	102.5	99.4	80.8	118	100.1	100.2	108.9	93.175	106.8	1.14623	0.0809594
A0A140VJW5		Testicular tissue protein Li 192 OS=Homo sapiens PE=2 SV=1	41.3174	18	28	18	501	57.1	6.55	96.3	92.2	92.1	92.1	105.6	108.1	103.6	109.9	93.175	106.8	1.14623	0.000223498
A0A024R7N7	IFI30	Interferon, gamma-inducible protein 30, isoform CRA_b OS=Homo sapiens GN=IFI30 PE=4 SV=1	4.4	1	18	1	250	27.945	4.88	104.3	91.2	85.4	91.9	109.9	110.8	102.6	103.9	93.2	106.8	1.14592	0.023032
A0A024R4E5	HDLBP	High density lipoprotein binding protein (Vigilin), isoform CRA_a OS=Homo sapiens GN=HDLBP PE=1 SV=1	10.9621	11	12	10	1268	141.352	6.87	101.9	92.8	86.7	91.4	106.7	108.2	106.8	105.5	93.2	106.8	1.14592	0.00559951
Q9UNS2	COPS3	COP9 signalosome complex subunit 3 OS=Homo sapiens GN=COPS3 PE=1 SV=3	15.8392	6	8	6	423	47.842	6.65	90.4	96.7	99	86.7	109	107.2	105	106	93.2	106.8	1.14592	0.00368928
Q9HC03		Dolichyl-phosphate beta-glucosyltransferase OS=Homo sapiens PE=2 SV=1	2.77778	1	1	1	324	36.94	9.28	75.7	102.8	102.6	91.7	101.1	115.8	99.8	110.5	93.2	106.8	1.14592	0.117534
O94819	KBTBD11	Kelch repeat and BTB domain-containing protein 11 OS=Homo sapiens GN=KBTBD11 PE=1 SV=1	3.85233	1	1	1	623	65.679	6.07	94.7	94	91.9	92.2	112.2	112.6	106.4	95.9	93.2	106.775	1.14565	0.013875
Q9H074	PAIP1	Polyadenylate-binding protein-interacting protein 1 OS=Homo sapiens GN=PAIP1 PE=1 SV=1	4.80167	2	3	2	479	53.491	4.81	95.5	90.1	93.4	93.9	103.9	106	104.2	113.1	93.225	106.8	1.14562	0.00140174
E5KN59		Peptidyl-prolyl cis-trans isomerase D OS=Homo sapiens PE=4 SV=1	7.83784	2	2	2	370	40.738	7.21	103.6	91.6	86.6	91.1	104.7	104	101.9	116.6	93.225	106.8	1.14562	0.0329967
Q12904	AIMP1	Aminoacyl tRNA synthase complex-interacting multifunctional protein 1 OS=Homo sapiens GN=AIMP1 PE=1 SV=2	16.0256	3	4	3	312	34.331	8.43	99.7	89.6	91.1	92.5	103	108.1	111.6	104.4	93.225	106.775	1.14535	0.00377063
F5H5R8	NAT1	Arylamine N-acetyltransferase 1 OS=Homo sapiens GN=NAT1 PE=1 SV=1	4.82955	1	1	1	352	40.82	6.9	97.4	89.3	96.1	90.1	108.2	104.9	103.2	110.8	93.225	106.775	1.14535	0.00226685
A0A0A6YYL4	CORO7-PAM16	Coronin OS=Homo sapiens GN=CORO7-PAM16 PE=3 SV=1	12.6908	8	13	8	1048	114.095	6.33	96.3	93.9	96.8	85.9	101.8	106.8	105.3	113.2	93.225	106.775	1.14535	0.00794691
Q13148	TARDBP	TAR DNA-binding protein 43 OS=Homo sapiens GN=TARDBP PE=1 SV=1	9.66184	4	5	4	414	44.711	6.19	94.1	92	94.1	92.8	106.5	110.3	103.8	106.5	93.25	106.775	1.14504	8.04206e-05
A2N0T1	VH6DJ	VH6DJ protein (Fragment) OS=Homo sapiens GN=VH6DJ PE=2 SV=1	13.4454	3	5	2	119	13.012	8.47	92.4	85.2	79.2	116.2	135.6	97.6	109	84.9	93.25	106.775	1.14504	0.35521
Q5T5C7	SARS	Serine--tRNA ligase, cytoplasmic OS=Homo sapiens GN=SARS PE=1 SV=1	19.9627	8	11	8	536	61.274	7.06	104.8	91	87.5	89.7	106.3	106.8	104.3	109.7	93.25	106.775	1.14504	0.0159858
Q0ZCF6		Immunglobulin heavy chain variable region (Fragment) OS=Homo sapiens PE=4 SV=1	23.2558	3	5	2	129	14.538	8.78	92	98	100.6	82.4	102.1	107.8	88.8	128.3	93.25	106.75	1.14477	0.190654
Q14696	MESDC2	LDLR chaperone MESD OS=Homo sapiens GN=MESDC2 PE=1 SV=2	13.2479	3	4	3	234	26.06	7.78	96	92	94.3	90.7	105.4	109.5	104.3	107.8	93.25	106.75	1.14477	0.00018811
A8K7N0		cDNA FLJ75556, highly similar to Homo sapiens ribosomal protein L14, mRNA OS=Homo sapiens PE=2 SV=1	38.0734	8	29	1	218	23.631	10.84	72.8	110.7	82.7	106.8	74.2	155.8	107.1	89.8	93.25	106.725	1.1445	0.524325
Q5NDL2	EOGT	EGF domain-specific O-linked N-acetylglucosamine transferase OS=Homo sapiens GN=EOGT PE=1 SV=1	3.98482	2	2	2	527	61.971	7.05	91.1	91.9	95.6	94.4	99.1	106.7	107.9	113.2	93.25	106.725	1.1445	0.00478192
Q9NYU2	UGGT1	UDP-glucose:glycoprotein glucosyltransferase 1 OS=Homo sapiens GN=UGGT1 PE=1 SV=3	18.6495	24	36	24	1555	177.078	5.63	91.7	96.1	93	92.2	106.5	106.7	104.1	109.6	93.25	106.725	1.1445	0.000105243
O00217	NDUFS8	NADH dehydrogenase [ubiquinone] iron-sulfur protein 8, mitochondrial OS=Homo sapiens GN=NDUFS8 PE=1 SV=1	17.619	3	3	3	210	23.69	6.34	90.8	88.2	96.5	97.5	100.8	112.3	101.4	112.4	93.25	106.725	1.1445	0.0142377
A8K486		Peptidyl-prolyl cis-trans isomerase OS=Homo sapiens PE=2 SV=1	75.1515	13	221	13	165	18.002	6.9	95.7	93.7	91	92.7	106.9	109.3	105	105.8	93.275	106.75	1.14447	5.99769e-05
Q96QR1	SCGB3A1	Secretoglobin family 3A member 1 OS=Homo sapiens GN=SCGB3A1 PE=1 SV=2	31.7308	2	2	2	104	10.094	8.32	105.2	91	96.3	80.6	110.1	107.9	98	111	93.275	106.75	1.14447	0.0640213
Q6N092	DKFZp686K18196	Putative uncharacterized protein DKFZp686K18196 (Fragment) OS=Homo sapiens GN=DKFZp686K18196 PE=2 SV=1	40.4624	16	304	2	519	56.388	6.93	102.3	93.3	97.7	79.7	86.8	111.6	114.8	113.6	93.25	106.7	1.14424	0.15454
A2RUM7	RPL5	Ribosomal protein L5 OS=Homo sapiens GN=RPL5 PE=2 SV=1	39.3939	12	22	12	297	34.341	9.72	89.2	97.9	93.8	92.2	105.2	110.6	102.6	108.5	93.275	106.725	1.1442	0.0018091
B4DJQ5		cDNA FLJ59211, highly similar to Glucosidase 2 subunit beta OS=Homo sapiens PE=2 SV=1	29.9065	15	30	15	535	60.096	4.42	94.3	92.6	87.6	98.6	107.4	103.8	104.7	111	93.275	106.725	1.1442	0.00294125
P23368	ME2	NAD-dependent malic enzyme, mitochondrial OS=Homo sapiens GN=ME2 PE=1 SV=1	15.2397	8	12	8	584	65.402	7.61	95.6	92	95.5	90	107.1	106.5	105.4	107.9	93.275	106.725	1.1442	9.70091e-05
Q07666	KHDRBS1	KH domain-containing, RNA-binding, signal transduction-associated protein 1 OS=Homo sapiens GN=KHDRBS1 PE=1 SV=1	12.1896	5	9	5	443	48.197	8.66	91.9	90.7	84.5	106	115.9	106.5	96.6	107.9	93.275	106.725	1.1442	0.0670397
O75116	ROCK2	Rho-associated protein kinase 2 OS=Homo sapiens GN=ROCK2 PE=1 SV=4	9.43804	11	14	9	1388	160.799	6.02	91.5	99.6	97.8	84.2	95.9	128	99.1	103.8	93.275	106.7	1.14393	0.147471
Q16881	TXNRD1	Thioredoxin reductase 1, cytoplasmic OS=Homo sapiens GN=TXNRD1 PE=1 SV=3	12.943	7	10	6	649	70.862	7.39	91	92	102.5	87.6	103.9	108.2	105	109.7	93.275	106.7	1.14393	0.00848287
O43488	AKR7A2	Aflatoxin B1 aldehyde reductase member 2 OS=Homo sapiens GN=AKR7A2 PE=1 SV=3	30.9192	8	12	8	359	39.564	7.17	94.3	93.5	94.9	90.5	109.2	107.6	101.1	109	93.3	106.725	1.14389	0.000769602
H0Y368	DPM1	Dolichol-phosphate mannosyltransferase subunit 1 (Fragment) OS=Homo sapiens GN=DPM1 PE=1 SV=1	12.8814	3	4	3	295	33.307	9.14	92.4	93.7	92.9	94.2	104.5	103.9	107.1	111.3	93.3	106.7	1.14362	0.00024378
Q5LJA9	UCHL5	Ubiquitin carboxyl-terminal hydrolase (Fragment) OS=Homo sapiens GN=UCHL5 PE=1 SV=1	5.16304	2	2	2	368	41.668	5.53	108.5	87.3	83.3	94.1	107.4	100	104.1	115.3	93.3	106.7	1.14362	0.0817165
D3DR65	SPFH1	SPFH domain family, member 1, isoform CRA_a OS=Homo sapiens GN=SPFH1 PE=4 SV=1	17.2414	5	11	2	348	39.146	7.87	91	96	100.4	85.9	103.9	109.1	104.2	109.6	93.325	106.7	1.14332	0.00861495
Q9BTT0	ANP32E	Acidic leucine-rich nuclear phosphoprotein 32 family member E OS=Homo sapiens GN=ANP32E PE=1 SV=1	17.5373	3	4	3	268	30.674	3.85	98.2	91.6	95.7	87.8	105	103.1	108	110.7	93.325	106.7	1.14332	0.00326545
A8K168		Malic enzyme OS=Homo sapiens PE=2 SV=1	12.7622	5	5	5	572	64.095	6.13	96.4	94.5	92.8	89.6	106.1	109.4	101.9	109.4	93.325	106.7	1.14332	0.00111212
A0A087X1N7	NEB	Nebulin OS=Homo sapiens GN=NEB PE=1 SV=1	0.0817757	1	1	1	8560	990.224	9.01	84.6	102.7	90.5	95.5	106.5	106.5	103.7	110.1	93.325	106.7	1.14332	0.0164495
E7ERK9	EIF2B4	Translation initiation factor eIF-2B subunit delta OS=Homo sapiens GN=EIF2B4 PE=1 SV=1	2.38971	1	1	1	544	59.677	9.42	98	98.2	93.6	83.5	105.9	107.5	102.7	110.6	93.325	106.675	1.14305	0.0128466
A2KBC6		Anti-FactorVIII scFv (Fragment) OS=Homo sapiens PE=2 SV=1	30.6723	6	43	1	238	24.954	8.41	97.2	87.2	98.2	90.7	111.3	103.6	103.7	108.1	93.325	106.675	1.14305	0.00609391
B5BU08	U2AF1	U2 small nuclear RNA auxillary factor 1 isoform a OS=Homo sapiens GN=U2AF1 PE=2 SV=1	11.25	2	4	2	240	27.855	8.54	91.1	93.2	93.7	95.3	102.5	111.5	109.5	103.1	93.325	106.65	1.14278	0.0015172
P53609	PGGT1B	Geranylgeranyl transferase type-1 subunit beta OS=Homo sapiens GN=PGGT1B PE=1 SV=2	2.38727	1	1	1	377	42.341	6.83	86.5	100.1	105.4	81.3	110.6	103.1	100.1	112.8	93.325	106.65	1.14278	0.0825745
A2NUT2		Lambda-chain (AA -20 to 215) OS=Homo sapiens PE=1 SV=1	41.7021	9	305	2	235	24.639	7.62	98.6	96.3	98.1	80.4	112.6	83.7	87.2	143.1	93.35	106.65	1.14247	0.391962
B4DUP2		cDNA FLJ56155, highly similar to UTP--glucose-1-phosphate uridylyltransferase 2 (EC 2.7.7.9) OS=Homo sapiens PE=2 SV=1	35.2031	16	32	16	517	57.755	8.13	95.4	92.8	94.4	90.8	106.5	108.7	106.7	104.7	93.35	106.65	1.14247	4.985e-05
Q9Y6E3		HSPC027 OS=Homo sapiens PE=2 SV=1	30.7692	11	17	11	377	42.644	6.07	94.7	93.8	91.3	93.6	103.2	107.2	105.6	110.5	93.35	106.625	1.14221	0.000227796
A0A109PW74		IBM-B3 light chain variable region (Fragment) OS=Homo sapiens PE=2 SV=1	15.0943	2	2	2	106	11.392	6.54	104.1	85	99.6	84.7	108.4	111.1	93.9	113.1	93.35	106.625	1.14221	0.0918255
A0A0C4DH26	IGKV6D-41	Protein IGKV6D-41 (Fragment) OS=Homo sapiens GN=IGKV6D-41 PE=4 SV=1	10.4348	1	1	1	115	12.562	7.12	81.8	99.2	87.1	105.3	114.6	86.5	83.2	142.2	93.35	106.625	1.14221	0.404622
A0A024R2H7	TRNT1	tRNA nucleotidyl transferase, CCA-adding, 1, isoform CRA_b OS=Homo sapiens GN=TRNT1 PE=3 SV=1	3.91705	2	2	2	434	50.112	8.1	101.8	95.5	88.1	88.1	101.9	105.5	108.3	110.9	93.375	106.65	1.14217	0.0133344
O60462	NRP2	Neuropilin-2 OS=Homo sapiens GN=NRP2 PE=1 SV=2	1.71858	1	1	1	931	104.792	5.17	88.8	89.4	97.4	97.9	107.6	114.7	96	108.2	93.375	106.625	1.1419	0.028253
B5BUB1	RUVBL1	RuvB-like helicase (Fragment) OS=Homo sapiens GN=RUVBL1 PE=2 SV=1	37.5	12	22	12	456	50.184	6.42	90.6	93.6	95.2	94.1	105	103.4	110.6	107.4	93.375	106.6	1.14163	0.000377205
Q9Y6F6	MRVI1	Protein MRVI1 OS=Homo sapiens GN=MRVI1 PE=1 SV=2	2.0339	2	2	2	885	96.085	5.58	90.9	97.8	108	76.8	104.9	114.6	97.2	109.7	93.375	106.6	1.14163	0.129272
A0A140VK56		Transaldolase OS=Homo sapiens PE=2 SV=1	45.1039	17	47	17	337	37.516	6.81	98.4	89.4	87.1	98.7	107.6	103.3	106.2	109.4	93.4	106.625	1.1416	0.00681201
Q8NFH9		MLL/SEPTIN6 fusion protein (Fragment) OS=Homo sapiens PE=2 SV=1	22.0036	10	21	4	559	63.104	8.02	86.9	100.2	93.2	93.3	103.6	116.9	94.6	111.4	93.4	106.625	1.1416	0.0548021
P62312	LSM6	U6 snRNA-associated Sm-like protein LSm6 OS=Homo sapiens GN=LSM6 PE=1 SV=1	23.75	2	2	2	80	9.122	9.58	119.1	90.9	85.6	78	102.2	104.8	106.9	112.6	93.4	106.625	1.1416	0.202098
Q9BS26	ERP44	Endoplasmic reticulum resident protein 44 OS=Homo sapiens GN=ERP44 PE=1 SV=1	33.7438	12	16	11	406	46.941	5.26	91.9	92.4	89.2	100.1	104.9	110.4	102.8	108.3	93.4	106.6	1.14133	0.00384041
W0UUR6	RAF1	Ribonuclease A F1 OS=Homo sapiens GN=RAF1 PE=3 SV=1	38.125	7	16	7	160	18.428	10.24	95.8	79	110.8	88	99.7	108.4	92.5	125.8	93.4	106.6	1.14133	0.228565
Q9Y6M9	NDUFB9	NADH dehydrogenase [ubiquinone] 1 beta subcomplex subunit 9 OS=Homo sapiens GN=NDUFB9 PE=1 SV=3	21.2291	3	3	3	179	21.817	8.38	85.8	93.7	97.6	96.5	109.8	105.4	100.2	111	93.4	106.6	1.14133	0.0107296
A6NHS7	MANSC4	MANSC domain-containing protein 4 OS=Homo sapiens GN=MANSC4 PE=3 SV=3	2.05882	1	1	1	340	37.855	8.02	86.8	89.6	93.8	103.4	100.9	105.9	106.4	113.2	93.4	106.6	1.14133	0.0244938
P26885	FKBP2	Peptidyl-prolyl cis-trans isomerase FKBP2 OS=Homo sapiens GN=FKBP2 PE=1 SV=2	57.7465	8	15	8	142	15.639	9.13	91.9	99.4	94.4	88	105.1	104.2	102.8	114.3	93.425	106.6	1.14102	0.00979871
Q96GG9	DCUN1D1	DCN1-like protein 1 OS=Homo sapiens GN=DCUN1D1 PE=1 SV=1	6.94981	2	3	2	259	30.105	5.34	91.4	96.9	98.1	87.3	109.8	102.5	108.8	105.1	93.425	106.55	1.14049	0.00486781
B7ZC38	SH3GLB2	Endophilin-B2 OS=Homo sapiens GN=SH3GLB2 PE=1 SV=1	2	1	1	1	400	44.334	5.82	92.5	94.4	94	92.9	112.3	95.7	106.2	112	93.45	106.55	1.14018	0.0153359
Q9UNL2	SSR3	Translocon-associated protein subunit gamma OS=Homo sapiens GN=SSR3 PE=1 SV=1	12.4324	3	6	3	185	21.067	9.61	86.5	90.9	112.6	83.8	102.8	105	107.5	110.9	93.45	106.55	1.14018	0.101373
A0A0C4DGH0	CD276	CD276 antigen OS=Homo sapiens GN=CD276 PE=1 SV=1	3.60825	1	1	1	388	41.742	4.78	78.9	90	105.2	99.7	117	116.7	94.4	98.1	93.45	106.55	1.14018	0.166718
Q5T9L3	WLS	Protein wntless homolog OS=Homo sapiens GN=WLS PE=1 SV=2	5.36044	2	2	2	541	62.212	7.36	87.7	97.1	96	93	111.1	110.2	106.8	98.1	93.45	106.55	1.14018	0.0113174
Q9BY44	EIF2A	Eukaryotic translation initiation factor 2A OS=Homo sapiens GN=EIF2A PE=1 SV=3	2.90598	1	1	1	585	64.949	8.87	94.9	97.5	95.2	86.2	101	106.5	105.6	113.1	93.45	106.55	1.14018	0.00984189
Q13595	TRA2A	Transformer-2 protein homolog alpha OS=Homo sapiens GN=TRA2A PE=1 SV=1	3.19149	1	1	1	282	32.669	11.27	94	97.2	93.9	88.7	110.3	114.4	103.3	98.1	93.45	106.525	1.13991	0.0175683
Q9H993	ARMT1	Protein-glutamate O-methyltransferase OS=Homo sapiens GN=ARMT1 PE=1 SV=1	11.7914	4	5	4	441	51.14	5.76	99.1	92.4	87.8	94.6	94.9	106.7	113.3	111.3	93.475	106.55	1.13988	0.0330393
Q96P70	IPO9	Importin-9 OS=Homo sapiens GN=IPO9 PE=1 SV=3	3.84246	3	4	3	1041	115.889	4.81	97.6	92.4	88.4	95.5	102	111.6	107.5	105.1	93.475	106.55	1.13988	0.0037185
O15143	ARPC1B	Actin-related protein 2/3 complex subunit 1B OS=Homo sapiens GN=ARPC1B PE=1 SV=3	41.129	12	19	12	372	40.923	8.35	93	93.6	90.6	96.7	107.5	110.4	101.9	106.3	93.475	106.525	1.13961	0.000944485
Q59G96		Dynamin 2 isoform 4 variant (Fragment) OS=Homo sapiens PE=2 SV=1	29.7741	11	13	1	487	55.076	8.65	91.3	91.6	90.9	100.1	114	112.7	105.8	93.6	93.475	106.525	1.13961	0.0449385
Q6IAX2	RPL21	RPL21 protein OS=Homo sapiens GN=RPL21 PE=2 SV=1	25.625	5	8	5	160	18.553	10.49	90.8	96.4	86.3	100.4	101.9	105.8	101.9	116.5	93.475	106.525	1.13961	0.0305673
B4DJ30		cDNA FLJ61290, highly similar to Neutral alpha-glucosidase AB OS=Homo sapiens PE=2 SV=1	31.9598	29	63	29	995	112.855	6.06	92.3	94.7	92.6	94.3	107.4	105.7	102.6	110.4	93.475	106.525	1.13961	0.000287584
F5GXR3	PTMS	Parathymosin OS=Homo sapiens GN=PTMS PE=1 SV=1	10.5769	1	3	1	104	12.067	11	91.2	89.2	107.7	85.8	108.3	102.5	101.2	114.1	93.475	106.525	1.13961	0.0619676
Q9Y2Q5	LAMTOR2	Ragulator complex protein LAMTOR2 OS=Homo sapiens GN=LAMTOR2 PE=1 SV=1	14.4	1	2	1	125	13.499	5.4	103	83.4	93.3	94.2	109	107.9	108	101.1	93.475	106.5	1.13934	0.0252938
Q53GF9		Full-length cDNA 5-PRIME end of clone CS0DF013YM24 of Fetal brain of Homo sapiens (Human) variant (Fragment) OS=Homo sapiens PE=2 SV=1	31.1111	5	20	5	225	25.62	6.7	91.8	95.3	93.5	93.4	107.4	106.4	105.5	106.8	93.5	106.525	1.1393	3.92054e-06
B2RE46		cDNA, FLJ96923, highly similar to Homo sapiens ribophorin II (RPN2), mRNA OS=Homo sapiens PE=2 SV=1	41.2044	16	36	16	631	69.291	5.78	93.3	93.9	90.9	95.9	105.7	105	103.9	111.4	93.5	106.5	1.13904	0.000575789
Q6I9V5	SLC25A6	SLC25A6 protein OS=Homo sapiens GN=SLC25A6 PE=2 SV=1	50	15	42	3	298	32.845	9.74	94.4	94.6	93.3	91.7	104.5	105.6	109.2	106.7	93.5	106.5	1.13904	3.76139e-05
H0Y8C6	IPO5	Importin-5 (Fragment) OS=Homo sapiens GN=IPO5 PE=1 SV=1	13.0118	10	14	10	1099	123.778	5.06	96.2	90.1	92.1	95.6	107.3	103.8	107.9	106.9	93.5	106.475	1.13877	0.000276398
Q9NPE3	NOP10	H/ACA ribonucleoprotein complex subunit 3 OS=Homo sapiens GN=NOP10 PE=1 SV=1	25	1	1	1	64	7.701	9.99	83.6	103.8	103.6	83	107.8	112.1	96.5	109.5	93.5	106.475	1.13877	0.105868
A0A024R6H1	SPTLC2	Serine palmitoyltransferase, long chain base subunit 2, isoform CRA_a OS=Homo sapiens GN=SPTLC2 PE=3 SV=1	3.38078	1	1	1	562	62.884	7.78	98.9	90.9	96.5	87.8	106.5	102.7	101.8	115	93.525	106.5	1.13873	0.0165312
B2RDN3	NUBP2	Cytosolic Fe-S cluster assembly factor NUBP2 OS=Homo sapiens GN=NUBP2 PE=2 SV=1	9.9631	1	1	1	271	28.865	5.83	99.3	90.6	86.8	97.4	112	104.7	106.6	102.7	93.525	106.5	1.13873	0.010469
B2RCM2		cDNA, FLJ96156, highly similar to Homo sapiens leucyl-tRNA synthetase (LARS), mRNA OS=Homo sapiens PE=2 SV=1	6.12245	6	7	6	1176	134.352	7.2	94.7	90	95	94.4	107	107.4	102.9	108.6	93.525	106.475	1.13847	0.000277336
Q9NUB1	ACSS1	Acetyl-coenzyme A synthetase 2-like, mitochondrial OS=Homo sapiens GN=ACSS1 PE=1 SV=2	3.19303	2	3	2	689	74.809	7.11	96.3	95.2	94.7	87.9	109.9	105.5	100.5	110	93.525	106.475	1.13847	0.00460887
P01706	IGLV2-11	Immunoglobulin lambda variable 2-11 OS=Homo sapiens GN=IGLV2-11 PE=1 SV=2	6.72269	1	1	1	119	12.636	7.24	106.2	83.8	96	88.1	95.7	108.3	81.5	140.4	93.525	106.475	1.13847	0.374255
Q59G70		Mannosyl (Alpha-1,3-)-glycoprotein beta-1,2-N-acetylglucosaminyltransferase variant (Fragment) OS=Homo sapiens PE=2 SV=1	2.32558	1	1	1	473	53.471	9.33	92.8	95.2	93.8	92.4	111.5	107	103.8	103.7	93.55	106.5	1.13843	0.000543652
P15104	GLUL	Glutamine synthetase OS=Homo sapiens GN=GLUL PE=1 SV=4	6.16622	2	3	2	373	42.037	6.89	96.5	88.8	102.4	86.4	108.8	108.2	108.3	100.5	93.525	106.45	1.1382	0.0210195
P54727	RAD23B	UV excision repair protein RAD23 homolog B OS=Homo sapiens GN=RAD23B PE=1 SV=1	18.5819	9	14	7	409	43.145	4.84	96.9	92.8	91.4	93.1	104.2	108.8	105.8	107.1	93.55	106.475	1.13816	0.00014943
V9HW22	HEL-S-72p	Epididymis luminal protein 33 OS=Homo sapiens GN=HEL-S-72p PE=2 SV=1	63.0031	38	249	13	646	70.854	5.52	92.1	93.4	93.6	95	108.2	108.7	101.7	107.1	93.525	106.425	1.13793	0.000286853
P0CG39	POTEJ	POTE ankyrin domain family member J OS=Homo sapiens GN=POTEJ PE=3 SV=1	12.1387	8	399	1	1038	117.315	5.97	96.6	105.2	95.2	77.2	105.5	114.6	98.4	107.3	93.55	106.45	1.13789	0.104843
A8K8N7	PFAS	Phosphoribosylformylglycinamidine synthase (FGAR amidotransferase), isoform CRA_b OS=Homo sapiens GN=PFAS PE=2 SV=1	2.46637	3	3	3	1338	144.633	5.76	106.7	87.8	90.2	89.5	101.3	102.9	118.4	103.2	93.55	106.45	1.13789	0.0735845
A0A0S2Z3H3	SLC25A4	Solute carrier family 25 member 4 isoform 1 (Fragment) OS=Homo sapiens GN=SLC25A4 PE=2 SV=1	40.9396	12	34	3	298	33.043	9.76	99	91.8	90	93.4	105.6	101.2	105.8	113.1	93.55	106.425	1.13763	0.00635538
P62701	RPS4X	40S ribosomal protein S4, X isoform OS=Homo sapiens GN=RPS4X PE=1 SV=2	56.2738	16	31	10	263	29.579	10.15	92.7	96.9	88.9	95.8	105.8	103.5	103.7	112.8	93.575	106.45	1.13759	0.0038484
A0A140VJF4		Biliverdin reductase A OS=Homo sapiens PE=2 SV=1	22.973	7	8	7	296	33.407	6.44	94.7	93.2	89.7	96.7	103	108.2	111.5	103.1	93.575	106.45	1.13759	0.00232451
P11678	EPX	Eosinophil peroxidase OS=Homo sapiens GN=EPX PE=1 SV=2	21.958	19	34	15	715	80.989	10.29	100.6	80.6	94.9	98.2	107.6	106.1	97.9	114.1	93.575	106.425	1.13732	0.0609323
B0FTY2		NudC-like protein OS=Homo sapiens PE=1 SV=1	3.87812	1	1	1	361	40.754	5.2	102.2	99.6	86.7	85.8	100.1	105.2	112.9	107.5	93.575	106.425	1.13732	0.0430669
P80511	S100A12	Protein S100-A12 OS=Homo sapiens GN=S100A12 PE=1 SV=2	27.1739	4	11	4	92	10.569	6.25	102	74.8	88.3	109.2	82.7	92.5	123.1	127.3	93.575	106.4	1.13706	0.376648
A0A024RDG1	VDP	Vesicle docking protein p115, isoform CRA_a OS=Homo sapiens GN=VDP PE=4 SV=1	18.711	14	18	14	962	107.828	4.91	98.7	91.8	94	89.9	105.4	105.6	107.1	107.5	93.6	106.4	1.13675	0.000627807
B2R6R6		Serine/threonine-protein phosphatase OS=Homo sapiens PE=2 SV=1	14.8297	5	9	5	499	56.789	6.16	105.4	92.8	87.5	88.7	103.3	110	103.7	108.5	93.6	106.375	1.13649	0.0278913
Q15717	ELAVL1	ELAV-like protein 1 OS=Homo sapiens GN=ELAVL1 PE=1 SV=2	29.7546	8	15	8	326	36.069	9.17	97.9	94.3	90	92.3	106.3	109.4	105.3	104.6	93.625	106.4	1.13645	0.000658294
A0A024RAJ8	IQGAP2	IQ motif containing GTPase activating protein 2, isoform CRA_b OS=Homo sapiens GN=IQGAP2 PE=4 SV=1	19.6825	25	33	21	1575	180.48	5.58	92.1	96.2	96.5	89.7	105.9	104.6	103.7	111.3	93.625	106.375	1.13618	0.00169684
Q13976	PRKG1	cGMP-dependent protein kinase 1 OS=Homo sapiens GN=PRKG1 PE=1 SV=3	22.8018	15	17	15	671	76.316	6.04	94.8	92.9	95.8	91	107.5	108.1	104.4	105.5	93.625	106.375	1.13618	8.61673e-05
Q6XQN6	NAPRT	Nicotinate phosphoribosyltransferase OS=Homo sapiens GN=NAPRT PE=1 SV=2	12.8253	7	8	7	538	57.542	5.68	99.3	93.3	90.6	91.3	102.9	106.6	112.3	103.6	93.625	106.35	1.13591	0.00472426
B4DTU7		10-formyltetrahydrofolate dehydrogenase OS=Homo sapiens PE=2 SV=1	7.58397	5	5	5	923	101.651	6.52	105	87.9	92.6	89.1	105.6	105.6	110.4	103.9	93.65	106.375	1.13588	0.0221621
A1L4H1	SSC5D	Soluble scavenger receptor cysteine-rich domain-containing protein SSC5D OS=Homo sapiens GN=SSC5D PE=1 SV=3	3.62365	3	3	3	1573	165.639	6.13	94.5	95.9	87.9	96.3	108.7	109.9	99.9	107	93.65	106.375	1.13588	0.0051991
Q59EN5		Prosaposin variant (Fragment) OS=Homo sapiens PE=2 SV=1	26.9811	15	56	10	530	58.688	5.1	97.8	90.5	83.1	103.2	108.8	106	96.2	114.4	93.65	106.35	1.13561	0.0710873
Q15436	SEC23A	Protein transport protein Sec23A OS=Homo sapiens GN=SEC23A PE=1 SV=2	21.9608	13	14	11	765	86.105	7.08	97.5	94.5	95.2	87.4	104.9	112	103.3	105.2	93.65	106.35	1.13561	0.00475322
O95373	IPO7	Importin-7 OS=Homo sapiens GN=IPO7 PE=1 SV=1	8.95954	6	6	6	1038	119.44	4.82	100.9	87.7	92.8	93.2	103.5	107.9	114.5	99.5	93.65	106.35	1.13561	0.0235142
B4DT31		cDNA FLJ53425, highly similar to Far upstream element-binding protein 1 OS=Homo sapiens PE=2 SV=1	18.797	12	12	8	665	69.821	7.36	94	97.2	93.8	89.6	106.3	108.2	101.8	109.1	93.65	106.35	1.13561	0.00133076
O95486	SEC24A	Protein transport protein Sec24A OS=Homo sapiens GN=SEC24A PE=1 SV=2	1.64684	2	2	2	1093	119.674	7.66	96.2	100.1	90.7	87.6	105.8	101.5	104.5	113.6	93.65	106.35	1.13561	0.0155598
Q7L2H7	EIF3M	Eukaryotic translation initiation factor 3 subunit M OS=Homo sapiens GN=EIF3M PE=1 SV=1	20.3209	6	6	6	374	42.476	5.63	96.7	88.9	92.2	96.9	107	106.5	99.1	112.8	93.675	106.35	1.13531	0.00982511
H7C5E2	BCAP29	B-cell receptor-associated protein 29 (Fragment) OS=Homo sapiens GN=BCAP29 PE=1 SV=1	5.78231	3	3	3	294	34.039	9.22	87	99.8	92.1	95.7	102.7	106.4	101.6	114.5	93.65	106.3	1.13508	0.0192899
P43034	PAFAH1B1	Platelet-activating factor acetylhydrolase IB subunit alpha OS=Homo sapiens GN=PAFAH1B1 PE=1 SV=2	35.8537	12	18	11	410	46.608	7.37	96.2	93.3	91.4	93.8	106.1	108.8	100.8	109.6	93.675	106.325	1.13504	0.00126196
B4DR61	SEC61A1	Protein transport protein Sec61 subunit alpha isoform 1 OS=Homo sapiens GN=SEC61A1 PE=1 SV=1	13.6929	8	14	8	482	52.915	8.24	91.2	96.3	95.6	91.6	107.2	107.7	100.4	110	93.675	106.325	1.13504	0.00210744
A0A140VKG4		Testis tissue sperm-binding protein Li 81P OS=Homo sapiens PE=2 SV=1	1.58416	1	1	1	505	55.434	4.88	91.7	114.1	89.2	79.7	90	108	85.9	141.4	93.675	106.325	1.13504	0.419134
D3DPK5	SH3BGRL3	SH3 domain binding glutamic acid-rich protein like 3, isoform CRA_a (Fragment) OS=Homo sapiens GN=SH3BGRL3 PE=4 SV=1	14.0078	4	19	4	257	26.803	8.38	93.3	90.8	103.7	87	102	118.2	99.5	105.7	93.7	106.35	1.13501	0.0603446
Q96CN7	ISOC1	Isochorismatase domain-containing protein 1 OS=Homo sapiens GN=ISOC1 PE=1 SV=3	8.72483	2	2	2	298	32.216	7.39	101	94.7	86.7	92.3	106.8	106.4	106.8	105.2	93.675	106.3	1.13477	0.00550868
P49593	PPM1F	Protein phosphatase 1F OS=Homo sapiens GN=PPM1F PE=1 SV=3	18.9427	6	7	6	454	49.8	5.1	96.3	94	93.5	91	110.7	107.3	100.3	107	93.7	106.325	1.13474	0.00203586
B4DVA7		Beta-hexosaminidase OS=Homo sapiens PE=2 SV=1	22.7778	12	23	11	540	61.974	5.26	100.8	92.9	92.4	88.7	104.5	104.7	107.4	108.6	93.7	106.3	1.13447	0.00369261
B3KNH5		cDNA FLJ14622 fis, clone NT2RP2000147, highly similar to Adaptor-related protein complex 1 mu-1 subunit OS=Homo sapiens PE=2 SV=1	19.1489	7	9	7	423	48.53	7.3	99.1	90.3	97.8	87.6	111.1	103.8	101.1	109.2	93.7	106.3	1.13447	0.0135288
Q96GZ6	SLC41A3	Solute carrier family 41 member 3 OS=Homo sapiens GN=SLC41A3 PE=1 SV=2	3.5503	1	1	1	507	54.731	7.83	109.4	98.8	86.7	79.9	102.6	111.1	99.3	112.2	93.7	106.3	1.13447	0.133328
Q9BQA1	WDR77	Methylosome protein 50 OS=Homo sapiens GN=WDR77 PE=1 SV=1	10.8187	3	3	3	342	36.701	5.17	98.7	92.9	93.4	89.8	107.3	109.1	100.3	108.5	93.7	106.3	1.13447	0.00375031
Q8TCT9	HM13	Minor histocompatibility antigen H13 OS=Homo sapiens GN=HM13 PE=1 SV=1	5.83554	2	4	2	377	41.462	6.43	90.4	93.5	95.2	95.7	106.3	105.1	105.6	108.2	93.7	106.3	1.13447	9.54785e-05
A8K5K5	EIF3G	Eukaryotic translation initiation factor 3 subunit G OS=Homo sapiens GN=EIF3G PE=2 SV=1	7.5	3	3	3	320	35.579	6.13	95.3	92.9	93.5	93.1	103.3	111.8	102.7	107.3	93.7	106.275	1.1342	0.00117276
Q52MT0	HBB	Beta globin (Fragment) OS=Homo sapiens GN=HBB PE=3 SV=1	93.3333	11	1782	1	105	11.469	6.37	104.6	92	92.4	85.9	93.1	89.4	149.2	93.5	93.725	106.3	1.13417	0.429751
P09622	DLD	Dihydrolipoyl dehydrogenase, mitochondrial OS=Homo sapiens GN=DLD PE=1 SV=2	30.2554	13	25	13	509	54.143	7.85	89.6	98.6	92.2	94.5	107.8	108.7	103.7	105	93.725	106.3	1.13417	0.00136086
J3KTL2	SRSF1	Serine/arginine-rich-splicing factor 1 OS=Homo sapiens GN=SRSF1 PE=1 SV=1	31.6206	9	15	9	253	28.312	10.08	97.7	92.6	90.2	94.4	100.6	109.6	114.2	100.8	93.725	106.3	1.13417	0.0148372
Q9H6R4	NOL6	Nucleolar protein 6 OS=Homo sapiens GN=NOL6 PE=1 SV=2	1.7452	1	1	1	1146	127.513	7.64	83.8	118.4	88.2	84.5	84.1	123.7	90.4	127	93.725	106.3	1.13417	0.398716
B2RCM6		cDNA, FLJ96161 OS=Homo sapiens PE=2 SV=1	3.55731	1	1	1	253	28.177	9.54	93.6	91	84.1	106.2	110.1	110.1	100.7	104.2	93.725	106.275	1.1339	0.0512355
V9HW43	HEL-S-102	Epididymis secretory protein Li 102 OS=Homo sapiens GN=HEL-S-102 PE=2 SV=1	68.7805	14	86	14	205	22.768	6.4	98.6	93.8	88.4	94.2	110.4	105.8	104.9	104	93.75	106.275	1.1336	0.00256367
Q53F64		Heterogeneous nuclear ribonucleoprotein AB isoform a variant (Fragment) OS=Homo sapiens PE=2 SV=1	11.1446	4	6	3	332	35.973	7.42	89.8	90.5	100.1	94.6	103.1	113.1	102.1	106.8	93.75	106.275	1.1336	0.0107517
H7BZ14	PPIL3	Peptidyl-prolyl cis-trans isomerase (Fragment) OS=Homo sapiens GN=PPIL3 PE=1 SV=1	24.4444	3	3	3	180	20.259	7.43	97.7	93.2	91.9	92.2	105.2	109	99.5	111.3	93.75	106.25	1.13333	0.00509916
O75844	ZMPSTE24	CAAX prenyl protease 1 homolog OS=Homo sapiens GN=ZMPSTE24 PE=1 SV=2	5.89474	2	3	2	475	54.778	7.49	91.1	100	90.6	93.3	107.3	107.2	102.9	107.6	93.75	106.25	1.13333	0.002158
B2RBE5		cDNA, FLJ95468, highly similar to Homo sapiens transcriptional coactivator tubedown-100 (TBDN100),transcript variant 1, mRNA OS=Homo sapiens PE=2 SV=1	3.00231	2	2	2	866	101.236	7.42	95.1	100	90.8	89.2	101.3	111.5	106.9	105.2	93.775	106.225	1.13276	0.00821844
Q13488	TCIRG1	V-type proton ATPase 116 kDa subunit a isoform 3 OS=Homo sapiens GN=TCIRG1 PE=1 SV=3	9.39759	7	9	7	830	92.908	7.12	94.3	98.5	91.1	91.2	101.3	110.5	104.6	108.5	93.775	106.225	1.13276	0.00357443
Q69YJ7	DKFZp667H197	Putative uncharacterized protein DKFZp667H197 (Fragment) OS=Homo sapiens GN=DKFZp667H197 PE=2 SV=1	4.71698	5	6	5	954	100.097	8.91	99.5	94.9	91.2	89.5	103.8	110.6	101.1	109.4	93.775	106.225	1.13276	0.00769611
A0A087WUW7	USP17L15	Ubiquitin carboxyl-terminal hydrolase 17-like protein 15 OS=Homo sapiens GN=USP17L15 PE=3 SV=1	1.25224	1	2	1	559	63.347	8.43	101.6	88.2	83.7	101.6	102.9	98.3	114.1	109.6	93.775	106.225	1.13276	0.0750866
Q13144	EIF2B5	Translation initiation factor eIF-2B subunit epsilon OS=Homo sapiens GN=EIF2B5 PE=1 SV=3	1.66436	1	1	1	721	80.329	5.08	102.5	94.4	93.1	85.1	99.9	102.5	113.6	108.9	93.775	106.225	1.13276	0.0387388
P98171	ARHGAP4	Rho GTPase-activating protein 4 OS=Homo sapiens GN=ARHGAP4 PE=1 SV=2	2.64271	2	4	2	946	104.96	6.34	107.8	87.2	89.4	90.7	103.3	95.8	115.4	110.3	93.775	106.2	1.1325	0.0988804
H0Y2S9	MPRIP	Myosin phosphatase Rho-interacting protein (Fragment) OS=Homo sapiens GN=MPRIP PE=1 SV=3	7.30212	10	12	1	1794	203.36	5.22	80.8	98.7	108.2	87.4	109.2	105	105.5	105.1	93.775	106.2	1.1325	0.0897484
A8K0M6		cDNA FLJ76697 OS=Homo sapiens PE=2 SV=1	1.98198	1	1	1	555	63.399	6.74	96	97.6	92.4	89.1	106.4	101.8	106.3	110.3	93.775	106.2	1.1325	0.00292259
Q8WTS6	SETD7	Histone-lysine N-methyltransferase SETD7 OS=Homo sapiens GN=SETD7 PE=1 SV=1	2.45902	1	1	1	366	40.695	4.63	90.6	96.5	119.5	68.6	106	125.1	94.2	99.5	93.8	106.2	1.1322	0.357614
P38646	HSPA9	Stress-70 protein, mitochondrial OS=Homo sapiens GN=HSPA9 PE=1 SV=2	49.6318	27	59	27	679	73.635	6.16	96	97.9	87.9	93.4	105.8	108.5	104.3	106.1	93.8	106.175	1.13193	0.00184875
P56134	ATP5J2	ATP synthase subunit f, mitochondrial OS=Homo sapiens GN=ATP5J2 PE=1 SV=3	29.7872	3	4	3	94	10.911	9.67	90.1	93.5	98.8	92.8	105.3	108.7	104.7	106	93.8	106.175	1.13193	0.000872064
Q59EG8		Proteasome 26S non-ATPase subunit 2 variant (Fragment) OS=Homo sapiens PE=2 SV=1	13.9102	10	12	10	913	100.524	5.15	98.6	93.2	88.6	94.9	106.5	105.5	102.7	110.1	93.825	106.2	1.13189	0.00299399
B4DNC2		cDNA FLJ51906, highly similar to Heat-shock protein beta-6 OS=Homo sapiens PE=2 SV=1	31.1224	6	15	6	196	21.05	6.52	88.2	97.5	92.8	96.8	110.4	102.8	99.4	112.1	93.825	106.175	1.13163	0.0158544
P37802	TAGLN2	Transgelin-2 OS=Homo sapiens GN=TAGLN2 PE=1 SV=3	72.3618	15	146	15	199	22.377	8.25	101.4	91.8	89	93.2	107.1	107	104.7	106	93.85	106.2	1.13159	0.00394305
B2RCJ6		cDNA, FLJ96114, highly similar to Homo sapiens bromodomain and WD repeat domain containing 2 (BRWD2), mRNA OS=Homo sapiens PE=2 SV=1	2.04248	2	2	2	1224	136.69	6.92	102.5	91.9	85.3	95.7	100.9	102	109.6	112.2	93.85	106.175	1.13133	0.0351644
P09668	CTSH	Pro-cathepsin H OS=Homo sapiens GN=CTSH PE=1 SV=4	22.3881	8	23	8	335	37.369	8.07	100.8	90.8	84	99.8	102.4	118	108.7	95.5	93.85	106.15	1.13106	0.0954053
Q86TI2	DPP9	Dipeptidyl peptidase 9 OS=Homo sapiens GN=DPP9 PE=1 SV=3	3.36037	3	3	3	863	98.201	6.46	93.6	98.3	96.6	86.9	103	112.2	106.4	103	93.85	106.15	1.13106	0.0100261
A0A024R978	C1orf24	Chromosome 1 open reading frame 24, isoform CRA_a OS=Homo sapiens GN=C1orf24 PE=4 SV=1	10.7759	9	11	9	928	103.07	4.78	91.8	91.5	88.2	104	107.3	109.9	97.9	109.5	93.875	106.15	1.13076	0.0333548
C9JEJ2	PCYT1A	Choline-phosphate cytidylyltransferase A OS=Homo sapiens GN=PCYT1A PE=1 SV=1	11.3158	3	3	3	380	43.237	8.5	98.9	97.3	90	89.3	108.6	104.7	105	106.3	93.875	106.15	1.13076	0.0033784
A0A096LNH6	DOCK1	Dedicator of cytokinesis protein 1 OS=Homo sapiens GN=DOCK1 PE=1 SV=1	0.583245	1	1	1	1886	217.614	7.71	92.4	105.1	96.1	81.9	91.5	109.7	101.9	121.5	93.875	106.15	1.13076	0.173291
B1AKJ5	NRDC	Nardilysin OS=Homo sapiens GN=NRDC PE=1 SV=1	0.902379	1	1	1	1219	139.325	5	104.1	83	92.9	95.5	102.2	107.5	109.7	105.2	93.875	106.15	1.13076	0.0379931
B2RBR9		cDNA, FLJ95650, highly similar to Homo sapiens karyopherin (importin) beta 1 (KPNB1), mRNA OS=Homo sapiens PE=2 SV=1	30.7078	22	33	22	876	97.122	4.78	95.1	93.9	93.9	92.5	104.6	105.1	102.9	111.8	93.85	106.1	1.13053	0.000931931
P24821	TNC	Tenascin OS=Homo sapiens GN=TNC PE=1 SV=3	30.577	48	92	1	2201	240.7	4.89	96.3	84.9	96.2	98.1	101.1	109.2	102.9	111.3	93.875	106.125	1.13049	0.0198351
Q9HC35	EML4	Echinoderm microtubule-associated protein-like 4 OS=Homo sapiens GN=EML4 PE=1 SV=3	14.1692	11	11	11	981	108.848	6.4	96.2	95.8	93.4	90.1	105.7	111.8	101.9	105.1	93.875	106.125	1.13049	0.00269973
F2YHL6	APOBEC3G	Apolipoprotein B mRNA editing enzyme cytidine deaminase OS=Homo sapiens GN=APOBEC3G PE=2 SV=1	1.82292	1	1	1	384	46.377	8	92.1	107.1	92.9	83.4	98.6	117.4	92.5	116	93.875	106.125	1.13049	0.173601
P0CG38	POTEI	POTE ankyrin domain family member I OS=Homo sapiens GN=POTEI PE=3 SV=1	12.7442	9	453	1	1075	121.205	6.21	98.3	93.3	94	89.9	101	120	102.4	101	93.875	106.1	1.13023	0.0486481
A0A024RAI1	ACTR3	ARP3 actin-related protein 3 homolog (Yeast), isoform CRA_a OS=Homo sapiens GN=ACTR3 PE=3 SV=1	49.0431	17	37	17	418	47.341	5.88	96.5	90.8	92.1	96.1	106.7	109.8	101.4	106.5	93.875	106.1	1.13023	0.00161226
A0A0X9T0H6		GCT-A5 heavy chain variable region (Fragment) OS=Homo sapiens PE=2 SV=1	26.3158	3	7	2	114	12.65	7.96	98.8	72.8	107.4	96.5	115.1	92.7	91	125.6	93.875	106.1	1.13023	0.320109
P13073	COX4I1	Cytochrome c oxidase subunit 4 isoform 1, mitochondrial OS=Homo sapiens GN=COX4I1 PE=1 SV=1	34.9112	7	16	7	169	19.564	9.51	84.7	107.2	92.9	90.8	100.8	111.7	101.6	110.3	93.9	106.1	1.12993	0.0702332
B3KM74		cDNA FLJ10425 fis, clone NT2RP1000326, highly similar to Metaxin-2 OS=Homo sapiens PE=2 SV=1	14.8289	3	5	3	263	29.614	6.77	91.6	99.3	93.9	90.8	102.8	108.5	103.1	110	93.9	106.1	1.12993	0.0037463
Q59G24		Activated RNA polymerase II transcription cofactor 4 variant (Fragment) OS=Homo sapiens PE=2 SV=1	35.8209	5	17	5	134	15.126	9.38	88	94.5	94.8	98.3	105.8	103.2	103.9	111.5	93.9	106.1	1.12993	0.00524806
Q8N8A2	ANKRD44	Serine/threonine-protein phosphatase 6 regulatory ankyrin repeat subunit B OS=Homo sapiens GN=ANKRD44 PE=1 SV=3	4.43102	3	3	3	993	107.535	6.3	93.4	93.3	96	92.9	112.1	105.4	101	105.9	93.9	106.1	1.12993	0.00221258
Q9H3Z4	DNAJC5	DnaJ homolog subfamily C member 5 OS=Homo sapiens GN=DNAJC5 PE=1 SV=1	7.07071	1	1	1	198	22.134	5.07	84.6	126.5	85.2	79.3	78.9	116.4	94.2	134.9	93.9	106.1	1.12993	0.486813
P15121	AKR1B1	Aldose reductase OS=Homo sapiens GN=AKR1B1 PE=1 SV=3	40.1899	12	21	11	316	35.83	6.98	90.6	97.5	94.8	92.8	107.9	104.2	99.1	113.2	93.925	106.1	1.12962	0.0104651
Q01484	ANK2	Ankyrin-2 OS=Homo sapiens GN=ANK2 PE=1 SV=4	2.60298	8	9	4	3957	433.448	5.14	97.6	92.3	91.1	94.7	104.1	104.9	104.3	111.1	93.925	106.1	1.12962	0.00148892
P21291	CSRP1	Cysteine and glycine-rich protein 1 OS=Homo sapiens GN=CSRP1 PE=1 SV=3	68.3938	12	35	4	193	20.554	8.57	87	97.6	97.7	93.4	115.2	105.6	99.5	104.1	93.925	106.1	1.12962	0.0261447
A0A0U1RR80	TNC	Tenascin (Fragment) OS=Homo sapiens GN=TNC PE=1 SV=1	100	1	1	1	23	2.432	3.88	90.5	93.6	97	94.6	112	103.7	105.2	103.5	93.925	106.1	1.12962	0.00234524
P05109	S100A8	Protein S100-A8 OS=Homo sapiens GN=S100A8 PE=1 SV=1	62.3656	10	96	10	93	10.828	7.03	90.1	81.4	105.6	98.6	85.6	101.6	127	110.1	93.925	106.075	1.12936	0.274096
O75934	BCAS2	Pre-mRNA-splicing factor SPF27 OS=Homo sapiens GN=BCAS2 PE=1 SV=1	5.33333	1	1	1	225	26.115	5.66	100.9	96.4	92.9	85.5	99.6	116.9	113.2	94.5	93.925	106.05	1.12909	0.100991
Q8TBX8	PIP4K2C	Phosphatidylinositol 5-phosphate 4-kinase type-2 gamma OS=Homo sapiens GN=PIP4K2C PE=1 SV=3	4.98812	2	2	1	421	47.27	6.84	106.3	93	87.8	88.7	100.6	105.2	113.3	105.2	93.95	106.075	1.12906	0.0522251
Q14232	EIF2B1	Translation initiation factor eIF-2B subunit alpha OS=Homo sapiens GN=EIF2B1 PE=1 SV=1	20.3279	5	6	5	305	33.691	7.33	97.6	92.3	93.7	92.2	106.8	103.6	106.9	106.8	93.95	106.025	1.12853	0.000196901
A0A024QZS4	PPIF	Peptidyl-prolyl cis-trans isomerase OS=Homo sapiens GN=PPIF PE=3 SV=1	22.2222	3	4	3	207	22.026	9.38	98.5	96.2	87.4	93.7	104.3	108.8	106.2	104.8	93.95	106.025	1.12853	0.00350566
R4GMX3	COMMD3-BMI1	Protein COMMD3-BMI1 OS=Homo sapiens GN=COMMD3-BMI1 PE=4 SV=1	9.16844	3	3	3	469	53.26	7.93	99.2	96.6	92.1	88	108.8	105.7	106.3	103.4	93.975	106.05	1.12849	0.00430832
Q14103	HNRNPD	Heterogeneous nuclear ribonucleoprotein D0 OS=Homo sapiens GN=HNRNPD PE=1 SV=1	30.7042	9	22	7	355	38.41	7.81	95.8	95.4	91.3	93.4	104.5	107.5	104.6	107.5	93.975	106.025	1.12823	0.000105873
E5KNY5	LRPPRC	Leucine-rich PPR-motif containing OS=Homo sapiens GN=LRPPRC PE=4 SV=1	27.1879	30	40	30	1394	157.805	6.13	96.8	93.9	90.4	94.8	103.7	109.6	104.8	106	93.975	106.025	1.12823	0.0006269
A0A0S2Z491	NPM1	Nucleophosmin isoform 2 (Fragment) OS=Homo sapiens GN=NPM1 PE=2 SV=1	39.7959	9	22	9	294	32.555	4.78	95.9	98.4	88.3	93.3	105.7	105.1	101.7	111.6	93.975	106.025	1.12823	0.00679381
Q7RTM4	SYNE1	Spectrin-like protein of the nuclear envelope and Golgi OS=Homo sapiens GN=SYNE1 PE=2 SV=1	1.71286	9	10	1	8407	965.738	5.55	90.3	97.5	90.9	97.2	102.8	114.6	113.7	93	93.975	106.025	1.12823	0.0695914
Q8TDI0	CHD5	Chromodomain-helicase-DNA-binding protein 5 OS=Homo sapiens GN=CHD5 PE=1 SV=1	1.63767	2	2	2	1954	222.909	6.15	97.7	91.5	93.2	93.5	103.3	106.5	108.3	105.9	93.975	106	1.12796	0.000369118
Q3KQV9	UAP1L1	UDP-N-acetylhexosamine pyrophosphorylase-like protein 1 OS=Homo sapiens GN=UAP1L1 PE=1 SV=2	3.5503	2	2	2	507	56.994	6.32	88.3	95.8	95.2	96.6	104	112.1	101	106.9	93.975	106	1.12796	0.00749687
Q9H1K1	ISCU	Iron-sulfur cluster assembly enzyme ISCU, mitochondrial OS=Homo sapiens GN=ISCU PE=1 SV=2	5.38922	1	1	1	167	17.988	9.48	101.3	90.2	83.6	100.8	100	103	125.6	95.4	93.975	106	1.12796	0.182431
A0A0B4J2D9	IGKV1D-13	Protein IGKV1D-13 (Fragment) OS=Homo sapiens GN=IGKV1D-13 PE=1 SV=1	13.6752	1	2	1	117	12.561	7.84	105.2	90.9	97.4	82.5	100.9	113.3	112.3	97.6	94	106.025	1.12793	0.102595
B3KRW4		cDNA FLJ34980 fis, clone OCBBF2000522, highly similar to Rab GTPase-binding effector protein 2 OS=Homo sapiens PE=2 SV=1	4.74517	2	2	2	569	63.488	4.78	103.4	87.1	102.4	83.1	103.7	107.9	103.9	108.6	94	106.025	1.12793	0.066224
Q6LEU6	HLA-DMB	HLA-DMB protein (Fragment) OS=Homo sapiens GN=HLA-DMB PE=2 SV=1	3.80228	1	1	1	263	28.894	7.44	89.3	106.8	84.4	95.5	106.9	104.3	93.3	119.6	94	106.025	1.12793	0.14814
V9HWE1	HEL113	Epididymis luminal protein 113 OS=Homo sapiens GN=HEL113 PE=2 SV=1	89.9142	50	1331	44	466	53.619	5.12	104.1	89.9	87.5	94.5	107.9	104.1	101.7	110.3	94	106	1.12766	0.0273471
Q9UHB9	SRP68	Signal recognition particle subunit SRP68 OS=Homo sapiens GN=SRP68 PE=1 SV=2	6.37959	3	3	3	627	70.686	8.56	103.8	88.9	89.8	93.5	102.6	103.8	109.3	108.3	94	106	1.12766	0.0194453
P25786	PSMA1	Proteasome subunit alpha type-1 OS=Homo sapiens GN=PSMA1 PE=1 SV=1	42.9658	11	16	11	263	29.537	6.61	94.4	97.1	88.5	96	107.2	107.9	102.7	106.1	94	105.975	1.12739	0.00173332
A0A024R1D6	hCG_2011153	HCG2011153, isoform CRA_b OS=Homo sapiens GN=hCG_2011153 PE=4 SV=1	2.19619	1	1	1	683	78.458	6.87	91	97.9	94.1	93	102	111.5	102.5	107.9	94	105.975	1.12739	0.00438028
Q969E2	SCAMP4	Secretory carrier-associated membrane protein 4 OS=Homo sapiens GN=SCAMP4 PE=1 SV=1	8.29694	2	2	2	229	25.711	8.82	88.2	93.8	100.4	93.7	98.1	125.8	93.4	106.7	94.025	106	1.12736	0.164957
P13612	ITGA4	Integrin alpha-4 OS=Homo sapiens GN=ITGA4 PE=1 SV=3	0.775194	1	1	1	1032	114.827	6.48	89.4	97.7	117.2	71.8	96.7	97.6	131.6	98.1	94.025	106	1.12736	0.38273
Q9Y3B3	TMED7	Transmembrane emp24 domain-containing protein 7 OS=Homo sapiens GN=TMED7 PE=1 SV=2	26.3393	5	11	5	224	25.156	6.89	91.7	90.3	95.3	98.8	112.7	107.1	101.2	102.9	94.025	105.975	1.12709	0.00961284
Q9H553	ALG2	Alpha-1,3/1,6-mannosyltransferase ALG2 OS=Homo sapiens GN=ALG2 PE=1 SV=1	11.2981	4	6	4	416	47.061	7.05	88	98.1	99.1	90.9	105.5	113.6	101.6	103.2	94.025	105.975	1.12709	0.0200292
Q13445	TMED1	Transmembrane emp24 domain-containing protein 1 OS=Homo sapiens GN=TMED1 PE=1 SV=1	9.69163	2	2	2	227	25.19	4.48	95.7	87.6	102.3	90.5	102.1	108.2	103.6	110	94.025	105.975	1.12709	0.0184764
Q8TED1	GPX8	Probable glutathione peroxidase 8 OS=Homo sapiens GN=GPX8 PE=1 SV=2	13.3971	3	3	3	209	23.866	9.35	95	95.2	94.5	91.4	107.7	109.7	102.6	103.8	94.025	105.95	1.12683	0.00071926
A0A0A0MQS1	PYCRL	Pyrroline-5-carboxylate reductase OS=Homo sapiens GN=PYCRL PE=1 SV=1	8.04196	1	1	1	286	29.874	8.1	78	97.2	108.3	92.7	114.1	112.4	91.7	105.7	94.05	105.975	1.12679	0.190464
O75489	NDUFS3	NADH dehydrogenase [ubiquinone] iron-sulfur protein 3, mitochondrial OS=Homo sapiens GN=NDUFS3 PE=1 SV=1	30.6818	7	12	7	264	30.223	7.5	97.3	90.6	90.8	97.5	106.4	103.2	98.4	115.8	94.05	105.95	1.12653	0.0285343
P50452	SERPINB8	Serpin B8 OS=Homo sapiens GN=SERPINB8 PE=1 SV=2	12.8342	4	6	2	374	42.739	5.57	92.2	95.1	103.9	85	103.7	103.9	104.3	111.9	94.05	105.95	1.12653	0.034957
P30520	ADSS	Adenylosuccinate synthetase isozyme 2 OS=Homo sapiens GN=ADSS PE=1 SV=3	14.0351	4	5	4	456	50.066	6.55	106.6	87.9	97.3	84.4	105.6	108.3	101.3	108.6	94.05	105.95	1.12653	0.0647276
P20674	COX5A	Cytochrome c oxidase subunit 5A, mitochondrial OS=Homo sapiens GN=COX5A PE=1 SV=2	37.3333	6	13	6	150	16.752	6.79	92.9	98	100.9	84.4	102.4	108.5	102.4	110.4	94.05	105.925	1.12626	0.0292194
Q53F47		Down-regulator of transcription 1 variant (Fragment) OS=Homo sapiens PE=2 SV=1	7.38636	1	1	1	176	19.46	4.75	101.4	96.3	89	89.6	111.6	108.9	98.5	104.7	94.075	105.925	1.12596	0.0277767
H0UI05	SLC17A5	Solute carrier family 17 (Anion/sugar transporter), member 5, isoform CRA_a OS=Homo sapiens GN=SLC17A5 PE=4 SV=1	1.6158	1	1	1	557	60.669	9	95.1	97.5	90.1	93.6	98.6	126.8	97.7	100.6	94.075	105.925	1.12596	0.148737
Q13185	CBX3	Chromobox protein homolog 3 OS=Homo sapiens GN=CBX3 PE=1 SV=4	36.612	5	11	3	183	20.798	5.33	94.2	96.7	93.1	92.4	103	112.3	106.4	102	94.1	105.925	1.12566	0.00327591
O00116	AGPS	Alkyldihydroxyacetonephosphate synthase, peroxisomal OS=Homo sapiens GN=AGPS PE=1 SV=1	17.3252	7	9	7	658	72.866	7.34	94.6	91.8	95.8	94.2	105.2	110.1	104.3	104.1	94.1	105.925	1.12566	0.000363293
E9PK54	HSPA8	Heat shock cognate 71 kDa protein (Fragment) OS=Homo sapiens GN=HSPA8 PE=1 SV=8	93.4426	15	101	1	183	19.943	7.33	100.3	88.1	97.6	90.4	105.1	104.7	114.5	99.3	94.1	105.9	1.1254	0.0330279
P25398	RPS12	40S ribosomal protein S12 OS=Homo sapiens GN=RPS12 PE=1 SV=3	70.4545	8	26	8	132	14.505	7.21	93.1	94.8	91	97.5	102.2	111	104	106.4	94.1	105.9	1.1254	0.0023965
Q9NP72	RAB18	Ras-related protein Rab-18 OS=Homo sapiens GN=RAB18 PE=1 SV=1	40.2913	7	12	7	206	22.963	5.24	97.5	99.6	90.9	88.4	103.1	107.4	105.2	107.9	94.1	105.9	1.1254	0.00631646
P34949	MPI	Mannose-6-phosphate isomerase OS=Homo sapiens GN=MPI PE=1 SV=2	7.56501	2	4	2	423	46.626	5.95	105.2	92.4	91.3	87.5	104.1	108.9	105.2	105.4	94.1	105.9	1.1254	0.0252258
Q8WVY7	UBLCP1	Ubiquitin-like domain-containing CTD phosphatase 1 OS=Homo sapiens GN=UBLCP1 PE=1 SV=2	11.9497	3	3	3	318	36.781	6.46	103.1	92	89.7	91.6	108.8	103.4	103.9	107.5	94.1	105.9	1.1254	0.0120051
Q6IB24	PDE6D	PDE6D protein OS=Homo sapiens GN=PDE6D PE=2 SV=1	20.6667	2	2	2	150	17.409	5.67	102.5	89.2	98.7	86	105.1	103	108.3	107.2	94.1	105.9	1.1254	0.0271167
Q8NCA5	FAM98A	Protein FAM98A OS=Homo sapiens GN=FAM98A PE=1 SV=1	5.20231	2	2	2	519	55.366	9.03	99.3	90.5	91	95.6	106.5	106.2	106	104.9	94.1	105.9	1.1254	0.0013835
A0A024RDE5	G3BP2	Ras-GTPase activating protein SH3 domain-binding protein 2, isoform CRA_a OS=Homo sapiens GN=G3BP2 PE=4 SV=1	9.95851	4	5	4	482	54.088	5.55	98.9	94.5	96.3	86.7	98.8	109.6	110.6	104.6	94.1	105.9	1.1254	0.020355
A0A024R415	PNKD	Paroxysmal nonkinesiogenic dyskinesia, isoform CRA_a OS=Homo sapiens GN=PNKD PE=3 SV=1	2.07792	1	1	1	385	42.849	9.09	97.6	101.9	93.4	83.6	100.4	109.8	107.5	106	94.125	105.925	1.12537	0.0363174
P05198	EIF2S1	Eukaryotic translation initiation factor 2 subunit 1 OS=Homo sapiens GN=EIF2S1 PE=1 SV=3	43.1746	10	14	10	315	36.089	5.08	94.7	94.7	92	95.1	104.9	106.4	108.1	104.2	94.125	105.9	1.1251	4.39598e-05
P55001	MFAP2	Microfibrillar-associated protein 2 OS=Homo sapiens GN=MFAP2 PE=2 SV=1	5.46448	1	3	1	183	20.812	4.97	87.6	99.4	97	92.5	108.3	115.6	86	113.7	94.125	105.9	1.1251	0.157465
P42224	STAT1	Signal transducer and activator of transcription 1-alpha/beta OS=Homo sapiens GN=STAT1 PE=1 SV=2	25.3333	15	20	15	750	87.28	6.05	93	95.7	93.5	94.3	101.4	115.5	101.8	104.8	94.125	105.875	1.12483	0.0126954
F8WCF6	ARPC4-TTLL3	Actin-related protein 2/3 complex subunit 4 OS=Homo sapiens GN=ARPC4-TTLL3 PE=3 SV=1	46.9613	8	19	8	181	21.045	8.76	93.8	94.3	93.1	95.3	107.7	108	101.3	106.5	94.125	105.875	1.12483	0.000356413
Q00796	SORD	Sorbitol dehydrogenase OS=Homo sapiens GN=SORD PE=1 SV=4	21.8487	7	10	7	357	38.3	7.97	100.2	91.8	95.1	89.4	105	106.7	100.9	110.9	94.125	105.875	1.12483	0.0093715
Q7Z5R6	APBB1IP	Amyloid beta A4 precursor protein-binding family B member 1-interacting protein OS=Homo sapiens GN=APBB1IP PE=1 SV=1	2.7027	2	3	1	666	73.137	5.59	111.5	91.4	97.7	75.9	100.7	114.3	105.1	103.4	94.125	105.875	1.12483	0.189963
Q01085	TIAL1	Nucleolysin TIAR OS=Homo sapiens GN=TIAL1 PE=1 SV=1	8.26667	2	2	2	375	41.564	7.74	101.2	92.3	91.8	91.2	106.6	104.3	112	100.5	94.125	105.85	1.12457	0.0132522
F1T0A5	PRPF31	PRP31 pre-mRNA processing factor 31 homolog (Yeast), isoform CRA_a OS=Homo sapiens GN=PRPF31 PE=1 SV=1	4.80962	2	2	2	499	55.421	5.78	95.2	95	98.8	87.6	106.3	106.8	105.9	104.5	94.15	105.875	1.12454	0.00276662
A0A024QYY1	EPN2	Epsin 2, isoform CRA_a OS=Homo sapiens GN=EPN2 PE=4 SV=1	1.56006	1	1	1	641	68.411	7.52	100.2	93.7	84.7	98	102.9	105	109.6	106	94.15	105.875	1.12454	0.0193824
B4DN31		cDNA FLJ55809 OS=Homo sapiens PE=2 SV=1	18.5022	8	9	8	454	51.018	8.87	91.6	101.5	98.1	85.4	101.1	110	102	110.3	94.15	105.85	1.12427	0.0360778
B3KUJ0		cDNA FLJ39996 fis, clone STOMA2002166, highly similar to Splicing factor 3B subunit 4 OS=Homo sapiens PE=2 SV=1	8.96226	2	4	2	424	44.455	8.24	92.5	93.1	97.7	93.3	104.4	110.2	99.5	109.3	94.15	105.85	1.12427	0.00530504
A0A024R1V4	RPL27	60S ribosomal protein L27 OS=Homo sapiens GN=RPL27 PE=3 SV=1	49.2647	7	14	7	136	15.788	10.56	93.6	98.8	92.6	91.6	103.5	108.2	103.6	108.1	94.15	105.85	1.12427	0.0013551
I3L0E3	hCG_1984214	HCG1984214, isoform CRA_a OS=Homo sapiens GN=hCG_1984214 PE=3 SV=1	4.88889	1	1	1	225	25.704	6.07	93.4	80.3	125.9	77	123.3	102	99.1	99	94.15	105.85	1.12427	0.389087
Q9UII2	ATPIF1	ATPase inhibitor, mitochondrial OS=Homo sapiens GN=ATPIF1 PE=1 SV=1	23.5849	3	4	3	106	12.241	9.35	91.4	105.8	91.4	88	100.4	109.8	105.8	107.4	94.15	105.85	1.12427	0.0387391
Q16864	ATP6V1F	V-type proton ATPase subunit F OS=Homo sapiens GN=ATP6V1F PE=1 SV=2	17.6471	2	3	2	119	13.362	5.52	106.7	94.1	89.8	86	99.3	107.3	113.2	103.5	94.15	105.825	1.124	0.0730748
Q9HCC1		Single chain Fv (Fragment) OS=Homo sapiens PE=1 SV=1	36.6071	3	14	1	112	12.235	8.47	106.9	83.3	102.4	84	112.9	92.9	94.1	123.4	94.15	105.825	1.124	0.271329
Q9NTJ4	MAN2C1	Alpha-mannosidase 2C1 OS=Homo sapiens GN=MAN2C1 PE=1 SV=1	1.25	1	1	1	1040	115.762	6.57	91.4	96.2	96	93.1	108.4	100.1	97.4	117.5	94.175	105.85	1.12397	0.0469105
B2R9S4		cDNA, FLJ94534, highly similar to Homo sapiens capping protein (actin filament), gelsolin-like(CAPG), mRNA OS=Homo sapiens PE=2 SV=1	44.2529	11	39	11	348	38.473	6.37	93.8	100	96.8	86.1	110.9	103.6	101.6	107.2	94.175	105.825	1.12371	0.0180285
Q96QK1	VPS35	Vacuolar protein sorting-associated protein 35 OS=Homo sapiens GN=VPS35 PE=1 SV=2	26.005	18	28	18	796	91.649	5.49	93.4	94.9	97.2	91.2	108	106.3	101.7	107.2	94.175	105.8	1.12344	0.000852804
P50213	IDH3A	Isocitrate dehydrogenase [NAD] subunit alpha, mitochondrial OS=Homo sapiens GN=IDH3A PE=1 SV=1	31.1475	10	17	10	366	39.566	6.92	104.7	96.6	86.7	88.7	103.6	108.6	103.3	107.7	94.175	105.8	1.12344	0.0363228
B4DT57		cDNA FLJ61383, highly similar to Serine/threonine-protein kinase 24 (EC 2.7.11.1) OS=Homo sapiens PE=2 SV=1	10.8889	4	4	2	450	49.967	5.6	95.8	101.3	89.6	90	98.1	107.5	111.7	105.9	94.175	105.8	1.12344	0.026252
P35555	FBN1	Fibrillin-1 OS=Homo sapiens GN=FBN1 PE=1 SV=3	22.9885	57	107	57	2871	312.022	4.93	81.5	94.9	94.7	105.6	107.2	115.8	96.3	103.9	94.175	105.8	1.12344	0.118078
A0A0C4DH36	IGHV3-38	Protein IGHV3-38 (Fragment) OS=Homo sapiens GN=IGHV3-38 PE=1 SV=1	9.48276	1	3	1	116	12.75	9.25	97.9	87.8	96.8	94.2	116	95.6	99.2	112.3	94.175	105.775	1.12317	0.0770137
B3KM97		cDNA FLJ10554 fis, clone NT2RP2002385, highly similar to Synaptic glycoprotein SC2 OS=Homo sapiens PE=2 SV=1	15.2597	5	8	5	308	36.03	9.5	77.7	96.5	99.4	103.2	105.9	104.8	98.9	113.6	94.2	105.8	1.12314	0.120936
Q9Y303	AMDHD2	N-acetylglucosamine-6-phosphate deacetylase OS=Homo sapiens GN=AMDHD2 PE=1 SV=2	2.44499	1	1	1	409	43.721	6.7	96.8	90.4	94.7	94.9	103.1	98.3	104.1	117.6	94.2	105.775	1.12288	0.0376356
Q59GQ0		Actin related protein 2/3 complex subunit 1A variant (Fragment) OS=Homo sapiens PE=2 SV=1	13.7157	6	7	6	401	44.97	8.6	90	94.8	96.8	95.2	108.3	103.8	100.9	110.1	94.2	105.775	1.12288	0.00399464
F8VZQ9	SARNP	SAP domain-containing ribonucleoprotein OS=Homo sapiens GN=SARNP PE=1 SV=1	4.22535	1	1	1	213	24.091	5.3	89.4	113.5	85.9	88	97.2	109.8	103.8	112.3	94.2	105.775	1.12288	0.163805
Q16629	SRSF7	Serine/arginine-rich splicing factor 7 OS=Homo sapiens GN=SRSF7 PE=1 SV=1	24.7899	6	9	5	238	27.35	11.82	92.1	99.2	92.9	92.6	103.4	109.8	99.8	110.1	94.2	105.775	1.12288	0.00871276
G8JLB6	HNRNPH1	Heterogeneous nuclear ribonucleoprotein H OS=Homo sapiens GN=HNRNPH1 PE=1 SV=1	32.839	12	25	7	472	51.197	6.8	99.9	91.7	90.9	94.4	106.8	108.5	105.9	101.9	94.225	105.775	1.12258	0.00340563
Q09028	RBBP4	Histone-binding protein RBBP4 OS=Homo sapiens GN=RBBP4 PE=1 SV=3	18.5882	7	10	3	425	47.626	4.89	89.8	98.2	95.5	93.4	107.3	110	101.2	104.6	94.225	105.775	1.12258	0.00424464
A0A024RAM0	TNPO1	Transportin 1, isoform CRA_a OS=Homo sapiens GN=TNPO1 PE=4 SV=1	8.24053	6	7	6	898	102.289	4.98	95.5	91.2	93.1	97.1	105.4	106.9	104.7	106.1	94.225	105.775	1.12258	0.000160608
P28070	PSMB4	Proteasome subunit beta type-4 OS=Homo sapiens GN=PSMB4 PE=1 SV=4	26.1364	5	10	5	264	29.185	5.97	91.5	97.7	99.6	88.1	105.4	113	99.5	105.2	94.225	105.775	1.12258	0.0240304
B4DZF2		cDNA FLJ59571, highly similar to Eukaryotic translation initiation factor 4gamma 2 OS=Homo sapiens PE=2 SV=1	8.67347	7	9	7	980	110.19	7.94	95.7	92	97.4	91.8	106.3	106.1	106.3	104.4	94.225	105.775	1.12258	0.000217801
P49756	RBM25	RNA-binding protein 25 OS=Homo sapiens GN=RBM25 PE=1 SV=3	2.84698	2	2	2	843	100.124	6.32	99.6	92.2	95.6	89.5	109.3	113.9	96.7	103.2	94.225	105.775	1.12258	0.0370501
A0A024RBB7	NAP1L1	Nucleosome assembly protein 1-like 1, isoform CRA_a OS=Homo sapiens GN=NAP1L1 PE=3 SV=1	14.3223	4	7	3	391	45.346	4.46	98.8	88.1	88.1	101.9	104.4	105.6	111.2	101.8	94.225	105.75	1.12231	0.0308006
Q9Y3A6	TMED5	Transmembrane emp24 domain-containing protein 5 OS=Homo sapiens GN=TMED5 PE=1 SV=1	12.6638	3	4	3	229	25.988	4.84	90.3	97.6	94.9	94.1	107.3	105.2	102.7	107.8	94.225	105.75	1.12231	0.000919559
Q08379	GOLGA2	Golgin subfamily A member 2 OS=Homo sapiens GN=GOLGA2 PE=1 SV=3	2.89421	3	3	3	1002	113.017	5.02	92.8	96.6	87.5	100	105.1	101.5	103.4	113	94.225	105.75	1.12231	0.0203551
A0A0U1RRM4	PTBP1	Polypyrimidine tract-binding protein 1 OS=Homo sapiens GN=PTBP1 PE=1 SV=1	26.8707	12	28	9	588	62.425	9.1	93.5	97.4	92.7	93.3	105	110.4	100.9	106.7	94.225	105.75	1.12231	0.00214198
Q96EY7	PTCD3	Pentatricopeptide repeat domain-containing protein 3, mitochondrial OS=Homo sapiens GN=PTCD3 PE=1 SV=3	2.32221	2	2	2	689	78.5	6.42	94.9	98.4	97.5	86.2	104.9	108.3	96.8	113.1	94.25	105.775	1.12228	0.0402332
P16403	HIST1H1C	Histone H1.2 OS=Homo sapiens GN=HIST1H1C PE=1 SV=2	37.0892	11	56	1	213	21.352	10.93	107.6	83.6	78	107.8	88.1	108.5	101.9	124.5	94.25	105.75	1.12202	0.331877
Q9NRW1	RAB6B	Ras-related protein Rab-6B OS=Homo sapiens GN=RAB6B PE=1 SV=1	28.8462	7	11	1	208	23.447	5.53	89.1	94.1	104.8	89	105.5	114	106.7	96.8	94.25	105.75	1.12202	0.0657829
Q9GZV7	HAPLN2	Hyaluronan and proteoglycan link protein 2 OS=Homo sapiens GN=HAPLN2 PE=2 SV=1	3.82353	1	2	1	340	37.751	8.85	107.5	92.1	87.9	89.5	100.5	103.2	111	108.3	94.25	105.75	1.12202	0.0647051
O43920	NDUFS5	NADH dehydrogenase [ubiquinone] iron-sulfur protein 5 OS=Homo sapiens GN=NDUFS5 PE=1 SV=3	39.6226	4	5	4	106	12.509	9.14	85.2	102.3	99.9	89.6	111	106	95.5	110.4	94.25	105.725	1.12175	0.0792569
A0A024R5L0	PRCP	Prolylcarboxypeptidase (Angiotensinase C), isoform CRA_a OS=Homo sapiens GN=PRCP PE=4 SV=1	6.65323	2	2	2	496	55.764	7.21	95.2	94	93.9	94	109.1	97.3	104.5	112.1	94.275	105.75	1.12172	0.0121293
O95822	MLYCD	Malonyl-CoA decarboxylase, mitochondrial OS=Homo sapiens GN=MLYCD PE=1 SV=3	7.50507	2	2	2	493	54.969	8.95	109.7	95	86.2	86.2	102.7	103.9	105.6	110.7	94.275	105.725	1.12145	0.0965895
P55735	SEC13	Protein SEC13 homolog OS=Homo sapiens GN=SEC13 PE=1 SV=3	34.7826	7	12	7	322	35.518	5.48	94.4	93.8	92.3	96.6	106	108.5	100.9	107.5	94.275	105.725	1.12145	0.000967675
Q9BTU6	PI4K2A	Phosphatidylinositol 4-kinase type 2-alpha OS=Homo sapiens GN=PI4K2A PE=1 SV=1	2.29645	1	1	1	479	53.989	8.29	84.9	108.4	91	92.8	94.4	117.6	97.3	113.6	94.275	105.725	1.12145	0.185185
A4D2D2	PCOLCE	Procollagen C-endopeptidase enhancer OS=Homo sapiens GN=PCOLCE PE=4 SV=1	16.0356	5	6	5	449	47.928	7.43	95.7	93.3	98.7	89.5	108.1	105.5	100	109.4	94.3	105.75	1.12142	0.00695542
O60701	UGDH	UDP-glucose 6-dehydrogenase OS=Homo sapiens GN=UGDH PE=1 SV=1	19.0283	7	9	7	494	54.989	7.12	91.4	94.1	102.1	89.5	112.3	101.5	105.7	103.3	94.275	105.7	1.12119	0.0201739
A0A096VTU4	ATP6	ATP synthase subunit a OS=Homo sapiens GN=ATP6 PE=4 SV=1	8.05085	2	4	2	236	25.976	10.1	83.5	95.5	95	103.1	111.5	103.7	101.9	105.7	94.275	105.7	1.12119	0.0457347
H0Y886	NDUFB5	NADH dehydrogenase [ubiquinone] 1 beta subcomplex subunit 5, mitochondrial (Fragment) OS=Homo sapiens GN=NDUFB5 PE=1 SV=1	15.534	3	4	3	206	23.529	9.6	85.7	100.8	93.9	96.7	101.1	110.1	97.5	114.1	94.275	105.7	1.12119	0.0625162
Q14444	CAPRIN1	Caprin-1 OS=Homo sapiens GN=CAPRIN1 PE=1 SV=2	6.91114	5	5	5	709	78.318	5.25	99	93.6	93.9	90.7	103.7	110.8	103.1	105.3	94.3	105.725	1.12116	0.00352556
O00533	CHL1	Neural cell adhesion molecule L1-like protein OS=Homo sapiens GN=CHL1 PE=1 SV=4	2.06954	1	1	1	1208	134.987	5.76	116.4	81.1	95	84.7	100.7	104.8	96.1	121.3	94.3	105.725	1.12116	0.281047
Q9NZL4	HSPBP1	Hsp70-binding protein 1 OS=Homo sapiens GN=HSPBP1 PE=1 SV=1	3.03867	1	1	1	362	39.449	5.21	110.5	79	95.8	91.9	97.9	98	113.8	113.2	94.3	105.725	1.12116	0.197639
Q52LJ0	FAM98B	Protein FAM98B OS=Homo sapiens GN=FAM98B PE=1 SV=1	21.2121	5	6	5	330	37.167	6.29	95.2	89.4	91.9	100.7	119	111.7	90.9	101.2	94.3	105.7	1.12089	0.13517
P49207	RPL34	60S ribosomal protein L34 OS=Homo sapiens GN=RPL34 PE=1 SV=3	20.5128	3	9	3	117	13.284	11.47	98.1	95.9	88.8	94.4	102.5	102.8	107.8	109.7	94.3	105.7	1.12089	0.00537719
Q6IBS0	TWF2	Twinfilin-2 OS=Homo sapiens GN=TWF2 PE=1 SV=2	32.3782	8	11	8	349	39.523	6.84	97.3	96.3	93.7	90	109	104.8	104.1	104.9	94.325	105.7	1.12059	0.00119019
P46781	RPS9	40S ribosomal protein S9 OS=Homo sapiens GN=RPS9 PE=1 SV=3	30.9278	9	16	9	194	22.578	10.65	90.8	95.8	89.9	100.8	101.4	104	103.3	114	94.325	105.675	1.12033	0.0241088
P30711	GSTT1	Glutathione S-transferase theta-1 OS=Homo sapiens GN=GSTT1 PE=1 SV=4	14.5833	3	4	3	240	27.318	7.49	104.2	101.2	95.8	76.1	130.1	98.4	99.5	94.7	94.325	105.675	1.12033	0.315156
P07384	CAPN1	Calpain-1 catalytic subunit OS=Homo sapiens GN=CAPN1 PE=1 SV=1	39.3557	24	43	24	714	81.838	5.67	98.4	91.5	92.5	95	105.6	104.9	105.5	106.7	94.35	105.675	1.12003	0.000375743
A0A024R529	DAK	Dihydroxyacetone kinase 2 homolog (Yeast), isoform CRA_a OS=Homo sapiens GN=DAK PE=4 SV=1	21.7391	9	15	9	575	58.94	7.49	99.1	97.3	92.9	88.1	105.2	105.1	105.2	107.1	94.35	105.65	1.11977	0.00404849
Q96F85	CNRIP1	CB1 cannabinoid receptor-interacting protein 1 OS=Homo sapiens GN=CNRIP1 PE=1 SV=1	14.6341	2	2	2	164	18.637	7.94	96.3	92	90.7	98.4	108.7	103.5	100	110.4	94.35	105.65	1.11977	0.00922225
V9HW87	HEL-S-299	Abhydrolase domain containing 14B, isoform CRA_a OS=Homo sapiens GN=HEL-S-299 PE=2 SV=1	47.619	8	12	8	210	22.332	6.4	103	94.1	91.9	88.5	100.9	110.4	99.5	111.9	94.375	105.675	1.11974	0.0439573
E7EPK1	SEPT7	Septin-7 OS=Homo sapiens GN=SEPT7 PE=1 SV=2	48.7414	22	60	1	437	50.663	8.63	94.2	94.1	95.9	93.2	108.8	102	105.7	106	94.35	105.625	1.1195	0.000292257
P18077	RPL35A	60S ribosomal protein L35a OS=Homo sapiens GN=RPL35A PE=1 SV=2	38.1818	5	12	5	110	12.53	11.06	95.9	96.8	84.7	100.1	107	105.2	102.5	107.9	94.375	105.65	1.11947	0.0192649
O15498	YKT6	Synaptobrevin homolog YKT6 OS=Homo sapiens GN=YKT6 PE=1 SV=1	31.8182	5	7	5	198	22.403	6.92	96.7	97.1	95.5	88.2	103.2	109.1	104.5	105.7	94.375	105.625	1.11921	0.00365241
P84098	RPL19	60S ribosomal protein L19 OS=Homo sapiens GN=RPL19 PE=1 SV=1	21.9388	5	9	5	196	23.451	11.47	96.1	94.7	87.4	99.3	101.7	108.1	102.9	109.8	94.375	105.625	1.11921	0.012475
A0A0S2Z410	HSD17B10	Hydroxysteroid dehydrogenase 10 isoform 1 (Fragment) OS=Homo sapiens GN=HSD17B10 PE=2 SV=1	52.4904	9	26	9	261	26.906	7.78	96.4	95.2	90.9	95.1	105.1	106.3	108.3	102.8	94.4	105.625	1.11891	0.000518105
Q9ULZ3	PYCARD	Apoptosis-associated speck-like protein containing a CARD OS=Homo sapiens GN=PYCARD PE=1 SV=2	16.4103	3	5	3	195	21.613	6.34	103.8	90.9	86.6	96.3	102.9	107.5	103.7	108.4	94.4	105.625	1.11891	0.0295504
P45973	CBX5	Chromobox protein homolog 5 OS=Homo sapiens GN=CBX5 PE=1 SV=1	32.4607	5	6	4	191	22.211	5.86	104	87.4	91.4	94.8	105.1	105.1	106.7	105.6	94.4	105.625	1.11891	0.0197227
A0A087WYF7	APOOL	MICOS complex subunit OS=Homo sapiens GN=APOOL PE=1 SV=1	12.6866	3	4	3	268	29.186	9.45	98.4	97.6	91.8	89.8	108.1	106.9	99.1	108.4	94.4	105.625	1.11891	0.0104397
B2RAU5		Sorting nexin OS=Homo sapiens PE=2 SV=1	10.4202	5	6	5	595	66.52	5.66	92.7	97.1	96.9	90.9	106.3	110.5	100.1	105.6	94.4	105.625	1.11891	0.00533776
Q8TDZ2	MICAL1	Protein-methionine sulfoxide oxidase MICAL1 OS=Homo sapiens GN=MICAL1 PE=1 SV=2	7.59138	6	9	6	1067	117.801	6.4	94.5	96.2	98.5	88.4	104.9	105.8	98.4	113.3	94.4	105.6	1.11864	0.024138
P61221	ABCE1	ATP-binding cassette sub-family E member 1 OS=Homo sapiens GN=ABCE1 PE=1 SV=1	10.6845	5	5	5	599	67.271	8.34	97.1	91.8	93.2	95.5	106.1	105.8	106.1	104.4	94.4	105.6	1.11864	0.000106816
Q1KMD3	HNRNPUL2	Heterogeneous nuclear ribonucleoprotein U-like protein 2 OS=Homo sapiens GN=HNRNPUL2 PE=1 SV=1	23.5609	13	18	13	747	85.052	4.91	100.8	93	91.5	92.3	107.7	103.6	102	109.1	94.4	105.6	1.11864	0.00632686
Q59F66		DEAD box polypeptide 17 isoform p82 variant (Fragment) OS=Homo sapiens PE=2 SV=1	25.2374	19	32	12	737	81.017	7.93	95.2	94.9	92.7	94.8	105.3	106.2	103.3	107.6	94.4	105.6	1.11864	4.40699e-05
O00182	LGALS9	Galectin-9 OS=Homo sapiens GN=LGALS9 PE=1 SV=2	27.6056	8	10	8	355	39.493	9.17	90.2	100.2	95.1	92.1	113.5	108.4	97.3	103.2	94.4	105.6	1.11864	0.0341822
A0A024RBJ1	IFT81	Intraflagellar transport 81 homolog (Chlamydomonas), isoform CRA_c OS=Homo sapiens GN=IFT81 PE=4 SV=1	2.07101	1	1	1	676	79.696	8.82	95.7	85.4	97.9	98.6	107.6	103.3	103.5	108	94.4	105.6	1.11864	0.0149237
A8K9U0		cDNA FLJ78260, highly similar to Homo sapiens RNA binding motif protein 4, mRNA OS=Homo sapiens PE=2 SV=1	2.1978	1	1	1	364	40.259	7.08	96.1	96	92.7	92.8	103.2	112.2	105.4	101.5	94.4	105.575	1.11838	0.00452115
P54136	RARS	Arginine--tRNA ligase, cytoplasmic OS=Homo sapiens GN=RARS PE=1 SV=2	34.2424	18	23	18	660	75.331	6.68	99.7	96.5	91	90.4	103.3	108	104.1	106.9	94.4	105.575	1.11838	0.00424385
A4D0V4	CAPZA2	Capping protein (Actin filament) muscle Z-line, alpha 2 OS=Homo sapiens GN=CAPZA2 PE=2 SV=1	58.3916	12	42	10	286	32.929	5.85	97.9	91.8	93	94.9	107.3	105.2	107.3	102.4	94.4	105.55	1.11811	0.000735175
O15144	ARPC2	Actin-related protein 2/3 complex subunit 2 OS=Homo sapiens GN=ARPC2 PE=1 SV=1	38.3333	13	36	13	300	34.311	7.36	94.1	92.6	92.3	98.7	105.6	107.3	101.9	107.5	94.425	105.575	1.11808	0.00129582
Q6YP21	KYAT3	Kynurenine--oxoglutarate transaminase 3 OS=Homo sapiens GN=KYAT3 PE=1 SV=1	3.52423	1	1	1	454	51.368	8.19	93.2	97.1	88.5	98.9	108.2	112	104.4	97.7	94.425	105.575	1.11808	0.0267425
B4DHK5		cDNA FLJ61590, moderately similar to Pleckstrin homology domain-containing family A member 5 (Fragment) OS=Homo sapiens PE=2 SV=1	2.45139	2	2	2	1183	135.882	8.53	95.5	95.3	94	92.9	106.6	109	108.2	98.5	94.425	105.575	1.11808	0.00416857
B2RAH5		Protein phosphatase 1 regulatory subunit OS=Homo sapiens PE=2 SV=1	8.83495	8	10	8	1030	115.259	5.43	99.4	97.5	91.1	89.7	107.5	106.4	100.8	107.5	94.425	105.55	1.11782	0.00813777
Q9H6X2	ANTXR1	Anthrax toxin receptor 1 OS=Homo sapiens GN=ANTXR1 PE=1 SV=2	4.78723	3	4	3	564	62.749	7.61	90.5	99.5	95.9	91.9	103.9	109.8	101.8	106.8	94.45	105.575	1.11779	0.00599208
A0A0K0K1K7	HEL-S-304	6-phosphogluconolactonase, isoform CRA_b OS=Homo sapiens GN=HEL-S-304 PE=2 SV=1	59.3023	11	17	11	258	27.53	6.05	100.6	94.2	95.4	87.5	107.1	105.6	103.1	106.3	94.425	105.525	1.11755	0.00777225
B2R6D4		Phosphomannomutase OS=Homo sapiens PE=2 SV=1	13.8211	2	3	2	246	28.036	6.77	98.1	81.4	110.9	87.4	111.9	88.7	111.3	110.2	94.45	105.525	1.11726	0.24415
O15511	ARPC5	Actin-related protein 2/3 complex subunit 5 OS=Homo sapiens GN=ARPC5 PE=1 SV=3	48.3444	8	17	7	151	16.31	5.67	100.5	91.7	89.6	96.1	106.4	106.5	105.7	103.6	94.475	105.55	1.11723	0.00454433
B4DE02		Annexin OS=Homo sapiens PE=2 SV=1	62.3762	20	69	1	303	34.437	5.87	82.8	75.8	139.8	79.5	106	80.2	106.8	129.1	94.475	105.525	1.11696	0.565427
A0A024QYR6	PTEN	Mitochondrial PTENalpha OS=Homo sapiens GN=PTEN PE=2 SV=1	2.08333	1	2	1	576	64.841	8	94	91.1	99.3	93.5	112.5	109.4	99.7	100.5	94.475	105.525	1.11696	0.0228444
Q68DE3	USF3	Basic helix-loop-helix domain-containing protein USF3 OS=Homo sapiens GN=USF3 PE=1 SV=3	0.311804	1	1	1	2245	241.531	7.61	83.9	98.3	106.6	89.1	103.1	106.1	103.1	109.8	94.475	105.525	1.11696	0.0806476
V9HWJ1	HEL-S-64p	Glutathione synthetase OS=Homo sapiens GN=HEL-S-64p PE=2 SV=1	29.7468	12	18	12	474	52.352	5.92	98.8	95.1	93.9	90.2	103.9	107.8	105	105.4	94.5	105.525	1.11667	0.00132758
P62854	RPS26	40S ribosomal protein S26 OS=Homo sapiens GN=RPS26 PE=1 SV=3	31.3043	3	6	3	115	13.007	11	96.1	98.4	95.5	88	98.1	112.5	100.3	111.1	94.5	105.5	1.1164	0.0434509
Q4KMP7	TBC1D10B	TBC1 domain family member 10B OS=Homo sapiens GN=TBC1D10B PE=1 SV=3	0.866337	1	1	1	808	87.145	9.19	127.5	99.8	98.5	52.2	96	114.9	92.4	118.6	94.5	105.475	1.11614	0.541086
I7H1S4	COX3	Cytochrome c oxidase subunit 3 OS=Homo sapiens GN=COX3 PE=3 SV=1	5.30303	1	1	1	264	30.328	7.31	74.9	109.6	115.2	78.4	101.2	119.9	99.2	101.7	94.525	105.5	1.11611	0.375752
Q04446	GBE1	1,4-alpha-glucan-branching enzyme OS=Homo sapiens GN=GBE1 PE=1 SV=3	16.2393	8	11	8	702	80.423	6.32	95.3	94.7	96.9	91.2	105.7	105.5	104.9	105.8	94.525	105.475	1.11584	0.000106137
P62913	RPL11	60S ribosomal protein L11 OS=Homo sapiens GN=RPL11 PE=1 SV=2	28.0899	5	12	5	178	20.24	9.6	104.3	95.4	90.3	88.1	104.4	103	101.8	112.7	94.525	105.475	1.11584	0.0459213
P35659	DEK	Protein DEK OS=Homo sapiens GN=DEK PE=1 SV=1	14.4	5	8	5	375	42.648	8.56	97.8	95.6	86.6	98.1	104.7	109.5	99.4	108.3	94.525	105.475	1.11584	0.0209584
Q96AM1	MRGPRF	Mas-related G-protein coupled receptor member F OS=Homo sapiens GN=MRGPRF PE=2 SV=1	4.08163	1	2	1	343	38.146	8.56	81.3	94.2	105.7	96.9	115.6	111.4	86.8	108.1	94.525	105.475	1.11584	0.228116
A0A125U0V1		MS-F1 heavy chain variable region (Fragment) OS=Homo sapiens PE=2 SV=1	16.6667	2	10	1	126	13.5	8.16	96.3	84.2	105.3	92.3	131.8	96.9	89.9	103.3	94.525	105.475	1.11584	0.323618
A0A024RD41	RAB23	RAB23, member RAS oncogene family, isoform CRA_a OS=Homo sapiens GN=RAB23 PE=4 SV=1	18.5654	3	3	3	237	26.643	6.6	96.5	90.9	95.3	95.4	104.4	104.9	104	108.6	94.525	105.475	1.11584	0.000526818
P78318	IGBP1	Immunoglobulin-binding protein 1 OS=Homo sapiens GN=IGBP1 PE=1 SV=1	9.73451	3	3	3	339	39.198	5.38	94.1	94.7	92.4	97	102.8	109.3	105.5	104.4	94.55	105.5	1.11581	0.000618171
B3KUE6		cDNA FLJ39696 fis, clone SMINT2011033, highly similar to Sorting and assembly machinery component 50 homolog OS=Homo sapiens PE=2 SV=1	9.48905	2	2	1	274	30.193	8.62	96.5	96	95.6	90	105.9	102.7	102.8	110.4	94.525	105.45	1.11558	0.00360165
V9HW00	HEL-S-77p	Epididymis secretory sperm binding protein Li 77p (Fragment) OS=Homo sapiens GN=HEL-S-77p PE=2 SV=1	2.66272	1	1	1	338	38.989	9.57	92.3	93.5	98.6	93.7	102.7	113.6	102	103.5	94.525	105.45	1.11558	0.0119194
Q3MHU6	NDUFB1	NDUFB1 protein (Fragment) OS=Homo sapiens GN=NDUFB1 PE=2 SV=1	12.3596	1	1	1	89	9.966	8.92	97.7	93.5	95.1	91.9	106	103.9	103.9	108	94.55	105.45	1.11528	0.000458406
Q7KZF4	SND1	Staphylococcal nuclease domain-containing protein 1 OS=Homo sapiens GN=SND1 PE=1 SV=1	47.9121	36	65	36	910	101.934	7.17	94.4	97.6	96.2	90	102.4	109.4	105	105	94.55	105.45	1.11528	0.00256404
B2R8N1		cDNA, FLJ93976, highly similar to Homo sapiens COP9 homolog (COP9), mRNA OS=Homo sapiens PE=2 SV=1	23.9234	3	3	3	209	23.183	5.38	95.2	93.6	101.1	88.3	106.6	105.1	103.8	106.3	94.55	105.45	1.11528	0.00695109
P27635	RPL10	60S ribosomal protein L10 OS=Homo sapiens GN=RPL10 PE=1 SV=4	28.0374	7	14	7	214	24.588	10.08	91.2	99.9	93.1	94	104.8	105.5	99.7	111.8	94.55	105.45	1.11528	0.0127501
P21283	ATP6V1C1	V-type proton ATPase subunit C 1 OS=Homo sapiens GN=ATP6V1C1 PE=1 SV=4	23.0366	8	9	8	382	43.914	7.46	94	101	95.6	87.7	100.8	106.7	100.1	114.1	94.575	105.425	1.11472	0.0432516
Q14894	CRYM	Ketimine reductase mu-crystallin OS=Homo sapiens GN=CRYM PE=1 SV=1	10.828	2	2	2	314	33.754	5.14	95.5	91.6	102.3	88.9	102.6	109.6	106.2	103.3	94.575	105.425	1.11472	0.0170348
Q9UP95	SLC12A4	Solute carrier family 12 member 4 OS=Homo sapiens GN=SLC12A4 PE=1 SV=2	2.11982	2	2	2	1085	120.572	6.44	97.1	94	99.7	87.5	96.8	103.9	103.5	117.5	94.575	105.425	1.11472	0.0764366
A0A0A0MRI2	SNX6	Sorting nexin OS=Homo sapiens GN=SNX6 PE=1 SV=1	15.5502	7	11	7	418	47.774	6.43	92.9	98.4	97.8	89.2	101.8	113.6	101.7	104.6	94.575	105.425	1.11472	0.0223368
Q15036	SNX17	Sorting nexin-17 OS=Homo sapiens GN=SNX17 PE=1 SV=1	11.2766	3	5	3	470	52.868	7.46	101.1	90.7	95.2	91.3	108.8	104.1	102.9	105.8	94.575	105.4	1.11446	0.00720819
A0A024R473	MRPL44	Mitochondrial ribosomal protein L44, isoform CRA_a OS=Homo sapiens GN=MRPL44 PE=4 SV=1	8.43373	2	2	2	332	37.512	8.4	94.9	92.7	99.3	91.4	105.1	104.2	107	105.3	94.575	105.4	1.11446	0.0010351
Q96SQ9	CYP2S1	Cytochrome P450 2S1 OS=Homo sapiens GN=CYP2S1 PE=1 SV=2	5.75397	2	2	2	504	55.781	8.62	96.5	101.9	97.8	82.2	102.4	109.7	106.2	103.3	94.6	105.4	1.11416	0.0570547
P41226	UBA7	Ubiquitin-like modifier-activating enzyme 7 OS=Homo sapiens GN=UBA7 PE=1 SV=2	3.65613	3	3	3	1012	111.624	6.04	98.4	97.8	96	86.2	106.8	104.5	100.7	109.6	94.6	105.4	1.11416	0.0194338
A0A0U1RRM6	ENAH	Protein enabled homolog OS=Homo sapiens GN=ENAH PE=1 SV=1	6.60848	5	6	5	802	87.346	7.77	99.3	91.9	89	98.2	107.5	108.2	102.7	103.2	94.6	105.4	1.11416	0.00920547
Q15274	QPRT	Nicotinate-nucleotide pyrophosphorylase [carboxylating] OS=Homo sapiens GN=QPRT PE=1 SV=3	12.7946	3	5	3	297	30.826	6.21	96.5	101	91.9	89.1	104	108.6	95.9	113.2	94.625	105.425	1.11413	0.0541546
A0A024RB01	ITGA5	Integrin, alpha 5 (Fibronectin receptor, alpha polypeptide), isoform CRA_b OS=Homo sapiens GN=ITGA5 PE=3 SV=1	12.5683	12	17	12	1098	119.164	6.06	91.6	97.1	100.5	89.2	104	110.3	104.3	102.9	94.6	105.375	1.1139	0.0125673
Q14643	ITPR1	Inositol 1,4,5-trisphosphate receptor type 1 OS=Homo sapiens GN=ITPR1 PE=1 SV=3	4.71356	11	11	8	2758	313.729	6.04	89.9	92.6	97.5	98.4	106.4	111.8	98.4	104.9	94.6	105.375	1.1139	0.019741
F8VW96	CSRP2	Cysteine and glycine-rich protein 2 OS=Homo sapiens GN=CSRP2 PE=1 SV=1	32.9218	6	11	6	243	26.719	8.48	94.1	101.1	87.6	95.7	110.2	105.5	98.6	107.3	94.625	105.4	1.11387	0.0273178
G3V4U0	FBLN5	Fibulin-5 OS=Homo sapiens GN=FBLN5 PE=1 SV=1	23.1788	9	39	9	453	50.847	4.77	85.9	103.4	96.1	93.1	107.7	110.4	104.5	99	94.625	105.4	1.11387	0.0489294
P30048	PRDX3	Thioredoxin-dependent peroxide reductase, mitochondrial OS=Homo sapiens GN=PRDX3 PE=1 SV=3	40.625	9	34	9	256	27.675	7.78	98.1	94.9	87.2	98.3	102.5	106.2	111.2	101.6	94.625	105.375	1.11361	0.0192948
Q8WUA2	PPIL4	Peptidyl-prolyl cis-trans isomerase-like 4 OS=Homo sapiens GN=PPIL4 PE=1 SV=1	4.26829	1	1	1	492	57.189	5.92	110.7	85.2	95.9	86.7	109.2	112.2	104.1	96	94.625	105.375	1.11361	0.167403
O15294	OGT	UDP-N-acetylglucosamine--peptide N-acetylglucosaminyltransferase 110 kDa subunit OS=Homo sapiens GN=OGT PE=1 SV=3	2.10325	2	2	2	1046	116.85	6.7	89.7	94.3	103.1	91.4	103.4	109.7	101.5	106.9	94.625	105.375	1.11361	0.0217659
P78356	PIP4K2B	Phosphatidylinositol 5-phosphate 4-kinase type-2 beta OS=Homo sapiens GN=PIP4K2B PE=1 SV=1	13.4615	5	5	2	416	47.348	7.33	88.6	89	107.8	93.1	107.6	99.4	112.9	101.6	94.625	105.375	1.11361	0.0956314
Q5SRD1	TIMM23B	Putative mitochondrial import inner membrane translocase subunit Tim23B OS=Homo sapiens GN=TIMM23B PE=5 SV=2	6.61479	1	1	1	257	28.03	9.39	87.3	88.6	112.1	90.5	107.9	115.8	104.2	93.5	94.625	105.35	1.11334	0.201144
G5E9D4	ELP4	Elongation protein 4 homolog (S. cerevisiae), isoform CRA_b OS=Homo sapiens GN=ELP4 PE=1 SV=1	3.36449	1	1	1	535	58.795	8.51	97.5	95.3	100.6	85.1	107.1	110.5	100.1	103.7	94.625	105.35	1.11334	0.0375027
A0A0A0MT83	IVD	Isovaleryl-CoA dehydrogenase, mitochondrial OS=Homo sapiens GN=IVD PE=1 SV=1	32.6291	11	17	11	426	46.621	8.05	94.7	98.1	91.4	94.4	106.1	109.4	104.6	101.4	94.65	105.375	1.11331	0.00250182
Q96BW9	TAMM41	Phosphatidate cytidylyltransferase, mitochondrial OS=Homo sapiens GN=TAMM41 PE=1 SV=2	3.53982	1	1	1	452	51.034	7.94	102.1	95.4	87.3	93.8	104.4	113.6	103	100.5	94.65	105.375	1.11331	0.0422773
Q9BXW7	CECR5	Cat eye syndrome critical region protein 5 OS=Homo sapiens GN=CECR5 PE=1 SV=1	8.03783	2	2	2	423	46.292	8.13	91.3	99	103.9	84.4	101.8	107.9	100.3	111.5	94.65	105.375	1.11331	0.0768201
Q9Y3E8		CGI-150 protein OS=Homo sapiens PE=2 SV=1	23.2143	10	16	10	504	54.977	8.7	104	93.6	87.9	93.1	102.6	109.2	103	106.5	94.65	105.325	1.11278	0.0283308
O14936	CASK	Peripheral plasma membrane protein CASK OS=Homo sapiens GN=CASK PE=1 SV=3	4.42765	3	3	3	926	105.056	6.43	90.8	101.9	92	93.9	105.9	104.1	105.7	105.6	94.65	105.325	1.11278	0.00560015
P20618	PSMB1	Proteasome subunit beta type-1 OS=Homo sapiens GN=PSMB1 PE=1 SV=2	43.1535	8	13	8	241	26.472	8.13	87.1	100.9	94.5	96.2	99.3	109.5	106.6	106	94.675	105.35	1.11275	0.0247324
A0A1B0GUZ7	EFR3A	Protein EFR3 homolog A OS=Homo sapiens GN=EFR3A PE=1 SV=1	2.47642	2	2	2	848	96.069	6.57	101.3	89.8	93.9	93.7	108.8	114.9	93.2	104.5	94.675	105.35	1.11275	0.08446
B2R7U4		cDNA, FLJ93605, highly similar to Homo sapiens heme oxygenase (decycling) 1 (HMOX1), mRNA OS=Homo sapiens PE=2 SV=1	23.2639	5	6	5	288	32.782	8.25	94.1	100.6	88.8	95.2	112.2	102.7	105.3	101.1	94.675	105.325	1.11249	0.021295
P34897	SHMT2	Serine hydroxymethyltransferase, mitochondrial OS=Homo sapiens GN=SHMT2 PE=1 SV=3	16.8651	8	13	8	504	55.958	8.53	105	97.5	91.7	84.6	100.1	108.9	107.3	104.9	94.7	105.3	1.11193	0.0664923
Q7L5Y1	ENOSF1	Mitochondrial enolase superfamily member 1 OS=Homo sapiens GN=ENOSF1 PE=1 SV=1	2.7088	1	1	1	443	49.754	6.48	99.3	88.8	102.5	88.2	112.7	98.3	105.1	105.1	94.7	105.3	1.11193	0.0641371
A0A024R0Q4	PLD3	Phospholipase D family, member 3, isoform CRA_b OS=Homo sapiens GN=PLD3 PE=4 SV=1	11.8367	6	11	6	490	54.671	6.47	99.9	96.1	94.5	88.3	101.7	105	106.5	108	94.7	105.3	1.11193	0.0086304
A8K5J7		cDNA FLJ77290, highly similar to Homo sapiens BCL2-associated athanogene 5 (BAG5), mRNA OS=Homo sapiens PE=2 SV=1	7.15884	2	2	2	447	51.209	5.99	101.5	89.1	95.2	93.1	98.8	112.9	102.3	107.3	94.725	105.325	1.1119	0.0385256
Q53FX5		Lin-7 homolog C variant (Fragment) OS=Homo sapiens PE=2 SV=1	27.4112	5	6	4	197	21.806	8.02	97.8	96.2	97.1	87.8	103.5	107.3	105.5	104.9	94.725	105.3	1.11164	0.00510758
H0YCJ8	RHCE	Blood group Rh(CE) polypeptide (Fragment) OS=Homo sapiens GN=RHCE PE=4 SV=1	9.09091	1	2	1	77	8.388	7.44	106.3	94.7	91.7	86.2	111.1	109.8	89.6	110.7	94.725	105.3	1.11164	0.167771
A8K651		cDNA FLJ75700, highly similar to Homo sapiens complement component 1, q subcomponent binding protein (C1QBP), nuclear gene encoding mitochondrial protein, mRNA OS=Homo sapiens PE=2 SV=1	31.5603	6	11	6	282	31.361	4.84	101.3	92.4	88	97.2	102.6	108	108.9	101.6	94.725	105.275	1.11138	0.0217907
Q56VL3	OCIAD2	OCIA domain-containing protein 2 OS=Homo sapiens GN=OCIAD2 PE=1 SV=1	12.987	2	2	2	154	16.943	9.03	96.1	95.9	97.7	89.2	104.7	107.9	102.7	105.8	94.725	105.275	1.11138	0.00285092
O43427	FIBP	Acidic fibroblast growth factor intracellular-binding protein OS=Homo sapiens GN=FIBP PE=1 SV=3	9.89011	4	4	4	364	41.851	6.48	93.6	97.2	93.9	94.3	124.2	101.3	100.9	94.7	94.75	105.275	1.11108	0.158642
O43615	TIMM44	Mitochondrial import inner membrane translocase subunit TIM44 OS=Homo sapiens GN=TIMM44 PE=1 SV=2	5.30973	2	2	2	452	51.323	8.32	102.8	97.4	86.4	92.4	104.4	109.4	107.4	99.8	94.75	105.25	1.11082	0.0419824
A0A0C4DGQ5	CAPNS1	Calpain small subunit 1 OS=Homo sapiens GN=CAPNS1 PE=1 SV=1	20.1863	6	12	6	322	33.765	6.23	96.9	85.9	90	106.2	104.1	106.7	103.3	106.9	94.75	105.25	1.11082	0.0597406
O60493	SNX3	Sorting nexin-3 OS=Homo sapiens GN=SNX3 PE=1 SV=3	43.8272	7	9	6	162	18.751	8.66	99.2	102.7	87.1	90	99.3	113.6	105.3	102.8	94.75	105.25	1.11082	0.0708302
Q14197	MRPL58	Peptidyl-tRNA hydrolase ICT1, mitochondrial OS=Homo sapiens GN=MRPL58 PE=1 SV=1	5.82524	1	2	1	206	23.615	10.07	101.3	96	91.5	90.2	103.7	102	111	104.3	94.75	105.25	1.11082	0.0167347
A0A087X117	NOMO1	Nodal modulator 1 OS=Homo sapiens GN=NOMO1 PE=1 SV=1	15.2328	14	18	14	1267	139.381	5.85	100.8	90.6	94.2	93.4	109.5	106	103.5	101.9	94.75	105.225	1.11055	0.00846548
Q53GE7		Tetratricopeptide repeat domain 1 variant (Fragment) OS=Homo sapiens PE=2 SV=1	3.42466	1	2	1	292	33.574	4.88	93.9	94.9	92.6	97.6	102	110.3	98.3	110.3	94.75	105.225	1.11055	0.0170962
A0A024R8W0	DDX48	DEAD (Asp-Glu-Ala-Asp) box polypeptide 48, isoform CRA_a OS=Homo sapiens GN=DDX48 PE=3 SV=1	29.1971	10	13	9	411	46.841	6.73	92.1	95.1	95.9	96	103.5	108.5	102.1	106.9	94.775	105.25	1.11052	0.000945431
Q13616	CUL1	Cullin-1 OS=Homo sapiens GN=CUL1 PE=1 SV=2	1.67526	1	3	1	776	89.622	8	100.5	92.2	92.5	93.8	101.8	106.5	109.8	102.7	94.75	105.2	1.11029	0.0079911
Q06124	PTPN11	Tyrosine-protein phosphatase non-receptor type 11 OS=Homo sapiens GN=PTPN11 PE=1 SV=2	6.86767	3	5	3	597	68.393	7.3	90.3	98.4	98.1	92.3	105.3	110.5	99.4	105.7	94.775	105.225	1.11026	0.0142228
B4DUV1		Fibulin-1 OS=Homo sapiens PE=2 SV=1	35.4134	16	43	4	641	70.108	5.26	89.1	99.7	94.5	95.8	105.4	108.8	99.2	107.5	94.775	105.225	1.11026	0.0141008
Q07812	BAX	Apoptosis regulator BAX OS=Homo sapiens GN=BAX PE=1 SV=1	29.6875	4	7	4	192	21.171	5.22	99.7	96.1	96.6	86.7	101.3	108.9	106.3	104.4	94.775	105.225	1.11026	0.0178207
Q29882	HLA-DQA1	HLA-DQA1 protein OS=Homo sapiens GN=HLA-DQA1 PE=2 SV=1	16.8627	4	17	1	255	27.931	5.36	93.7	97.6	80.3	107.5	85.8	89.5	95	150.6	94.775	105.225	1.11026	0.543945
P47813	EIF1AX	Eukaryotic translation initiation factor 1A, X-chromosomal OS=Homo sapiens GN=EIF1AX PE=1 SV=2	21.5278	3	4	3	144	16.45	5.24	88.6	99.3	96.5	94.7	106.2	106	105.8	102.9	94.775	105.225	1.11026	0.00476064
B3KNZ3		cDNA FLJ30801 fis, clone FEBRA2001217, highly similar to Homo sapiens LIM and senescent cell antigen-like domains 2 (LIMS2), mRNA OS=Homo sapiens PE=2 SV=1	31.5476	9	14	5	336	38.372	8.12	87.6	99.4	96.7	95.5	109	106.4	98.2	107.3	94.8	105.225	1.10997	0.0244843
A0A024R593	PPP2R5B	Protein phosphatase 2, regulatory subunit B (B56), beta isoform, isoform CRA_a OS=Homo sapiens GN=PPP2R5B PE=4 SV=1	2.8169	1	1	1	497	57.357	6.71	97.3	91.8	94.8	95.3	102.3	102.4	101.9	114.2	94.8	105.2	1.1097	0.017687
Q9ULH1	ASAP1	Arf-GAP with SH3 domain, ANK repeat and PH domain-containing protein 1 OS=Homo sapiens GN=ASAP1 PE=1 SV=4	2.65722	3	3	3	1129	125.42	7.31	98.8	95.7	90	94.8	104.3	104.6	103.2	108.8	94.825	105.225	1.10968	0.00321937
B2R6F3	SFRS3	Splicing factor arginine/serine-rich 3 OS=Homo sapiens GN=SFRS3 PE=2 SV=1	38.4146	8	16	7	164	19.318	11.65	95	101.3	90.1	92.8	106	106.2	99.4	109.1	94.8	105.175	1.10944	0.0164806
J3KQ18	DDT	D-dopachrome decarboxylase OS=Homo sapiens GN=DDT PE=1 SV=1	34.8485	4	7	4	132	14.184	7.3	106.2	91.6	90.7	90.7	103.9	100	109.5	107.3	94.8	105.175	1.10944	0.05376
P23434	GCSH	Glycine cleavage system H protein, mitochondrial OS=Homo sapiens GN=GCSH PE=1 SV=2	17.341	2	2	2	173	18.873	4.88	99.5	94.8	91	94	108.9	111.9	103.3	96.6	94.825	105.175	1.10915	0.0344863
B4DPD5		Ubiquitin thioesterase OS=Homo sapiens PE=2 SV=1	24.3506	6	9	6	308	35.158	5.59	101.2	93.3	90.1	94.7	104.5	107.8	104.6	103.8	94.825	105.175	1.10915	0.0060552
Q8TC12	RDH11	Retinol dehydrogenase 11 OS=Homo sapiens GN=RDH11 PE=1 SV=2	16.3522	4	6	4	318	35.363	8.82	96.4	95.3	97.7	89.9	97.7	108.5	95.1	119.4	94.825	105.175	1.10915	0.125491
B0LUG0	ALDH2	ALDH2 (Fragment) OS=Homo sapiens GN=ALDH2 PE=4 SV=1	34.2857	2	3	2	35	3.761	4.75	141.8	82.4	77.7	77.4	104.9	89.4	141.5	84.9	94.825	105.175	1.10915	0.6281
B3KTJ9		cDNA FLJ38393 fis, clone FEBRA2007212 OS=Homo sapiens PE=2 SV=1	7.90899	5	7	5	923	102.866	5.22	100	93.7	97.6	88	102.4	108.2	104.8	105.2	94.825	105.15	1.10888	0.0115184
Q9NQT5	EXOSC3	Exosome complex component RRP40 OS=Homo sapiens GN=EXOSC3 PE=1 SV=3	7.63636	1	1	1	275	29.553	8.1	100.8	87.3	103	88.2	105.9	106.7	106.5	101.5	94.825	105.15	1.10888	0.0529272
Q8NCN5	PDPR	Pyruvate dehydrogenase phosphatase regulatory subunit, mitochondrial OS=Homo sapiens GN=PDPR PE=1 SV=2	3.41297	3	3	3	879	99.301	6.35	93.4	94.1	91.6	100.2	108.6	106.7	105	100.3	94.825	105.15	1.10888	0.00706699
O43390	HNRNPR	Heterogeneous nuclear ribonucleoprotein R OS=Homo sapiens GN=HNRNPR PE=1 SV=1	28.1201	16	29	11	633	70.899	8.13	96.4	93.7	92.7	96.6	107.5	105.7	102.8	104.7	94.85	105.175	1.10886	0.000298168
Q7L775	EPM2AIP1	EPM2A-interacting protein 1 OS=Homo sapiens GN=EPM2AIP1 PE=1 SV=1	2.9654	1	1	1	607	70.325	6.11	102.8	82.1	106.4	88.1	102.6	102	109.6	106.5	94.85	105.175	1.10886	0.140086
E9KL30		Proteasome subunit beta type OS=Homo sapiens PE=2 SV=1	10.8303	3	3	3	277	29.946	7.68	108.4	86	88.3	96.7	108.4	100.1	108.1	104	94.85	105.15	1.10859	0.106838
Q7L5D6	GET4	Golgi to ER traffic protein 4 homolog OS=Homo sapiens GN=GET4 PE=1 SV=1	4.58716	1	1	1	327	36.481	5.41	97.1	90.9	92.6	98.8	107.8	121.6	99.3	91.9	94.85	105.15	1.10859	0.171719
Q9NPH2	ISYNA1	Inositol-3-phosphate synthase 1 OS=Homo sapiens GN=ISYNA1 PE=1 SV=1	4.48029	3	4	3	558	61.029	5.76	103	96	93.4	87	105.9	101.7	101.7	111.3	94.85	105.15	1.10859	0.0426817
Q53T59	HS1BP3	HCLS1-binding protein 3 OS=Homo sapiens GN=HS1BP3 PE=1 SV=1	4.33673	1	2	1	392	42.754	5.01	95.4	89.2	99.6	95.2	106.6	114.1	97.7	102.2	94.85	105.15	1.10859	0.0456132
Q6P587	FAHD1	Acylpyruvase FAHD1, mitochondrial OS=Homo sapiens GN=FAHD1 PE=1 SV=2	7.14286	1	1	1	224	24.827	7.39	103.3	92.2	92.1	91.9	118.9	110.7	98.4	92.6	94.875	105.15	1.1083	0.168741
Q13287	NMI	N-myc-interactor OS=Homo sapiens GN=NMI PE=1 SV=2	9.12052	2	2	2	307	35.035	5.34	94.6	93.7	93.5	97.7	108.7	105.8	102.3	103.8	94.875	105.15	1.1083	0.000901448
B1PBA3	SMPD4	SKNY protein OS=Homo sapiens GN=SMPD4 PE=1 SV=1	1.84758	1	1	1	866	97.747	8.27	95.3	100.1	102	82.1	101.4	108.2	100.5	110.4	94.875	105.125	1.10804	0.0919417
P08123	COL1A2	Collagen alpha-2(I) chain OS=Homo sapiens GN=COL1A2 PE=1 SV=7	7.39385	9	30	9	1366	129.235	8.95	96.5	94.5	98	90.5	109.4	101.2	100.1	109.7	94.875	105.1	1.10777	0.0153489
A0A024QYR8	TM9SF2	Transmembrane 9 superfamily member OS=Homo sapiens GN=TM9SF2 PE=2 SV=1	11.3122	6	9	6	663	75.725	7.44	92.6	96.4	100.9	89.6	104.7	107.3	101.3	107.1	94.875	105.1	1.10777	0.0109289
O14972	DSCR3	Down syndrome critical region protein 3 OS=Homo sapiens GN=DSCR3 PE=2 SV=1	16.1616	3	4	3	297	32.989	7.68	100.1	99	91.6	88.9	104.6	103.2	104.4	108.3	94.9	105.125	1.10774	0.0136113
Q08378	GOLGA3	Golgin subfamily A member 3 OS=Homo sapiens GN=GOLGA3 PE=1 SV=2	9.07877	10	10	10	1498	167.252	5.44	97.5	94	99.1	89	108.1	106.2	100	106.2	94.9	105.125	1.10774	0.0115297
B1ANH3	GUK1	Guanylate kinase (Fragment) OS=Homo sapiens GN=GUK1 PE=1 SV=1	3.67647	1	1	1	272	30.117	6.68	94.1	101.3	91.6	92.6	108.2	107.5	105.2	99.6	94.9	105.125	1.10774	0.0130914
V9HW90	HEL-75	Epididymis luminal protein 75 OS=Homo sapiens GN=HEL-75 PE=2 SV=1	33.908	13	27	13	522	56.221	8.5	97.5	98.8	95.2	88.1	103.6	107.3	103.3	106.2	94.9	105.1	1.10748	0.00749972
V9HW62	HEL-S-74	Lactoylglutathione lyase OS=Homo sapiens GN=HEL-S-74 PE=2 SV=1	35.3261	6	12	6	184	20.706	5.47	96.8	93.5	95.8	93.5	104.7	105	106.8	103.9	94.9	105.1	1.10748	6.27394e-05
Q96I99	SUCLG2	Succinate--CoA ligase [GDP-forming] subunit beta, mitochondrial OS=Homo sapiens GN=SUCLG2 PE=1 SV=2	51.8519	17	29	17	432	46.481	6.39	103.8	94.5	85.7	95.7	104.9	106.3	107.1	102.1	94.925	105.1	1.10719	0.0388737
A2NX48	BPI'	Bactericidal /Permeability Increasing Protein OS=Homo sapiens GN=BPI' PE=4 SV=1	12.4	2	2	1	250	27.53	9.55	103.7	89.3	90	96.6	95.2	91.9	103.8	129.3	94.9	105.05	1.10695	0.3077
Q16706	MAN2A1	Alpha-mannosidase 2 OS=Homo sapiens GN=MAN2A1 PE=1 SV=2	5.15734	5	8	5	1144	131.057	7.58	102	92.6	93.7	91.4	100.7	105.6	105.4	108.6	94.925	105.075	1.10693	0.0129388
D2JYI1	TGFBR2	TGF-beta receptor type-2 OS=Homo sapiens GN=TGFBR2 PE=3 SV=1	2.19595	1	1	1	592	67.413	5.88	91.3	85.7	93.7	109	108.5	92	123.2	96.6	94.925	105.075	1.10693	0.28094
A8K517	RPS23	Ribosomal protein S23, isoform CRA_a OS=Homo sapiens GN=RPS23 PE=2 SV=1	30.0699	6	18	6	143	15.798	10.49	96.2	99	87.2	97.3	100.5	108.6	100.2	110.9	94.925	105.05	1.10666	0.0378056
Q9NYF8	BCLAF1	Bcl-2-associated transcription factor 1 OS=Homo sapiens GN=BCLAF1 PE=1 SV=2	0.978261	1	1	1	920	106.059	9.98	104	97.4	92.3	86	109	107.7	94.3	109.2	94.925	105.05	1.10666	0.101917
A8K6L3		cDNA FLJ76883, highly similar to Homo sapiens FKSG44 gene (FKSG44), mRNA OS=Homo sapiens PE=2 SV=1	4.09483	1	1	1	464	51.133	6.11	101.5	86.8	95.8	95.7	105.2	111.1	105.9	98.1	94.95	105.075	1.10664	0.0462995
Q8TEP9	FLJ00144	FLJ00144 protein (Fragment) OS=Homo sapiens GN=FLJ00144 PE=2 SV=1	63.1373	13	20	1	255	28.437	6.18	109	89	94	87.8	94	124.4	103.9	97.9	94.95	105.05	1.10637	0.271191
O76046	SKI2W	Putative RNA helicase Ski2w OS=Homo sapiens GN=SKI2W PE=4 SV=1	3.5313	4	4	4	1246	137.707	6.1	95.8	98.2	97	88.8	102.4	108.4	100	109.4	94.95	105.05	1.10637	0.0174931
P50851	LRBA	Lipopolysaccharide-responsive and beige-like anchor protein OS=Homo sapiens GN=LRBA PE=1 SV=4	2.5847	6	6	6	2863	318.906	5.6	102.8	96.8	94.7	85.5	100.5	107.9	107.2	104.5	94.95	105.025	1.10611	0.0438238
Q8NI62	OK/KNS-cl.6	Ribosomal protein S2 OS=Homo sapiens GN=OK/KNS-cl.6 PE=2 SV=1	68.3544	5	13	1	79	8.752	8	96.6	93.9	89.9	99.5	102.7	109.1	90.8	117.6	94.975	105.05	1.10608	0.144324
P62306	SNRPF	Small nuclear ribonucleoprotein F OS=Homo sapiens GN=SNRPF PE=1 SV=1	9.30233	1	1	1	86	9.719	4.67	90.2	91.1	103.3	95.3	105.9	105.9	95	113.4	94.975	105.05	1.10608	0.0818276
Q15819	UBE2V2	Ubiquitin-conjugating enzyme E2 variant 2 OS=Homo sapiens GN=UBE2V2 PE=1 SV=4	30.3448	5	12	1	145	16.352	8.09	90.7	105.8	92.6	90.8	112.9	113.5	91.1	102.7	94.975	105.05	1.10608	0.16656
Q8N5F4	IGL@	IGL@ protein OS=Homo sapiens GN=IGL@ PE=1 SV=1	42.9185	9	304	1	233	24.945	5.34	103.8	98.2	89.3	88.6	113.2	104.7	90.4	111.8	94.975	105.025	1.10582	0.166051
P11940	PABPC1	Polyadenylate-binding protein 1 OS=Homo sapiens GN=PABPC1 PE=1 SV=2	27.5157	17	26	12	636	70.626	9.5	93.9	98.2	92.7	95.1	104.5	106.9	103.1	105.6	94.975	105.025	1.10582	0.000416077
Q6PJ69	TRIM65	Tripartite motif-containing protein 65 OS=Homo sapiens GN=TRIM65 PE=1 SV=3	1.54739	1	1	1	517	57.317	6.7	93.8	108	90.2	87.9	94	131.1	84.5	110.5	94.975	105.025	1.10582	0.402834
A8K4I8		cDNA FLJ78131, highly similar to Homo sapiens nipsnap homolog 1 (C. elegans) (NIPSNAP1), mRNA OS=Homo sapiens PE=2 SV=1	16.1972	5	7	3	284	33.231	9.39	85.5	101	96.6	96.8	104	108.3	111.9	95.9	94.975	105.025	1.10582	0.0802729
Q12882	DPYD	Dihydropyrimidine dehydrogenase [NADP(+)] OS=Homo sapiens GN=DPYD PE=1 SV=2	5.46341	4	4	4	1025	111.329	7.05	99.1	96.4	93	91.4	106.5	105.4	98.8	109.3	94.975	105	1.10555	0.0119025
A0A024R3W2	TOMM20	Translocase of outer mitochondrial membrane 20 homolog (Yeast), isoform CRA_a OS=Homo sapiens GN=TOMM20 PE=3 SV=1	13.7931	2	2	2	145	16.288	8.6	99.2	95.4	94.2	91.2	99.9	107.5	104.5	108.2	95	105.025	1.10553	0.0071733
O75340	PDCD6	Programmed cell death protein 6 OS=Homo sapiens GN=PDCD6 PE=1 SV=1	40.8377	6	12	6	191	21.855	5.4	92.1	93.8	97.5	96.6	104.9	105.4	102.9	106.8	95	105	1.10526	0.000523048
P61081	UBE2M	NEDD8-conjugating enzyme Ubc12 OS=Homo sapiens GN=UBE2M PE=1 SV=1	31.1475	5	7	5	183	20.887	7.69	94.4	93.6	97.1	94.9	104.9	106.2	102.2	106.7	95	105	1.10526	0.000208622
A0A024R396	C11orf54	Chromosome 11 open reading frame 54, isoform CRA_a OS=Homo sapiens GN=C11orf54 PE=4 SV=1	10.4762	3	4	3	315	35.095	6.7	95.8	96.3	97	90.9	108	102.2	105.8	104	95	105	1.10526	0.00171249
Q9H0Q0	FAM49A	Protein FAM49A OS=Homo sapiens GN=FAM49A PE=2 SV=1	11.4551	3	4	1	323	37.289	6.01	100.1	84.8	101.9	93.2	98.3	113.6	101.6	106.4	95	104.975	1.105	0.098744
A0A024R4Q8	RPS5	Ribosomal protein S5, isoform CRA_a OS=Homo sapiens GN=RPS5 PE=3 SV=1	47.0588	8	24	8	204	22.862	9.72	89.7	101.3	96.9	92.1	102	107.8	104.7	105.4	95	104.975	1.105	0.0126636
O43660	PLRG1	Pleiotropic regulator 1 OS=Homo sapiens GN=PLRG1 PE=1 SV=1	4.86381	2	2	2	514	57.158	9.17	87.3	105	104.1	83.7	99	119.8	99.9	101.3	95.025	105	1.10497	0.228626
A0A024R9M9	CHP	Calcium binding protein P22, isoform CRA_a OS=Homo sapiens GN=CHP PE=4 SV=1	27.6923	4	5	4	195	22.442	5.1	98	96.2	95.6	90.3	103.9	102.8	105.5	107.8	95.025	105	1.10497	0.00235963
Q562R0	ACT	Actin-like protein (Fragment) OS=Homo sapiens GN=ACT PE=4 SV=1	28.1553	2	136	1	103	11.517	6.35	90.7	106.7	94.5	88.2	95.6	114.8	86.5	123	95.025	104.975	1.10471	0.328921
V9GYM8	ARHGEF2	Rho guanine nucleotide exchange factor 2 OS=Homo sapiens GN=ARHGEF2 PE=1 SV=1	3.58875	3	4	3	1031	115.999	7.37	96.9	95.1	93.4	94.7	101.5	105.7	108.1	104.6	95.025	104.975	1.10471	0.000671297
A0A024R7I0	GIPC1	GIPC PDZ domain containing family, member 1, isoform CRA_a OS=Homo sapiens GN=GIPC1 PE=4 SV=1	8.10811	2	2	2	333	36.027	6.28	97.5	96	92.3	94.3	100.4	112.6	107.2	99.7	95.025	104.975	1.10471	0.0222242
Q9H2W6	MRPL46	39S ribosomal protein L46, mitochondrial OS=Homo sapiens GN=MRPL46 PE=1 SV=1	7.52688	1	2	1	279	31.685	7.05	119.2	82.9	91.4	86.7	99.2	97.2	119.4	104	95.05	104.95	1.10416	0.344356
P14324	FDPS	Farnesyl pyrophosphate synthase OS=Homo sapiens GN=FDPS PE=1 SV=4	11.9332	4	6	4	419	48.245	6.15	97.2	97.7	94.3	91	105.9	109.5	102.2	102.2	95.05	104.95	1.10416	0.00542395
A8K335		cDNA FLJ76254, highly similar to Homo sapiens gamma-glutamyl hydrolase (GGH), mRNA OS=Homo sapiens PE=2 SV=1	4.71698	1	1	1	318	36.024	7.42	94.3	101.1	106.4	78.4	102	101.2	105.5	111.1	95.05	104.95	1.10416	0.177507
A0A0S2Z4B5	PPP3CA	Serine/threonine-protein phosphatase (Fragment) OS=Homo sapiens GN=PPP3CA PE=2 SV=1	16.8297	8	11	6	511	57.622	6.3	97.7	95.3	96.8	90.4	103.8	104.5	98.8	112.7	95.05	104.95	1.10416	0.0241862
K7EMT4		Uncharacterized protein (Fragment) OS=Homo sapiens PE=4 SV=1	8.87574	1	2	1	169	17.258	8.19	97.1	92.2	91.6	99.3	106.4	107.5	105.8	100.1	95.05	104.95	1.10416	0.00748333
P25685	DNAJB1	DnaJ homolog subfamily B member 1 OS=Homo sapiens GN=DNAJB1 PE=1 SV=4	23.2353	7	9	6	340	38.02	8.63	98.9	98.7	89.8	92.8	107.4	107.4	101	103.9	95.05	104.925	1.10389	0.0111458
A0A140VJT8		Testicular tissue protein Li 164 OS=Homo sapiens PE=2 SV=1	48.59	16	35	16	461	49.941	4.82	98.6	91	94.5	96.1	105.5	104.8	102.6	106.8	95.05	104.925	1.10389	0.00161644
A8K9T3		cDNA FLJ76467, highly similar to Homo sapiens acyl-CoA synthetase long-chain family member 1 (ACSL1), mRNA OS=Homo sapiens PE=2 SV=1	15.1862	9	15	8	698	77.902	7.18	93.2	102.3	95.6	89.2	102.5	106.7	109.1	101.5	95.075	104.95	1.10387	0.0235366
O60220	TIMM8A	Mitochondrial import inner membrane translocase subunit Tim8 A OS=Homo sapiens GN=TIMM8A PE=1 SV=1	52.5773	3	4	3	97	10.991	5.16	98	94	91.8	96.5	110.9	101	112.6	95.3	95.075	104.95	1.10387	0.0628051
A0A087WWE2	POLR2A	DNA-directed RNA polymerase subunit OS=Homo sapiens GN=POLR2A PE=1 SV=1	2.0202	3	4	3	1980	218.067	7.85	83.8	101.2	100.5	94.8	117.3	106	106.7	89.8	95.075	104.95	1.10387	0.205426
Q9H6R3	ACSS3	Acyl-CoA synthetase short-chain family member 3, mitochondrial OS=Homo sapiens GN=ACSS3 PE=1 SV=1	2.18659	1	1	1	686	74.73	8.63	101	96.2	90.3	92.8	105.1	111	99.7	103.9	95.075	104.925	1.1036	0.0241059
A0A024RBT0	WDR66	WD repeat domain 66, isoform CRA_a OS=Homo sapiens GN=WDR66 PE=4 SV=1	0.606586	1	1	1	1154	130.514	5.05	88.5	98.8	97.1	95.9	99.3	120.4	97.9	102	95.075	104.9	1.10334	0.135958
Q15120	PDK3	[Pyruvate dehydrogenase (acetyl-transferring)] kinase isozyme 3, mitochondrial OS=Homo sapiens GN=PDK3 PE=1 SV=1	2.21675	1	1	1	406	46.909	8.37	93.6	102.4	98.5	85.8	97.7	105.2	103.4	113.3	95.075	104.9	1.10334	0.0874359
A8K9K6		cDNA FLJ76962, highly similar to Homo sapiens nucleolar protein 5A (56kDa with KKE/D repeat) (NOL5A), mRNA OS=Homo sapiens PE=2 SV=1	17.5084	8	10	8	594	65.937	9.23	98.9	90.5	101.9	89.1	104.9	103.9	103.2	107.7	95.1	104.925	1.10331	0.0243194
V9HWI3	HEL-S-130P	Cathepsin D (Lysosomal aspartyl peptidase), isoform CRA_a OS=Homo sapiens GN=HEL-S-130P PE=2 SV=1	45.1456	15	119	15	412	44.524	6.54	111.7	90.3	79.7	98.7	108.4	98.3	97	115.9	95.1	104.9	1.10305	0.271996
P30050	RPL12	60S ribosomal protein L12 OS=Homo sapiens GN=RPL12 PE=1 SV=1	63.6364	8	21	8	165	17.808	9.42	93.9	98.3	94.9	93.3	104.7	104.3	102.5	108.1	95.1	104.9	1.10305	0.000913682
Q9Y266	NUDC	Nuclear migration protein nudC OS=Homo sapiens GN=NUDC PE=1 SV=1	21.7523	6	6	6	331	38.219	5.38	99.2	94.5	95.4	91.3	105.5	107.7	99.5	106.9	95.1	104.9	1.10305	0.00735262
A0A075B7B8	IGHV3OR16-12	Protein IGHV3OR16-12 (Fragment) OS=Homo sapiens GN=IGHV3OR16-12 PE=1 SV=1	18.8034	2	12	1	117	12.866	6.51	102.9	89.8	101.8	85.9	111.2	99.6	88.6	120.2	95.1	104.9	1.10305	0.27147
A0A024RDT5	POSTN	Periostin, osteoblast specific factor, isoform CRA_a OS=Homo sapiens GN=POSTN PE=4 SV=1	47.1117	30	106	1	779	86.966	7.81	93.5	93.5	95	98.5	116.6	107	103.5	92.5	95.125	104.9	1.10276	0.104445
G3V5Z7	PSMA6	Proteasome subunit alpha type OS=Homo sapiens GN=PSMA6 PE=1 SV=1	46.0317	11	19	11	252	28.129	6.76	94	96.2	95.1	95.2	107.4	104	101.3	106.8	95.125	104.875	1.1025	0.000573793
E7EWW0	C16orf62	UPF0505 protein C16orf62 OS=Homo sapiens GN=C16orf62 PE=1 SV=2	1.14068	1	1	1	1052	118.537	7.84	96.7	96.7	98	89.1	99.8	104.6	98.2	116.9	95.125	104.875	1.1025	0.0831154
A0A0S2Z5L1	ABCF3	ATP-binding cassette sub-family F member 3 isoform 1 (Fragment) OS=Homo sapiens GN=ABCF3 PE=2 SV=1	2.11566	1	1	1	709	79.695	6.34	99.3	94.7	98.5	88.1	100.3	105.6	107.6	106	95.15	104.875	1.10221	0.0178156
Q86U75		Dihydropyrimidinase-like 2 OS=Homo sapiens PE=2 SV=1	40.5493	18	103	2	619	66.975	6	90.3	103.3	101.1	85.9	105.3	97.1	99.2	117.8	95.15	104.85	1.10194	0.172444
P61160	ACTR2	Actin-related protein 2 OS=Homo sapiens GN=ACTR2 PE=1 SV=1	34.7716	13	31	13	394	44.732	6.74	95.3	93.4	94.4	97.5	105.9	108.2	101.3	104	95.15	104.85	1.10194	0.00126664
O60925	PFDN1	Prefoldin subunit 1 OS=Homo sapiens GN=PFDN1 PE=1 SV=2	16.3934	2	2	2	122	14.202	6.81	110	94.8	89.5	86.3	98.9	105.9	107.5	107.1	95.15	104.85	1.10194	0.135302
A0A024RD18	STK38	Serine/threonine kinase 38, isoform CRA_a OS=Homo sapiens GN=STK38 PE=3 SV=1	7.31183	3	3	3	465	54.155	7.15	102.4	90	88.6	99.6	102.7	104.9	107.7	104.1	95.15	104.85	1.10194	0.0356665
Q6NVY1	HIBCH	3-hydroxyisobutyryl-CoA hydrolase, mitochondrial OS=Homo sapiens GN=HIBCH PE=1 SV=2	5.95855	3	4	3	386	43.454	8.19	101.2	100.8	89.7	89	103.1	103.8	104.8	107.8	95.175	104.875	1.10192	0.0331356
Q96PQ0	SORCS2	VPS10 domain-containing receptor SorCS2 OS=Homo sapiens GN=SORCS2 PE=1 SV=3	0.69025	1	1	1	1159	128.071	7.08	102.1	94.5	96	88	95.9	97.7	120.7	105	95.15	104.825	1.10168	0.178118
Q9UK22	FBXO2	F-box only protein 2 OS=Homo sapiens GN=FBXO2 PE=1 SV=2	5.06757	1	1	1	296	33.307	4.37	107.4	94.6	90.5	88.1	103.7	109.6	99.2	106.8	95.15	104.825	1.10168	0.0926455
A8K005		cDNA FLJ77896, highly similar to Homo sapiens Ras homolog enriched in brain (RHEB), mRNA OS=Homo sapiens PE=2 SV=1	5.43478	1	1	1	184	20.453	5.92	89.7	95.7	100.3	94.9	101.3	110.6	101.8	105.6	95.15	104.825	1.10168	0.0194359
Q86UT6	NLRX1	NLR family member X1 OS=Homo sapiens GN=NLRX1 PE=1 SV=1	0.717949	1	1	1	975	107.548	7.37	89.2	108.6	93.1	89.8	109	109.5	98.6	102.3	95.175	104.85	1.10165	0.116158
B7Z6T9		cDNA FLJ50237, highly similar to Homo sapiens fibulin 2 (FBLN2), transcript variant 1, mRNA OS=Homo sapiens PE=2 SV=1	23.8004	10	18	1	521	57.528	5.57	89.6	104.7	100.8	85.6	93.8	127.6	106.7	91.3	95.175	104.85	1.10165	0.345457
Q9NR31	SAR1A	GTP-binding protein SAR1a OS=Homo sapiens GN=SAR1A PE=1 SV=1	46.9697	6	11	4	198	22.353	6.68	112.1	94.8	83.2	90.6	103	104.4	108.5	103.4	95.175	104.825	1.10139	0.174015
Q9H008	LHPP	Phospholysine phosphohistidine inorganic pyrophosphate phosphatase OS=Homo sapiens GN=LHPP PE=1 SV=2	12.5926	2	3	2	270	29.147	6.15	92.6	102.9	96.8	88.4	101.8	113.8	98.7	105	95.175	104.825	1.10139	0.0752673
Q0ZCJ2		Immunglobulin heavy chain variable region (Fragment) OS=Homo sapiens PE=4 SV=1	45.9677	5	19	2	124	13.642	7.93	100.3	84.2	99.7	96.5	108.8	95.4	95.1	119.9	95.175	104.8	1.10113	0.220798
Q15046	KARS	Lysine--tRNA ligase OS=Homo sapiens GN=KARS PE=1 SV=3	19.598	11	12	11	597	68.005	6.35	100.7	93.1	91.9	95.1	105.7	106.5	101.4	105.7	95.2	104.825	1.1011	0.00539668
J3KQ48	PTRH2	Peptidyl-tRNA hydrolase 2, mitochondrial OS=Homo sapiens GN=PTRH2 PE=1 SV=1	39.4444	4	6	4	180	19.312	8.73	97.1	97.7	98.6	87.4	102.9	106.7	105.1	104.5	95.2	104.8	1.10084	0.0126397
C9JIF9	APEH	Acylamino-acid-releasing enzyme OS=Homo sapiens GN=APEH PE=1 SV=1	13.4328	8	10	8	737	81.622	5.54	105.2	89.5	98.7	87.4	103.3	103.2	110.4	102.3	95.2	104.8	1.10084	0.0791845
J3QL71	SCRN2	Secernin-2 OS=Homo sapiens GN=SCRN2 PE=1 SV=1	6.23557	2	2	2	433	47.464	5.68	105.9	84.8	97	93.1	98.7	110.5	99.8	110.2	95.2	104.8	1.10084	0.127634
B0LPF3	GRB2	Growth factor receptor-bound protein 2 OS=Homo sapiens GN=GRB2 PE=2 SV=1	45.1613	11	14	11	217	25.19	6.32	93.6	99.1	94.3	93.8	105.1	105.9	103.4	104.8	95.2	104.8	1.10084	0.000488883
B2R5I8		cDNA, FLJ92490, highly similar to Homo sapiens RAB32, member RAS oncogene family (RAB32), mRNA OS=Homo sapiens PE=2 SV=1	28	5	5	4	225	24.941	6.68	94.4	96.8	94.5	95.1	95.1	111	100	113	95.2	104.775	1.10058	0.0697284
P33897	ABCD1	ATP-binding cassette sub-family D member 1 OS=Homo sapiens GN=ABCD1 PE=1 SV=2	1.61074	1	2	1	745	82.885	8.95	97.8	96.9	88.5	97.6	106.7	111.2	95.7	105.5	95.2	104.775	1.10058	0.0520041
Q5JS54	PSMG4	Proteasome assembly chaperone 4 OS=Homo sapiens GN=PSMG4 PE=2 SV=2	20.3252	1	1	1	123	13.766	6.52	100.8	84	97.2	98.9	110.3	104.5	102.4	102	95.225	104.8	1.10055	0.0659584
Q9UL82		Myosin-reactive immunoglobulin light chain variable region (Fragment) OS=Homo sapiens PE=2 SV=1	16.8224	2	4	2	107	11.438	6.6	101.8	90	95.1	94	108.1	95.3	102.1	113.7	95.225	104.8	1.10055	0.0852595
Q9BYD1	MRPL13	39S ribosomal protein L13, mitochondrial OS=Homo sapiens GN=MRPL13 PE=1 SV=1	4.49438	1	1	1	178	20.679	9.16	91.8	97	97.4	94.7	103.2	110.2	101.1	104.7	95.225	104.8	1.10055	0.00632614
A0A0X9T7T4		MS-D3 heavy chain variable region (Fragment) OS=Homo sapiens PE=2 SV=1	34.3284	4	43	2	134	15.042	5.92	89	108.9	92.3	90.7	102.9	99.2	97.5	119.5	95.225	104.775	1.10029	0.21131
P19338	NCL	Nucleolin OS=Homo sapiens GN=NCL PE=1 SV=3	26.6197	19	36	19	710	76.568	4.7	98	97.2	90.7	95	104.2	105.6	104.5	104.8	95.225	104.775	1.10029	0.00121514
G5E9T8	GOSR1	Golgi SNAP receptor complex member 1 (Fragment) OS=Homo sapiens GN=GOSR1 PE=1 SV=2	3.92157	1	1	1	255	29.064	9.91	97.1	92.2	98.5	93.1	108	113.4	92.3	105.4	95.225	104.775	1.10029	0.0901342
Q8IZ83	ALDH16A1	Aldehyde dehydrogenase family 16 member A1 OS=Homo sapiens GN=ALDH16A1 PE=1 SV=2	11.4713	7	9	7	802	85.074	6.79	101.8	92.1	95.9	91.2	101.4	104.4	103.8	109.5	95.25	104.775	1.1	0.0179468
P46976	GYG1	Glycogenin-1 OS=Homo sapiens GN=GYG1 PE=1 SV=4	26.8571	8	15	8	350	39.359	5.53	93.9	97.3	95.1	94.6	110.3	103.9	98.6	106.1	95.225	104.725	1.09976	0.00967989
Q14247	CTTN	Src substrate cortactin OS=Homo sapiens GN=CTTN PE=1 SV=2	10	5	8	5	550	61.549	5.4	100.5	96.2	92.6	91.7	104.7	108.4	102.4	103.5	95.25	104.75	1.09974	0.00731488
A8K3H8		cDNA FLJ77680, highly similar to Homo sapiens protein phosphatase 2 (formerly 2A), regulatory subunit A (PR 65), alpha isoform (PPP2R1A), mRNA OS=Homo sapiens PE=2 SV=1	29.202	14	21	14	589	65.251	5.11	88.9	97.8	99.2	95.1	106.2	106	101	105.8	95.25	104.75	1.09974	0.0107032
E5RJR5	SKP1	S-phase kinase-associated protein 1 OS=Homo sapiens GN=SKP1 PE=1 SV=1	19.0184	4	8	4	163	18.708	4.7	97.6	90.2	90	103.2	100.6	104.5	106.7	107.2	95.25	104.75	1.09974	0.0357138
B2RDF5		cDNA, FLJ96587, highly similar to Homo sapiens SUMO-1 activating enzyme subunit 2 (UBA2), mRNA OS=Homo sapiens PE=2 SV=1	6.09375	3	4	3	640	71.135	5.29	103	91.4	95.4	91.2	104	108.1	100.4	106.5	95.25	104.75	1.09974	0.0258627
Q53GS9	USP39	U4/U6.U5 tri-snRNP-associated protein 2 OS=Homo sapiens GN=USP39 PE=1 SV=2	8.67257	3	4	3	565	65.34	8.91	99.2	94.6	93.8	93.4	108.5	104.1	102.4	104	95.25	104.75	1.09974	0.00228635
Q96EP0	RNF31	E3 ubiquitin-protein ligase RNF31 OS=Homo sapiens GN=RNF31 PE=1 SV=1	1.1194	1	1	1	1072	119.575	6.57	103.9	90.8	103.4	82.9	91.7	104.1	124.1	99.1	95.25	104.75	1.09974	0.312405
Q9UI30	TRMT112	Multifunctional methyltransferase subunit TRM112-like protein OS=Homo sapiens GN=TRMT112 PE=1 SV=1	11.2	1	1	1	125	14.19	5.26	94	82.1	111.4	93.6	103.7	102.5	111.9	101	95.275	104.775	1.09971	0.195079
Q12959	DLG1	Disks large homolog 1 OS=Homo sapiens GN=DLG1 PE=1 SV=2	3.65044	3	3	3	904	100.393	5.76	98.4	96.9	90.1	95.6	102.5	107.8	105.7	102.9	95.25	104.725	1.09948	0.00503399
B2R657		Annexin OS=Homo sapiens PE=2 SV=1	25.4098	12	21	12	488	52.607	5.52	93.3	95.7	95.8	96.3	105.5	107.9	101.3	104.3	95.275	104.75	1.09945	0.000809364
P14854	COX6B1	Cytochrome c oxidase subunit 6B1 OS=Homo sapiens GN=COX6B1 PE=1 SV=2	66.2791	5	11	5	86	10.186	7.05	84.5	100.9	102.7	93	106.2	108.7	100.3	103.8	95.275	104.75	1.09945	0.0815155
K7EIK7	EML2	Echinoderm microtubule-associated protein-like 2 OS=Homo sapiens GN=EML2 PE=1 SV=1	9.96119	6	8	6	773	84.676	6.87	94.6	95.3	102.3	88.9	103.7	112.1	99.2	104	95.275	104.75	1.09945	0.0486212
Q96BM9	ARL8A	ADP-ribosylation factor-like protein 8A OS=Homo sapiens GN=ARL8A PE=1 SV=1	37.6344	6	10	2	186	21.402	7.77	97.4	92.1	90	101.6	103.6	107.2	101.7	106.5	95.275	104.75	1.09945	0.0175096
A0A087X020	SBDS	Ribosome maturation protein SBDS OS=Homo sapiens GN=SBDS PE=1 SV=1	31.2	7	10	7	250	28.846	8.75	94.2	97	96.9	93	102.6	104.3	103.4	108.6	95.275	104.725	1.09919	0.00130332
B2RB52		cDNA, FLJ95314, highly similar to Homo sapiens transducin (beta)-like 2 (TBL2), transcript variant 1, mRNA OS=Homo sapiens PE=2 SV=1	10.962	4	5	4	447	49.796	9.44	90.8	103	93.4	93.9	100.1	115.6	95.1	108.1	95.275	104.725	1.09919	0.121053
P68133	ACTA1	Actin, alpha skeletal muscle OS=Homo sapiens GN=ACTA1 PE=1 SV=1	72.1485	23	2103	2	377	42.024	5.39	96	96.5	96.4	92.2	106.2	105.4	100.3	106.9	95.275	104.7	1.09892	0.00204922
Q99471	PFDN5	Prefoldin subunit 5 OS=Homo sapiens GN=PFDN5 PE=1 SV=2	31.1688	4	5	4	154	17.317	6.33	100.6	99.3	88.7	92.6	100.7	106.4	103.8	107.9	95.3	104.7	1.09864	0.0268443
A8K6U7		cDNA FLJ78252, highly similar to Homo sapiens heterogeneous nuclear ribonucleoprotein U-like 1 (HNRPUL1), transcript variant 1, mRNA OS=Homo sapiens PE=2 SV=1	12.0327	7	7	7	856	95.619	6.92	101	92.6	95.3	92.3	106.8	106.4	99.7	105.9	95.3	104.7	1.09864	0.011579
P62072	TIMM10	Mitochondrial import inner membrane translocase subunit Tim10 OS=Homo sapiens GN=TIMM10 PE=1 SV=1	7.77778	1	2	1	90	10.326	6.29	92.4	104	92.4	92.4	108.2	110.4	93	107.2	95.3	104.7	1.09864	0.103825
Q6IQ30	PABPC4	Polyadenylate-binding protein OS=Homo sapiens GN=PABPC4 PE=2 SV=1	13.0303	8	14	3	660	72.315	9.35	90.5	96.3	101.8	92.6	103.8	104.5	103.6	106.9	95.3	104.7	1.09864	0.0109687
Q53XS4	PTPN6	Tyrosine-protein phosphatase non-receptor type OS=Homo sapiens GN=PTPN6 PE=2 SV=1	23.4506	12	16	12	597	67.677	7.78	100.1	95.3	93.7	92.1	104.7	108.9	102.7	102.4	95.3	104.675	1.09837	0.0063634
A0A087WX97	BCL2L13	Bcl-2-like protein 13 OS=Homo sapiens GN=BCL2L13 PE=1 SV=1	2.75049	1	1	1	509	54.356	4.54	101.2	92.7	97.4	89.9	107.8	108.3	99.5	103.1	95.3	104.675	1.09837	0.0281204
A0A024R0P9	TOMM40	Translocase of outer mitochondrial membrane 40 homolog (Yeast), isoform CRA_c OS=Homo sapiens GN=TOMM40 PE=4 SV=1	26.0388	6	10	6	361	37.869	7.25	94.7	96.9	96	93.6	109	106.4	102.6	100.7	95.3	104.675	1.09837	0.00338454
Q6LEN0	PGIS	Prostacyclin synthase (Fragment) OS=Homo sapiens GN=PGIS PE=3 SV=1	28.2908	10	18	10	509	57.833	7.31	88.9	101.8	96.9	93.7	109	106	101.4	102.4	95.325	104.7	1.09835	0.0270376
Q5XKE5	KRT79	Keratin, type II cytoskeletal 79 OS=Homo sapiens GN=KRT79 PE=1 SV=2	15.3271	9	91	2	535	57.8	7.2	97.4	98.7	98.5	86.7	95.1	112.3	104	107.4	95.325	104.7	1.09835	0.089604
A0A0S2Z4R1	YARS	Tyrosine--tRNA ligase (Fragment) OS=Homo sapiens GN=YARS PE=2 SV=1	23.2955	12	14	12	528	59.106	7.05	92	96.5	97.3	95.5	102	106.4	106.8	103.5	95.325	104.675	1.09809	0.00127095
A5HKN7	HLA-DRB1	MHC class II antigen (Fragment) OS=Homo sapiens GN=HLA-DRB1 PE=4 SV=1	65.1685	5	9	2	89	10.768	8.03	65.2	89.5	162.4	64.2	120.8	111.8	77.8	108.3	95.325	104.675	1.09809	0.720477
Q13435	SF3B2	Splicing factor 3B subunit 2 OS=Homo sapiens GN=SF3B2 PE=1 SV=2	5.81006	4	4	4	895	100.165	5.67	92.8	98.8	94.4	95.3	106.3	106.1	98	108.3	95.325	104.675	1.09809	0.0115884
B5MCP4	LBH	Protein LBH OS=Homo sapiens GN=LBH PE=1 SV=1	17.1171	1	1	1	111	12.577	4.41	98.1	94.9	95.8	92.5	102	112.2	98.7	105.8	95.325	104.675	1.09809	0.0241166
Q9Y315	DERA	Deoxyribose-phosphate aldolase OS=Homo sapiens GN=DERA PE=1 SV=2	22.327	5	6	5	318	35.208	8.94	96	92.4	101.4	91.5	100.6	111.3	99.4	107.4	95.325	104.675	1.09809	0.041169
Q9Y230	RUVBL2	RuvB-like 2 OS=Homo sapiens GN=RUVBL2 PE=1 SV=3	33.4773	14	21	14	463	51.125	5.64	97.7	92.9	97.5	93.2	102.5	106.5	100.8	108.8	95.325	104.65	1.09782	0.00607331
D3DQX7	SAA1	Serum amyloid A protein OS=Homo sapiens GN=SAA1 PE=3 SV=1	16.3934	1	2	1	122	13.554	6.79	107.3	87.7	87.1	99.2	105.8	107.1	106.8	98.9	95.325	104.65	1.09782	0.125321
P48960	CD97	CD97 antigen OS=Homo sapiens GN=CD97 PE=1 SV=4	3.23353	2	2	2	835	91.809	6.87	97	97.1	93	94.2	104.9	101.3	101	111.4	95.325	104.65	1.09782	0.0120718
Q86YV0	RASAL3	RAS protein activator like-3 OS=Homo sapiens GN=RASAL3 PE=1 SV=2	2.4728	2	2	2	1011	111.829	8.75	96.1	98.8	98	88.5	105.1	107.6	99.3	106.7	95.35	104.675	1.0978	0.0209459
Q53SS8	PCBP1	Epididymis secretory protein Li 85 OS=Homo sapiens GN=PCBP1 PE=2 SV=1	39.8876	10	23	8	356	37.474	7.09	99.7	94.4	93.6	93.7	106.9	106.9	102.7	102.1	95.35	104.65	1.09754	0.0031654
O43765	SGTA	Small glutamine-rich tetratricopeptide repeat-containing protein alpha OS=Homo sapiens GN=SGTA PE=1 SV=1	8.94569	2	5	2	313	34.042	4.87	101.6	96.2	95.9	87.7	96.7	111.9	104.5	105.5	95.35	104.65	1.09754	0.0704401
A0A024R2M7	OXSR1	Oxidative-stress responsive 1, isoform CRA_a OS=Homo sapiens GN=OXSR1 PE=4 SV=1	11.7647	4	5	4	527	57.986	6.43	106	93.5	88.2	93.7	105.7	103.6	100.6	108.7	95.35	104.65	1.09754	0.0657802
Q92896	GLG1	Golgi apparatus protein 1 OS=Homo sapiens GN=GLG1 PE=1 SV=2	20.5259	20	26	20	1179	134.464	6.9	93.9	97.9	94.6	95	102.1	110.7	99	106.7	95.35	104.625	1.09727	0.014231
Q53FN7		BZW1 protein variant (Fragment) OS=Homo sapiens PE=2 SV=1	14.8585	6	7	5	424	48.587	6.11	104.6	93.6	91.7	91.6	105.5	103.3	104.4	105.3	95.375	104.625	1.09699	0.026051
P62273	RPS29	40S ribosomal protein S29 OS=Homo sapiens GN=RPS29 PE=1 SV=2	19.6429	1	4	1	56	6.672	10.13	90.3	104.3	96.8	90.1	95.6	119.5	98.5	104.9	95.375	104.625	1.09699	0.192131
B3KU69		cDNA FLJ39269 fis, clone OCBBF2010420, highly similar to Guanylate cyclase soluble subunit alpha-3 (EC 4.6.1.2) OS=Homo sapiens PE=2 SV=1	3.47826	2	2	2	690	77.303	6.99	103	94.5	96	88	102.1	104.6	104.3	107.5	95.375	104.625	1.09699	0.0300594
Q99426	TBCB	Tubulin-folding cofactor B OS=Homo sapiens GN=TBCB PE=1 SV=2	14.7541	3	6	3	244	27.308	5.15	90.5	93.4	99.2	98.4	109.2	107.5	101.6	100.2	95.375	104.625	1.09699	0.0221144
O75390	CS	Citrate synthase, mitochondrial OS=Homo sapiens GN=CS PE=1 SV=2	26.1803	12	26	11	466	51.68	8.32	95.5	100.5	90.1	95.4	101.6	106.7	107.6	102.5	95.375	104.6	1.09672	0.0120386
A8K7Z3		cDNA FLJ77229, highly similar to Homo sapiens GRIP1 associated protein 1 (GRIPAP1), transcript variant 1, mRNA OS=Homo sapiens PE=2 SV=1	3.9239	3	5	3	841	95.932	5.07	90.8	105.9	96.8	88	104.7	109.1	103.7	100.9	95.375	104.6	1.09672	0.0760984
Q6P2E9	EDC4	Enhancer of mRNA-decapping protein 4 OS=Homo sapiens GN=EDC4 PE=1 SV=1	0.642398	1	1	1	1401	151.567	5.86	88.3	100	108.9	84.4	106.8	107.7	94.4	109.6	95.4	104.625	1.0967	0.210001
P14866	HNRNPL	Heterogeneous nuclear ribonucleoprotein L OS=Homo sapiens GN=HNRNPL PE=1 SV=2	28.5229	14	29	13	589	64.092	8.22	101.2	92.1	90	98.3	102.8	103.8	107.7	104.1	95.4	104.6	1.09644	0.0173484
P21281	ATP6V1B2	V-type proton ATPase subunit B, brain isoform OS=Homo sapiens GN=ATP6V1B2 PE=1 SV=3	42.4658	16	26	16	511	56.465	5.81	94.8	96.9	94	95.9	106.3	103.7	102.5	105.9	95.4	104.6	1.09644	0.000161935
Q0PNF2		FEX1 OS=Homo sapiens PE=2 SV=1	4.59144	8	11	8	2570	275.265	6.49	93	94.4	102.2	92	106.9	104	102.1	105.4	95.4	104.6	1.09644	0.0109712
A0A0C4DFX3	EMILIN1	EMILIN-1 OS=Homo sapiens GN=EMILIN1 PE=1 SV=1	30.2165	23	37	23	1016	106.629	5.17	89.7	101	103	87.9	105.4	110.1	101.6	101.2	95.4	104.575	1.09617	0.0806024
Q13177	PAK2	Serine/threonine-protein kinase PAK 2 OS=Homo sapiens GN=PAK2 PE=1 SV=3	26.5267	9	11	9	524	58.006	5.96	103.4	96.8	88.3	93.1	101.8	111.1	101.3	104.1	95.4	104.575	1.09617	0.0570429
Q9Y3L5	RAP2C	Ras-related protein Rap-2c OS=Homo sapiens GN=RAP2C PE=1 SV=1	37.1585	5	9	1	183	20.731	4.94	91.7	94.4	94.5	101	93.5	121.7	114.2	88.9	95.4	104.575	1.09617	0.304388
P40123	CAP2	Adenylyl cyclase-associated protein 2 OS=Homo sapiens GN=CAP2 PE=1 SV=1	3.3543	2	2	1	477	52.791	6.37	98.7	99.7	95.3	87.9	111.8	109.1	87.5	109.9	95.4	104.575	1.09617	0.19634
Q562Z4	ACT	Actin-like protein (Fragment) OS=Homo sapiens GN=ACT PE=4 SV=1	54.3689	3	151	2	103	11.548	7.58	96.2	98.1	99.2	88.2	105.7	106.7	99.5	106.5	95.425	104.6	1.09615	0.0228603
P35914	HMGCL	Hydroxymethylglutaryl-CoA lyase, mitochondrial OS=Homo sapiens GN=HMGCL PE=1 SV=2	29.5385	9	10	9	325	34.338	8.54	98.7	101.3	90.2	91.5	105.1	108.1	98.5	106.7	95.425	104.6	1.09615	0.0371975
V9HWE0	HEL-S-7	Annexin OS=Homo sapiens GN=HEL-S-7 PE=2 SV=1	70	21	204	20	320	35.914	5.05	91.9	103.9	94.5	91.3	98.4	108.2	104	107.6	95.4	104.55	1.09591	0.0475693
B3KS36		cDNA FLJ35376 fis, clone SKMUS2004044, highly similar to Homo sapiens ribosomal protein L3 (RPL3), transcript variant 2, mRNA OS=Homo sapiens PE=2 SV=1	39.8305	14	30	1	354	40.12	10.3	99.8	97.7	89.2	95	95.5	99.3	113.1	110.4	95.425	104.575	1.09589	0.10704
V9HW48	HEL-S-115	SH3 domain-binding glutamic acid-rich-like protein OS=Homo sapiens GN=HEL-S-115 PE=2 SV=1	90.3509	10	21	10	114	12.766	5.25	93.7	94.3	99.1	94.6	106.9	104	101.9	105.5	95.425	104.575	1.09589	0.00139628
P38117	ETFB	Electron transfer flavoprotein subunit beta OS=Homo sapiens GN=ETFB PE=1 SV=3	41.9608	9	11	9	255	27.826	8.1	92.8	101.9	89.8	97.2	101.3	108.8	107.1	101.1	95.425	104.575	1.09589	0.0322855
Q01844	EWSR1	RNA-binding protein EWS OS=Homo sapiens GN=EWSR1 PE=1 SV=1	5.33537	3	5	3	656	68.436	9.33	96.5	93	94.2	98	104.2	101.4	103.3	109.3	95.425	104.55	1.09562	0.00410292
B4DZ31	PARPBP	PCNA-interacting partner OS=Homo sapiens GN=PARPBP PE=1 SV=1	1.06707	1	2	1	656	73.494	9.06	96.8	97.6	84.5	102.9	92.2	106.6	113	106.4	95.45	104.55	1.09534	0.172021
O43678	NDUFA2	NADH dehydrogenase [ubiquinone] 1 alpha subcomplex subunit 2 OS=Homo sapiens GN=NDUFA2 PE=1 SV=3	41.4141	3	10	3	99	10.915	9.57	97.5	94.8	97.5	92	104.5	101.6	97.7	114.4	95.45	104.55	1.09534	0.0537291
Q99816	TSG101	Tumor susceptibility gene 101 protein OS=Homo sapiens GN=TSG101 PE=1 SV=2	14.6154	4	4	4	390	43.916	6.46	97.4	101.2	94.1	89.1	96.5	108	103.1	110.6	95.45	104.55	1.09534	0.0644775
P01709	IGLV2-8	Immunoglobulin lambda variable 2-8 OS=Homo sapiens GN=IGLV2-8 PE=1 SV=2	6.77966	1	4	1	118	12.374	5.91	98.2	86.8	95.1	101.7	104.2	97.2	92.7	124.1	95.45	104.55	1.09534	0.277943
Q9P0H9	RER1	RER1 protein OS=Homo sapiens GN=RER1 PE=1 SV=1	3.73832	1	2	1	214	24.801	9.63	89.5	108.3	95.8	88.2	99.5	110.6	99.5	108.6	95.45	104.55	1.09534	0.146385
Q8TD16	BICD2	Protein bicaudal D homolog 2 OS=Homo sapiens GN=BICD2 PE=1 SV=1	2.79126	2	2	2	824	93.476	5.44	104.4	91.9	93.9	91.6	102.1	107.6	106.2	102.3	95.45	104.55	1.09534	0.0340406
Q96DP0		cDNA FLJ31479 fis, clone NT2NE2001634, moderately similar to NADH-UBIQUINONE OXIDOREDUCTASE 9 KD SUBUNIT (EC 1.6.5.3) OS=Homo sapiens PE=2 SV=1	11.6228	3	3	3	456	49.215	8.98	98.9	101.6	95.5	85.8	99.9	111.9	100.9	105.4	95.45	104.525	1.09508	0.0848759
B4E2Q0	ATP2C1	Calcium-transporting ATPase OS=Homo sapiens GN=ATP2C1 PE=1 SV=1	3.88248	3	3	3	953	104.645	7.2	98.8	102.2	97.8	83	89.1	107.9	107.9	113.2	95.45	104.525	1.09508	0.229837
Q14155	ARHGEF7	Rho guanine nucleotide exchange factor 7 OS=Homo sapiens GN=ARHGEF7 PE=1 SV=2	2.98879	2	2	1	803	89.955	7.09	94.6	96.5	102.7	88.1	106.4	107	95.9	108.9	95.475	104.55	1.09505	0.0739505
Q6P1A2	LPCAT3	Lysophospholipid acyltransferase 5 OS=Homo sapiens GN=LPCAT3 PE=1 SV=1	6.98152	3	3	3	487	55.998	8.69	99.5	91.2	95.9	95.3	105.1	107.9	100.2	104.9	95.475	104.525	1.09479	0.0081622
Q13885	TUBB2A	Tubulin beta-2A chain OS=Homo sapiens GN=TUBB2A PE=1 SV=1	59.5506	21	246	4	445	49.875	4.89	91.1	93.3	106.8	90.8	106.5	102	102.5	107.1	95.5	104.525	1.0945	0.0664476
P31150	GDI1	Rab GDP dissociation inhibitor alpha OS=Homo sapiens GN=GDI1 PE=1 SV=2	38.7025	15	34	10	447	50.55	5.14	100	92	95.9	94.1	106.5	106.8	99.3	105.4	95.5	104.5	1.09424	0.0103261
Q9Y3C0	CCDC53	WASH complex subunit CCDC53 OS=Homo sapiens GN=CCDC53 PE=1 SV=1	25.7732	4	4	4	194	21.16	4.46	93	99	94.4	95.6	101.3	107.7	95.1	113.9	95.5	104.5	1.09424	0.0786285
O75533	SF3B1	Splicing factor 3B subunit 1 OS=Homo sapiens GN=SF3B1 PE=1 SV=3	4.1411	4	5	4	1304	145.738	7.09	95.1	99.4	95.4	92.1	105.1	101.5	99.7	111.7	95.5	104.5	1.09424	0.0253885
A8K4K9		cDNA FLJ76169 OS=Homo sapiens PE=2 SV=1	22.5589	5	7	5	297	34.839	6.81	98.3	92.4	101.7	89.6	101.6	106.3	108	102.1	95.5	104.5	1.09424	0.0294976
B2RDP6		cDNA, FLJ96709, highly similar to Homo sapiens glutamate rich WD repeat protein GRWD (GRWD), mRNA OS=Homo sapiens PE=2 SV=1	3.58744	1	1	1	446	49.358	4.92	101.1	93	93.2	94.7	105.9	96.8	110.3	105	95.5	104.5	1.09424	0.0381589
A0A024RD93	PAICS	Phosphoribosylaminoimidazole carboxylase, phosphoribosylaminoimidazole succinocarboxamide synthetase, isoform CRA_c OS=Homo sapiens GN=PAICS PE=3 SV=1	17.6471	6	8	6	425	47.049	7.23	102.1	89.8	93.8	96.3	103.2	107.5	106.9	100.3	95.5	104.475	1.09398	0.0267658
P13674	P4HA1	Prolyl 4-hydroxylase subunit alpha-1 OS=Homo sapiens GN=P4HA1 PE=1 SV=2	12.5468	5	5	5	534	61.011	6.01	100.2	96.8	97.4	87.7	101.2	105.5	100.8	110.5	95.525	104.5	1.09395	0.0440724
Q96PU8	QKI	Protein quaking OS=Homo sapiens GN=QKI PE=1 SV=1	5.27859	2	3	2	341	37.647	8.56	94	102.3	92.1	93.7	103	113.5	94.9	106.6	95.525	104.5	1.09395	0.0931975
S6B2B6		IgG H chain OS=Homo sapiens PE=2 SV=1	15.6364	4	155	2	275	29.342	8.68	97	103.9	89.6	91.6	104.1	106	89.4	118.5	95.525	104.5	1.09395	0.232895
P62195	PSMC5	26S protease regulatory subunit 8 OS=Homo sapiens GN=PSMC5 PE=1 SV=1	46.3054	14	18	13	406	45.597	7.55	97	93.7	94	97.4	103.2	104.6	103.9	106.2	95.525	104.475	1.09369	0.000254929
A0A087WUB9	CTNNBL1	Beta-catenin-like protein 1 OS=Homo sapiens GN=CTNNBL1 PE=1 SV=1	3.16901	2	2	2	568	65.661	5.02	102.3	93.9	93	92.9	101.9	108.1	94.2	113.7	95.525	104.475	1.09369	0.109307
Q96CW5	TUBGCP3	Gamma-tubulin complex component 3 OS=Homo sapiens GN=TUBGCP3 PE=1 SV=2	3.30761	2	2	2	907	103.506	8.12	101	99.7	92.3	89.1	104.2	107.1	99.7	106.8	95.525	104.45	1.09343	0.0371122
A0A024R806	MGC10911	Uncharacterized protein OS=Homo sapiens GN=MGC10911 PE=4 SV=1	12.2951	1	1	1	122	13.096	7.88	104.5	99	91.8	86.9	105.9	101.7	119.5	90.8	95.55	104.475	1.09341	0.254914
Q9UBQ5	EIF3K	Eukaryotic translation initiation factor 3 subunit K OS=Homo sapiens GN=EIF3K PE=1 SV=1	24.3119	4	6	4	218	25.043	4.93	93.5	94.4	95.1	99.2	105.8	108.5	97.4	106.1	95.55	104.45	1.09314	0.0173518
Q16630	CPSF6	Cleavage and polyadenylation specificity factor subunit 6 OS=Homo sapiens GN=CPSF6 PE=1 SV=2	9.43739	4	4	4	551	59.173	7.15	95.6	92.9	102.7	91	117.6	100.6	95.5	104.1	95.55	104.45	1.09314	0.148904
Q6ZUY8		Lipase OS=Homo sapiens PE=2 SV=1	2.74314	1	2	1	401	45.406	7.11	110.2	101.3	89.4	81.3	98.7	97	109	113.1	95.55	104.45	1.09314	0.279457
Q59FD4		Hexokinase 1 isoform HKI variant (Fragment) OS=Homo sapiens PE=2 SV=1	36.4594	34	58	30	949	105.737	6.84	92.5	98.4	97.2	94.1	103.5	107	107.9	99.4	95.55	104.45	1.09314	0.00934498
Q96BP3	PPWD1	Peptidylprolyl isomerase domain and WD repeat-containing protein 1 OS=Homo sapiens GN=PPWD1 PE=1 SV=1	1.23839	1	1	1	646	73.528	7.15	92.5	110	93.4	86.4	105.8	106.1	95.9	109.9	95.575	104.425	1.0926	0.182507
A0A140VKF9		Testis tissue sperm-binding protein Li 76m OS=Homo sapiens PE=2 SV=1	4.29043	1	1	1	303	32.673	8.65	82.5	109.3	105.3	85.3	85	112	112.3	108.4	95.6	104.425	1.09231	0.386494
P13804	ETFA	Electron transfer flavoprotein subunit alpha, mitochondrial OS=Homo sapiens GN=ETFA PE=1 SV=1	39.3393	10	20	10	333	35.058	8.38	96.8	100	89.7	95.9	103.5	108.3	106.8	99	95.6	104.4	1.09205	0.0255473
Q13308	PTK7	Inactive tyrosine-protein kinase 7 OS=Homo sapiens GN=PTK7 PE=1 SV=2	16.5421	12	17	12	1070	118.317	7.09	95.8	98.4	98.8	89.4	105.8	109.8	98.2	103.8	95.6	104.4	1.09205	0.035079
P06702	S100A9	Protein S100-A9 OS=Homo sapiens GN=S100A9 PE=1 SV=1	81.5789	8	123	8	114	13.234	6.13	94.6	82.2	100.3	105.3	89.4	100.5	118.7	109	95.6	104.4	1.09205	0.311935
A2MYE1		A30 (Fragment) OS=Homo sapiens PE=4 SV=1	34.375	2	16	1	96	10.386	8.5	107	84	98.3	93.1	116.3	100.5	94.4	106.3	95.6	104.375	1.09179	0.238133
Q9UHX1	PUF60	Poly(U)-binding-splicing factor PUF60 OS=Homo sapiens GN=PUF60 PE=1 SV=1	18.068	7	9	7	559	59.838	5.29	100.6	96.1	93	92.7	104.5	103.5	103.6	105.9	95.6	104.375	1.09179	0.00378657
O60832	DKC1	H/ACA ribonucleoprotein complex subunit 4 OS=Homo sapiens GN=DKC1 PE=1 SV=3	5.44747	3	4	3	514	57.638	9.42	88.3	91.7	115	87.4	102.7	110	97.8	107	95.6	104.375	1.09179	0.259745
B4DW34		cDNA FLJ56798, highly similar to Acid sphingomyelinase-like phosphodiesterase 3b (EC 3.1.4.-) OS=Homo sapiens PE=2 SV=1	2.63736	1	1	1	455	50.753	5.64	87.4	98.7	102.6	93.7	103.4	103.3	104.5	106.3	95.6	104.375	1.09179	0.039937
J3QQ67	RPL18	60S ribosomal protein L18 (Fragment) OS=Homo sapiens GN=RPL18 PE=1 SV=1	37.8947	6	15	6	190	21.825	11.72	99.9	94.2	90.5	97.9	100.9	104.2	103.3	109.2	95.625	104.4	1.09176	0.017796
D3DWY7	VBP1	von Hippel-Lindau binding protein 1, isoform CRA_b OS=Homo sapiens GN=VBP1 PE=4 SV=1	18.8841	4	6	4	233	26.519	9.01	98.9	91	93	99.6	104.2	106.2	103.4	103.8	95.625	104.4	1.09176	0.00760284
A0A0J9YXJ0	CELF2	CUGBP Elav-like family member 2 OS=Homo sapiens GN=CELF2 PE=1 SV=1	4.3152	2	2	2	533	57.085	8.94	94.8	98.9	99.3	89.5	102.1	118.2	93.4	103.9	95.625	104.4	1.09176	0.169644
A0A140VKF3		Testis tissue sperm-binding protein Li 70n OS=Homo sapiens PE=2 SV=1	40.6699	15	30	15	418	46.283	6.38	96.7	94.5	97	94.3	111.1	102	97.8	106.6	95.625	104.375	1.0915	0.0254005
A0A024R172	LTB4DH	Leukotriene B4 12-hydroxydehydrogenase, isoform CRA_a OS=Homo sapiens GN=LTB4DH PE=4 SV=1	23.4043	6	8	6	329	35.863	8.29	99.3	92.4	98.3	92.5	107.5	105.1	101.6	103.3	95.625	104.375	1.0915	0.00785669
Q8NBJ5	COLGALT1	Procollagen galactosyltransferase 1 OS=Homo sapiens GN=COLGALT1 PE=1 SV=1	15.1125	9	11	9	622	71.59	7.31	94	96.9	97	94.6	106.1	108.8	103	99.6	95.625	104.375	1.0915	0.00630388
Q53Y06	ATP6V1E1	ATPase, H+ transporting, lysosomal 31kDa, V1 subunit E isoform 1 OS=Homo sapiens GN=ATP6V1E1 PE=2 SV=1	31.4159	7	10	7	226	26.129	8	97.1	96.4	90.2	98.8	103.3	103	106.7	104.4	95.625	104.35	1.09124	0.00542072
A0A068LKQ2		Ig heavy chain variable region (Fragment) OS=Homo sapiens PE=2 SV=1	13.3333	1	4	1	120	13.15	9.07	112.2	82.4	92.4	95.5	107.4	98	93.7	118.3	95.625	104.35	1.09124	0.331216
P46940	IQGAP1	Ras GTPase-activating-like protein IQGAP1 OS=Homo sapiens GN=IQGAP1 PE=1 SV=1	50.2112	70	157	66	1657	189.134	6.48	96.4	94.9	92.7	98.6	103.6	106.6	105.4	101.9	95.65	104.375	1.09122	0.00165443
B3KNU0		cDNA FLJ30470 fis, clone BRAWH1000040, highly similar to Rap1 GTPase-GDP dissociation stimulator 1 OS=Homo sapiens PE=2 SV=1	6.91928	3	3	3	607	66.337	5.31	105.9	91.8	95.3	89.6	100.9	107.8	105	103.8	95.65	104.375	1.09122	0.0658291
Q86T03	TMEM55B	Type 1 phosphatidylinositol 4,5-bisphosphate 4-phosphatase OS=Homo sapiens GN=TMEM55B PE=1 SV=1	3.97112	1	1	1	277	29.45	8.91	86.4	103.2	96.4	96.6	95.1	111.7	95.9	114.8	95.65	104.375	1.09122	0.210246
Q9UBF2	COPG2	Coatomer subunit gamma-2 OS=Homo sapiens GN=COPG2 PE=1 SV=1	2.1814	2	2	2	871	97.56	5.81	108.9	92.7	93.6	87.4	99.8	105.9	105.3	106.5	95.65	104.375	1.09122	0.123681
Q9Y4W2	LAS1L	Ribosomal biogenesis protein LAS1L OS=Homo sapiens GN=LAS1L PE=1 SV=2	1.90736	1	1	1	734	83.013	4.73	104.7	92.2	88.5	97.2	102.2	106.2	101.2	107.8	95.65	104.35	1.09096	0.0641937
P25789	PSMA4	Proteasome subunit alpha type-4 OS=Homo sapiens GN=PSMA4 PE=1 SV=1	45.5939	10	24	10	261	29.465	7.72	98.2	95.9	93.1	95.4	105	103.4	101.4	107.6	95.65	104.35	1.09096	0.00203451
A0A024R6W0	GOT2	Aspartate aminotransferase OS=Homo sapiens GN=GOT2 PE=4 SV=1	49.5349	18	31	18	430	47.445	9.01	103.4	95.4	85.8	98	103.9	105	104.9	103.6	95.65	104.35	1.09096	0.0568863
B3KR33		cDNA FLJ33589 fis, clone BRAMY2012536, highly similar to Homo sapiens asparaginase like 1 (ASRGL1), mRNA OS=Homo sapiens PE=2 SV=1	5.84416	1	1	1	308	32.076	6.1	92.1	99.7	86.3	104.5	97.5	113.5	106.9	99.5	95.65	104.35	1.09096	0.161026
P05387	RPLP2	60S acidic ribosomal protein P2 OS=Homo sapiens GN=RPLP2 PE=1 SV=1	92.1739	8	35	7	115	11.658	4.54	97.9	95.8	91.3	97.6	104.9	103.7	104.1	104.6	95.65	104.325	1.0907	0.00136372
A0A0A0MT64	FDXR	NADPH:adrenodoxin oxidoreductase, mitochondrial OS=Homo sapiens GN=FDXR PE=1 SV=1	3.93258	2	2	2	534	58.181	7.87	101.1	91.5	101.4	88.6	105.8	107.4	97.8	106.3	95.65	104.325	1.0907	0.0707931
A0A109NGN6		Proteasome subunit alpha type OS=Homo sapiens PE=2 SV=1	38.5892	6	14	6	241	26.394	4.79	98.1	91.6	94.6	98.4	101.2	104.7	104.9	106.6	95.675	104.35	1.09067	0.00452926
Q96C19	EFHD2	EF-hand domain-containing protein D2 OS=Homo sapiens GN=EFHD2 PE=1 SV=1	27.0833	6	9	5	240	26.68	5.2	102.9	94.7	87.5	97.6	100	107.4	106.2	103.7	95.675	104.325	1.09041	0.0532249
A0A024RAD8	ALDH4A1	Aldehyde dehydrogenase 4 family, member A1, isoform CRA_a OS=Homo sapiens GN=ALDH4A1 PE=3 SV=1	14.032	6	8	6	563	61.681	8.07	92.5	105.5	100.2	84.5	103.5	107.1	105.1	101.6	95.675	104.325	1.09041	0.117135
B3KM68		cDNA FLJ10398 fis, clone NT2RM4000349, highly similar to Homo sapiens basic leucine zipper and W2 domains 2 (BZW2), mRNA OS=Homo sapiens PE=2 SV=1	7.1599	2	3	1	419	48.16	6.68	93	97.4	104	88.3	100.6	104.1	109.7	102.9	95.675	104.325	1.09041	0.0661934
B3KW93		Sodium/potassium-transporting ATPase subunit alpha OS=Homo sapiens PE=2 SV=1	18.0435	14	23	4	920	101.237	5.63	89.5	101.9	97.3	94	107.6	101.2	109.9	98.5	95.675	104.3	1.09015	0.0605741
B2RAY1		cDNA, FLJ95184, highly similar to Homo sapiens signal transducing adaptor molecule (SH3 domain and ITAM motif) 1 (STAM), mRNA OS=Homo sapiens PE=2 SV=1	5.18519	2	2	2	540	59.112	4.84	110.2	94.8	86.9	90.8	99.9	118.2	105.3	93.8	95.675	104.3	1.09015	0.28103
Q86UX7	FERMT3	Fermitin family homolog 3 OS=Homo sapiens GN=FERMT3 PE=1 SV=1	21.4393	11	17	11	667	75.905	6.98	97.9	94.1	100.4	90.3	102.9	105.8	105.6	102.9	95.675	104.3	1.09015	0.0105335
A0A140VJM4	KCTD12	Potassium channel tetramerisation domain containing 12 OS=Homo sapiens GN=KCTD12 PE=2 SV=1	42.4615	9	22	9	325	35.679	5.64	95	95.7	95.4	96.7	105.1	106.8	101.7	103.7	95.7	104.325	1.09013	0.00027657
O75306	NDUFS2	NADH dehydrogenase [ubiquinone] iron-sulfur protein 2, mitochondrial OS=Homo sapiens GN=NDUFS2 PE=1 SV=2	18.5745	8	10	8	463	52.512	7.55	93.5	95.8	99.4	94.1	107.5	102.9	100.2	106.7	95.7	104.325	1.09013	0.00714066
P14735	IDE	Insulin-degrading enzyme OS=Homo sapiens GN=IDE PE=1 SV=4	1.6683	2	2	2	1019	117.893	6.61	99	98.9	93.6	91.3	99.7	107.5	106.2	103.9	95.7	104.325	1.09013	0.0156303
P18084	ITGB5	Integrin beta-5 OS=Homo sapiens GN=ITGB5 PE=1 SV=1	7.13392	5	6	4	799	87.996	6.06	95.1	97.4	86.8	103.5	106.5	104.1	103.7	102.9	95.7	104.3	1.08986	0.0512736
P00492	HPRT1	Hypoxanthine-guanine phosphoribosyltransferase OS=Homo sapiens GN=HPRT1 PE=1 SV=2	29.3578	5	7	5	218	24.564	6.68	103.8	87.7	98.1	93.2	99.1	103.2	116.1	98.8	95.7	104.3	1.08986	0.156966
Q6IBU4	SDF2	SDF2 protein OS=Homo sapiens GN=SDF2 PE=2 SV=1	3.79147	1	1	1	211	23.011	7.33	90.8	110.4	99.9	81.7	97.8	112.9	92.5	114	95.7	104.3	1.08986	0.33368
P48059	LIMS1	LIM and senescent cell antigen-like-containing domain protein 1 OS=Homo sapiens GN=LIMS1 PE=1 SV=4	24.3077	7	16	2	325	37.226	8.05	87.4	97.4	96.4	101.6	109.1	105.5	96.9	105.6	95.7	104.275	1.0896	0.0734264
A1L172	ACOT1	Acyl-CoA thioesterase 1 OS=Homo sapiens GN=ACOT1 PE=2 SV=1	19.715	6	7	6	421	46.267	7.53	91.6	97.8	98.7	94.7	111.3	106.6	102	97.2	95.7	104.275	1.0896	0.0465442
P46937	YAP1	Transcriptional coactivator YAP1 OS=Homo sapiens GN=YAP1 PE=1 SV=2	3.96825	1	2	1	504	54.427	5.17	97.1	89.9	103	92.8	102.5	117.9	97.3	99.4	95.7	104.275	1.0896	0.167737
A8K940		cDNA FLJ77630, highly similar to Homo sapiens BPY2 interacting protein 1, mRNA OS=Homo sapiens PE=1 SV=1	6.23229	5	7	5	1059	112.158	7.3	97	94.4	96.5	95	106.6	103.7	105.2	101.7	95.725	104.3	1.08958	0.000405844
A8K492		cDNA FLJ76789, highly similar to Homo sapiens methionine-tRNA synthetase (MARS), mRNA OS=Homo sapiens PE=2 SV=1	10.6667	8	10	8	900	101.08	6.16	103.1	95.1	89.5	95.1	104.6	105.3	100.8	106.3	95.7	104.25	1.08934	0.0308348
P62258	YWHAE	14-3-3 protein epsilon OS=Homo sapiens GN=YWHAE PE=1 SV=1	75.2941	20	171	17	255	29.155	4.74	99.2	95.5	90.7	97.5	103.8	105.2	101.8	106.3	95.725	104.275	1.08932	0.00625948
P14927	UQCRB	Cytochrome b-c1 complex subunit 7 OS=Homo sapiens GN=UQCRB PE=1 SV=2	29.7297	3	8	1	111	13.522	8.78	88.8	94.8	96.7	102.6	109.7	103.6	95.3	108.5	95.725	104.275	1.08932	0.0959295
Q96A33	CCDC47	Coiled-coil domain-containing protein 47 OS=Homo sapiens GN=CCDC47 PE=1 SV=1	16.3561	7	9	7	483	55.838	4.87	93.4	98.9	94.9	95.7	105.2	105.8	100	106.1	95.725	104.275	1.08932	0.0035848
P15954	COX7C	Cytochrome c oxidase subunit 7C, mitochondrial OS=Homo sapiens GN=COX7C PE=1 SV=1	28.5714	2	4	2	63	7.241	10.27	83.3	104.3	95.8	99.5	105.1	107.5	103.5	101	95.725	104.275	1.08932	0.118475
A0A0S2Z5H3	CLINT1	Clathrin interactor 1 isoform 2 (Fragment) OS=Homo sapiens GN=CLINT1 PE=2 SV=1	7.77605	4	5	4	643	70.25	6.58	98	98.3	92.4	94.2	97.8	117	102.8	99.5	95.725	104.275	1.08932	0.112481
A0A024QZG0	RNF40	Ring finger protein 40, isoform CRA_a OS=Homo sapiens GN=RNF40 PE=4 SV=1	1.3986	1	1	1	1001	113.609	6.29	101.9	94.6	92.5	93.9	111.5	100.5	100.1	105	95.725	104.275	1.08932	0.044951
A0A090N8Y5	LSM5	LSM5 homolog, U6 small nuclear RNA associated (S. cerevisiae) OS=Homo sapiens GN=LSM5 PE=4 SV=1	20.8791	1	4	1	91	9.931	4.54	103.1	89.7	88.6	101.5	107.7	110.1	104.1	95.1	95.725	104.25	1.08906	0.141622
Q92499	DDX1	ATP-dependent RNA helicase DDX1 OS=Homo sapiens GN=DDX1 PE=1 SV=2	27.7027	18	22	18	740	82.38	7.23	98.2	96.3	93.5	95	104.6	104.2	99.9	108.3	95.75	104.25	1.08877	0.00521867
B9EJA8	MRC1L1	Mannose receptor, C type 1-like 1 OS=Homo sapiens GN=MRC1L1 PE=2 SV=1	28.2967	37	59	37	1456	165.918	6.51	97.7	100.9	91.4	93	103.8	109.3	108.6	95.3	95.75	104.25	1.08877	0.0715306
P49189	ALDH9A1	4-trimethylaminobutyraldehyde dehydrogenase OS=Homo sapiens GN=ALDH9A1 PE=1 SV=3	41.0931	17	37	17	494	53.767	5.87	97.3	97	90.6	98.1	106.1	102.1	104.9	103.9	95.75	104.25	1.08877	0.00452414
Q14165	MLEC	Malectin OS=Homo sapiens GN=MLEC PE=1 SV=1	36.9863	10	20	10	292	32.214	5.41	94.4	98.8	97	92.8	102.7	108.8	100.1	105.4	95.75	104.25	1.08877	0.009987
B2RBD5		Tubulin beta chain OS=Homo sapiens PE=2 SV=1	37.7778	15	238	1	450	50.372	4.93	109.9	92.4	89	91.7	105.1	95.6	98.1	118.2	95.75	104.25	1.08877	0.267822
P62136	PPP1CA	Serine/threonine-protein phosphatase PP1-alpha catalytic subunit OS=Homo sapiens GN=PPP1CA PE=1 SV=1	46.6667	13	21	2	330	37.488	6.33	95.5	101.9	97.6	88	107.4	108.5	97.7	103.3	95.75	104.225	1.08851	0.0671686
Q9H2M9	RAB3GAP2	Rab3 GTPase-activating protein non-catalytic subunit OS=Homo sapiens GN=RAB3GAP2 PE=1 SV=1	1.7229	2	3	2	1393	155.886	5.62	106.2	91.9	94.7	90.2	101.2	106.1	100.9	108.7	95.75	104.225	1.08851	0.0830078
A0A0G2JNW7	SLC12A7	Solute carrier family 12 member 7 OS=Homo sapiens GN=SLC12A7 PE=1 SV=1	1.38504	1	2	1	1083	119.059	6.71	102.5	90	95	95.5	101.3	105	109.7	100.9	95.75	104.225	1.08851	0.0417426
B5MD23	TSPAN9	Tetraspanin OS=Homo sapiens GN=TSPAN9 PE=1 SV=1	12.1771	2	2	2	271	29.539	7.71	101.1	86.2	98.4	97.3	100	106.4	99.6	110.9	95.75	104.225	1.08851	0.093793
F4ZW62		NF45 OS=Homo sapiens PE=1 SV=1	47.1795	11	25	11	390	43.035	5.26	108	90.1	90.9	94.1	104.1	104.2	97.5	111.2	95.775	104.25	1.08849	0.142172
Q8NF50	DOCK8	Dedicator of cytokinesis protein 8 OS=Homo sapiens GN=DOCK8 PE=1 SV=3	2.19152	4	4	3	2099	238.377	6.87	92.3	100.5	100.3	90	103.5	114.6	99.2	99.7	95.775	104.25	1.08849	0.108136
Q15370	TCEB2	Transcription elongation factor B polypeptide 2 OS=Homo sapiens GN=TCEB2 PE=1 SV=1	23.7288	3	5	3	118	13.125	4.88	96.7	96.1	90	100.3	104	102.2	109.3	101.5	95.775	104.25	1.08849	0.0222576
A0A024RDG9	BDH2	3-hydroxybutyrate dehydrogenase, type 2, isoform CRA_b OS=Homo sapiens GN=BDH2 PE=4 SV=1	31.8367	6	12	6	245	26.707	7.65	103.6	98.4	90.6	90.5	102.6	106	102	106.3	95.775	104.225	1.08823	0.0469201
A0A024RB23	DGKA	Diacylglycerol kinase OS=Homo sapiens GN=DGKA PE=3 SV=1	3.67347	2	2	2	735	82.577	6.73	98.9	96.6	102.5	85.1	103.8	109	106.3	97.8	95.775	104.225	1.08823	0.106668
A8K7H4		Origin recognition complex subunit 4 OS=Homo sapiens PE=2 SV=1	2.06422	1	1	1	436	50.361	7.96	94.7	101.5	85.3	101.6	105.8	104.3	107	99.8	95.775	104.225	1.08823	0.0883233
Q6NUM9	RETSAT	All-trans-retinol 13,14-reductase OS=Homo sapiens GN=RETSAT PE=1 SV=2	9.01639	4	4	4	610	66.777	8.28	94.6	99.6	101.7	87.2	98.4	108.5	102	108	95.775	104.225	1.08823	0.0815374
P35270	SPR	Sepiapterin reductase OS=Homo sapiens GN=SPR PE=1 SV=1	20.6897	4	4	4	261	28.031	8.05	102.3	92	98.2	90.7	104	108.4	102.9	101.6	95.8	104.225	1.08794	0.034349
Q92608	DOCK2	Dedicator of cytokinesis protein 2 OS=Homo sapiens GN=DOCK2 PE=1 SV=2	6.01093	9	12	9	1830	211.812	6.87	100.4	96.2	94.8	91.8	104.6	102.1	103.8	106.4	95.8	104.225	1.08794	0.005577
P40763	STAT3	Signal transducer and activator of transcription 3 OS=Homo sapiens GN=STAT3 PE=1 SV=2	22.2078	13	22	13	770	88.011	6.3	101.9	93.8	93	94.5	104.2	105.9	101.4	105.3	95.8	104.2	1.08768	0.0103872
A0A024RBI7	GLTP	Glycolipid transfer protein, isoform CRA_a OS=Homo sapiens GN=GLTP PE=4 SV=1	11.4833	2	3	2	209	23.834	7.39	107.7	96.4	91.8	87.3	103.5	99.4	101.2	112.7	95.8	104.2	1.08768	0.162978
O75381	PEX14	Peroxisomal membrane protein PEX14 OS=Homo sapiens GN=PEX14 PE=1 SV=1	7.95756	2	2	2	377	41.212	4.94	97.7	96.6	96.1	92.9	105	100.2	104.3	107.3	95.825	104.2	1.0874	0.00352142
Q2TU34	FBP1	Fructose-1,6-bisphosphatase 1 OS=Homo sapiens GN=FBP1 PE=2 SV=1	58.5799	14	34	11	338	36.791	6.99	112	92.8	87.7	90.8	103.8	112.7	111.5	88.8	95.825	104.2	1.0874	0.322643
A8K7W1		cDNA FLJ75779, highly similar to Homo sapiens docking protein 2, 56kDa (DOK2), transcript variant 1, mRNA OS=Homo sapiens PE=2 SV=1	2.91262	1	1	1	412	45.379	6.23	98.6	89	79.9	115.8	111.2	109.6	97	99	95.825	104.2	1.0874	0.361737
Q92643	PIGK	GPI-anchor transamidase OS=Homo sapiens GN=PIGK PE=1 SV=2	2.78481	1	1	1	395	45.223	6.16	102.2	92.9	95.9	92.3	106.4	107.4	102.2	100.7	95.825	104.175	1.08714	0.024004
B3KM47		cDNA FLJ10273 fis, clone HEMBB1001137, highly similar to SEC23-interacting protein OS=Homo sapiens PE=2 SV=1	5.3	5	5	5	1000	111.046	5.45	100	95.4	91.3	96.6	99.8	104.7	105.3	106.8	95.825	104.15	1.08688	0.0121763
Q16531	DDB1	DNA damage-binding protein 1 OS=Homo sapiens GN=DDB1 PE=1 SV=1	23.5088	20	25	20	1140	126.887	5.26	97.8	96.8	94.5	94.2	107.5	102.3	102.1	104.7	95.825	104.15	1.08688	0.0016456
C9J660	SUMF2	Sulfatase-modifying factor 2 OS=Homo sapiens GN=SUMF2 PE=1 SV=1	10.7955	3	3	3	352	39.721	9.69	91.5	98	99.8	94	106.6	106.7	102.6	100.7	95.825	104.15	1.08688	0.0134294
H0YJ75	PPP2R5C	Serine/threonine-protein phosphatase 2A 56 kDa regulatory subunit gamma isoform (Fragment) OS=Homo sapiens GN=PPP2R5C PE=1 SV=1	2.53165	1	1	1	553	64.023	6.74	108.4	88.2	92.3	94.4	99.9	96.1	110.8	109.8	95.825	104.15	1.08688	0.194375
O43464	HTRA2	Serine protease HTRA2, mitochondrial OS=Homo sapiens GN=HTRA2 PE=1 SV=2	2.62009	1	1	1	458	48.811	10.07	98.9	95.9	99.1	89.4	101.6	108.7	107.6	98.6	95.825	104.125	1.08662	0.045997
A0A024R0V4	VASP	Vasodilator-stimulated phosphoprotein isoform 1 OS=Homo sapiens GN=VASP PE=2 SV=1	24.7368	8	22	8	380	39.805	8.94	94	98.6	103.2	87.6	97	111.5	104.8	103.3	95.85	104.15	1.08659	0.11247
A0A0C4DH47	TBXAS1	Thromboxane-A synthase OS=Homo sapiens GN=TBXAS1 PE=1 SV=1	13.2759	6	9	6	580	65.721	8.16	90.4	101.1	95	96.9	104.3	105.9	98.6	107.8	95.85	104.15	1.08659	0.0316316
A8KAQ5		cDNA FLJ77404, highly similar to Homo sapiens small nuclear ribonucleoprotein 70kDa polypeptide (RNP antigen) (SNRP70), transcript variant 1, mRNA OS=Homo sapiens PE=2 SV=1	19.222	9	10	9	437	51.465	10.01	96.9	98.7	95.5	92.3	101.9	106	99.4	109.3	95.85	104.15	1.08659	0.0180402
P50238	CRIP1	Cysteine-rich protein 1 OS=Homo sapiens GN=CRIP1 PE=1 SV=3	55.8442	3	7	3	77	8.527	8.75	92.6	99.8	95.5	95.5	110.8	111.9	94.3	99.6	95.85	104.15	1.08659	0.11793
Q9H8Y8	GORASP2	Golgi reassembly-stacking protein 2 OS=Homo sapiens GN=GORASP2 PE=1 SV=3	11.5044	4	4	4	452	47.116	4.82	102.2	95.3	98	87.9	103.7	110.4	101.5	101	95.85	104.15	1.08659	0.0662875
Q9NP79	VTA1	Vacuolar protein sorting-associated protein VTA1 homolog OS=Homo sapiens GN=VTA1 PE=1 SV=1	19.544	5	9	5	307	33.858	6.29	103.1	88.5	97.4	94.4	105.8	106.1	105.7	98.9	95.85	104.125	1.08633	0.0563106
O95466	FMNL1	Formin-like protein 1 OS=Homo sapiens GN=FMNL1 PE=1 SV=3	6.18182	5	6	3	1100	121.777	5.72	98.2	91.3	105.2	88.7	108.7	103.8	106.4	97.6	95.85	104.125	1.08633	0.109809
B4DW52		cDNA FLJ55253, highly similar to Actin, cytoplasmic 1 OS=Homo sapiens PE=2 SV=1	76.9452	22	2561	2	347	38.608	5.35	84.8	98	94.9	105.7	106.8	111.8	97.6	100.3	95.85	104.125	1.08633	0.175251
J3KPT4	TRABD	TraB domain-containing protein OS=Homo sapiens GN=TRABD PE=1 SV=1	3.16623	1	1	1	379	42.665	8	87.9	107.4	102.7	85.5	93.7	110.7	100.6	111.6	95.875	104.15	1.08631	0.275453
Q9UHD8	SEPT9	Septin-9 OS=Homo sapiens GN=SEPT9 PE=1 SV=2	32.4232	14	27	14	586	65.361	8.97	93.8	99.5	94.9	95.2	107.2	103.1	99.5	106.6	95.85	104.1	1.08607	0.00907675
P53597	SUCLG1	Succinate--CoA ligase [ADP/GDP-forming] subunit alpha, mitochondrial OS=Homo sapiens GN=SUCLG1 PE=1 SV=4	13.2948	4	11	4	346	36.227	8.79	95	101.1	92.1	95.3	103.5	101.4	108.5	103.1	95.875	104.125	1.08605	0.0144967
C9JNU6	HIGD1A	HIG1 domain family member 1A, mitochondrial OS=Homo sapiens GN=HIGD1A PE=4 SV=1	18.75	1	1	1	96	10.395	9.92	98.3	96.5	93.5	95.2	106.3	109.1	101.4	99.7	95.875	104.125	1.08605	0.0137317
A0A0S2Z5U7	DIABLO	Diablo-like protein isoform 1 (Fragment) OS=Homo sapiens GN=DIABLO PE=2 SV=1	23.431	5	7	5	239	27.114	5.9	95.2	98.3	94	96.1	104.4	108.1	102.9	101.2	95.9	104.15	1.08603	0.0030804
V9HWH1	HEL57	Epididymis luminal protein 57 OS=Homo sapiens GN=HEL57 PE=2 SV=1	48.0211	21	50	20	379	42.715	6.28	89.3	93.8	101.8	98.6	101.3	105.7	106.6	102.8	95.875	104.1	1.08579	0.0338922
A4D198	LOC392647	Similar to mKIAA0038 protein OS=Homo sapiens GN=LOC392647 PE=4 SV=1	9.18367	2	5	2	294	32.584	8.87	105.8	95.8	86.9	95.1	96.9	101.1	118.2	100.2	95.9	104.1	1.08551	0.231104
B3KX82		cDNA FLJ44964 fis, clone BRAWH2016209, highly similar to Homo sapiens synovial apoptosis inhibitor 1, synoviolin (SYVN1), transcript variant 2, mRNA OS=Homo sapiens PE=2 SV=1	4.13355	3	3	3	629	69.742	8.91	92.8	109.7	88.6	92.5	103.3	107.4	96.3	109.4	95.9	104.1	1.08551	0.187806
O75521	ECI2	Enoyl-CoA delta isomerase 2, mitochondrial OS=Homo sapiens GN=ECI2 PE=1 SV=4	3.04569	1	1	1	394	43.557	9	102	92.6	96.9	92.1	112	98.1	102.3	104	95.9	104.1	1.08551	0.0691398
B2R7B1		cDNA, FLJ93361, highly similar to Homo sapiens membrane interacting protein of RGS16 (MIR16), mRNA OS=Homo sapiens PE=2 SV=1	13.8973	4	5	4	331	37.708	6.71	91.8	105.8	96.2	89.8	99	112.6	99.9	104.8	95.9	104.075	1.08525	0.134685
Q9NZ08	ERAP1	Endoplasmic reticulum aminopeptidase 1 OS=Homo sapiens GN=ERAP1 PE=1 SV=3	19.4474	15	22	15	941	107.166	6.46	93.7	91.5	95.6	102.9	98	112.6	101.7	104.1	95.925	104.1	1.08522	0.0847514
S4R435	RPS10-NUDT3	Protein RPS10-NUDT3 (Fragment) OS=Homo sapiens GN=RPS10-NUDT3 PE=4 SV=1	22.3776	7	20	6	286	32.576	9.19	95.3	99.2	95.2	94	105.2	104.6	100.1	106.5	95.925	104.1	1.08522	0.0038508
A6XNE2		Complement factor D preproprotein OS=Homo sapiens PE=2 SV=1	28.4615	4	4	4	260	27.762	7.25	103.8	90.2	97.2	92.5	101.7	97.4	114.9	102.4	95.925	104.1	1.08522	0.140531
O60234	GMFG	Glia maturation factor gamma OS=Homo sapiens GN=GMFG PE=1 SV=1	51.4085	6	11	5	142	16.79	5.26	102.2	99.5	89.6	92.4	102.9	109.2	101.1	103.1	95.925	104.075	1.08496	0.0556026
F8W8Z9	TOMM5	Mitochondrial import receptor subunit TOM5 homolog OS=Homo sapiens GN=TOMM5 PE=1 SV=1	7.14286	1	2	1	98	10.969	7.02	89.4	101.6	97.3	95.4	102.2	106.5	103.4	104.2	95.925	104.075	1.08496	0.0230962
A0A087WYR3	TPD52L2	Tumor protein D54 OS=Homo sapiens GN=TPD52L2 PE=1 SV=1	36.9369	7	10	7	222	23.75	6.55	97.7	99	90.6	96.4	102.6	109.5	100.7	103.4	95.925	104.05	1.0847	0.0222428
A0A0A0MTC1	RNF213	E3 ubiquitin-protein ligase RNF213 OS=Homo sapiens GN=RNF213 PE=1 SV=1	2.24505	9	9	9	5256	596.107	6.42	99.6	95.3	100	88.8	102.5	107.1	105	101.6	95.925	104.05	1.0847	0.0305019
O43242	PSMD3	26S proteasome non-ATPase regulatory subunit 3 OS=Homo sapiens GN=PSMD3 PE=1 SV=2	22.2846	11	16	11	534	60.939	8.44	95.6	102.3	95	90.8	100.6	103.4	110.1	102.1	95.925	104.05	1.0847	0.042737
Q7Z4X2		Neuronal protein OS=Homo sapiens PE=2 SV=1	32.2785	3	4	3	158	17.931	5.43	90.1	98.5	94.2	100.9	105.7	105.9	97.1	107.5	95.925	104.05	1.0847	0.0514649
A0A024R6D1	NEK9	NIMA (Never in mitosis gene a)-related kinase 9, isoform CRA_a OS=Homo sapiens GN=NEK9 PE=4 SV=1	3.1665	3	3	3	979	107.081	5.73	91.9	101.4	102	88.4	100.5	108.5	99.2	108	95.925	104.05	1.0847	0.100924
P49720	PSMB3	Proteasome subunit beta type-3 OS=Homo sapiens GN=PSMB3 PE=1 SV=2	46.3415	8	17	8	205	22.933	6.55	101.4	90.8	93	98.6	103	104.9	103.7	104.7	95.95	104.075	1.08468	0.0171435
Q9UNU2	C4B	Complement protein C4B frameshift mutant (Fragment) OS=Homo sapiens GN=C4B PE=4 SV=1	39.2655	9	23	2	354	38.114	8.53	108.1	84.2	106.3	85.2	102.6	110.3	100.4	102.9	95.95	104.05	1.08442	0.282174
Q969X5	ERGIC1	Endoplasmic reticulum-Golgi intermediate compartment protein 1 OS=Homo sapiens GN=ERGIC1 PE=1 SV=1	17.5862	5	7	5	290	32.571	7.06	93.2	98.8	100.9	90.9	103.8	104.7	101	106.6	95.95	104.025	1.08416	0.021402
A0A024R936	NCF2	Neutrophil cytosolic factor 2 (65kDa, chronic granulomatous disease, autosomal 2), isoform CRA_a OS=Homo sapiens GN=NCF2 PE=4 SV=1	14.8289	6	6	6	526	59.751	6.16	94.6	99.4	100.4	89.4	99.3	108.4	98.7	109.7	95.95	104.025	1.08416	0.0811541
O75937	DNAJC8	DnaJ homolog subfamily C member 8 OS=Homo sapiens GN=DNAJC8 PE=1 SV=2	13.0435	4	5	4	253	29.823	9.06	92.2	96.9	99.3	95.4	104.4	109.8	99.6	102.3	95.95	104.025	1.08416	0.0216912
P31995	FCGR2C	Low affinity immunoglobulin gamma Fc region receptor II-c OS=Homo sapiens GN=FCGR2C PE=1 SV=1	17.0279	3	6	2	323	35.556	6.9	103.5	87.1	100.2	93.1	98	102.5	107.3	108.4	95.975	104.05	1.08414	0.114666
B4DRL5		cDNA FLJ60834, highly similar to Engulfment and cell motility protein 2 (CED-12 homolog A) OS=Homo sapiens PE=2 SV=1	8.19672	4	6	3	732	83.905	5.88	92.3	96.6	101.8	93.2	104.3	107.7	103.4	100.8	95.975	104.05	1.08414	0.0203391
Q9NQ79	CRTAC1	Cartilage acidic protein 1 OS=Homo sapiens GN=CRTAC1 PE=1 SV=2	7.41301	3	3	3	661	71.376	5.12	99.1	102.7	91.8	90.3	95.6	115.9	97.1	107.6	95.975	104.05	1.08414	0.199939
B4DFR2		cDNA FLJ59194, moderately similar to Dynein light chain 2A, cytoplasmic OS=Homo sapiens PE=2 SV=1	30.5785	4	5	4	121	13.354	10.08	90.6	95	102.8	95.5	104.6	107.4	101	103.1	95.975	104.025	1.08388	0.0306939
O95425	SVIL	Supervillin OS=Homo sapiens GN=SVIL PE=1 SV=2	1.40018	2	3	2	2214	247.593	6.98	101.1	92.9	95.5	94.4	102.7	105.3	108.3	99.8	95.975	104.025	1.08388	0.0195952
Q6N030	DKFZp686I15212	Uncharacterized protein OS=Homo sapiens GN=DKFZp686I15212 PE=1 SV=1	38.2239	16	476	6	518	56.983	8.05	92.1	91.5	98.8	101.5	129.4	93.8	77.6	115.3	95.975	104.025	1.08388	0.517712
E5KS55		Succinate-CoA ligase subunit beta OS=Homo sapiens PE=3 SV=1	32.1814	13	16	13	463	50.299	7.42	95.4	103.1	90.9	94.6	104.3	105.5	100.7	105.6	96	104.025	1.08359	0.0288289
Q96AT9	RPE	Ribulose-phosphate 3-epimerase OS=Homo sapiens GN=RPE PE=1 SV=1	8.33333	1	1	1	228	24.911	5.58	97.9	89.8	96.9	99.4	113.7	102.8	100.5	99.1	96	104.025	1.08359	0.0877822
P54652	HSPA2	Heat shock-related 70 kDa protein 2 OS=Homo sapiens GN=HSPA2 PE=1 SV=1	36.9327	25	132	10	639	69.978	5.74	99.3	98.3	95	91.4	98.1	103.1	96	118.8	96	104	1.08333	0.192817
A0A024R4K3	MDH2	Malate dehydrogenase OS=Homo sapiens GN=MDH2 PE=2 SV=1	57.3964	17	62	17	338	35.481	8.68	102.3	99.2	86.2	96.3	105.4	108.1	103.8	98.7	96	104	1.08333	0.0930665
Q8IXI1	RHOT2	Mitochondrial Rho GTPase 2 OS=Homo sapiens GN=RHOT2 PE=1 SV=2	10.5178	5	7	4	618	68.075	5.86	99.5	96.5	98.4	89.6	104.5	101.1	107.3	103.1	96	104	1.08333	0.0209407
Q05519	SRSF11	Serine/arginine-rich splicing factor 11 OS=Homo sapiens GN=SRSF11 PE=1 SV=1	3.5124	1	1	1	484	53.51	10.52	104.8	94.1	98.8	86.3	96.2	100.1	115.7	104	96	104	1.08333	0.213111
R4GMX8	RANBP10	Ran-binding protein 10 OS=Homo sapiens GN=RANBP10 PE=1 SV=1	2.92308	1	1	1	650	70.441	6.87	95.2	99.6	104.4	84.8	120.7	97.8	103.5	94	96	104	1.08333	0.310856
Q9Y654	CBX1	Heterochromatin-specific nonhistone protein (Fragment) OS=Homo sapiens GN=CBX1 PE=4 SV=1	7.18954	1	1	1	153	17.475	4.89	101	97.3	97.4	88.3	102.7	102.6	99.7	111	96	104	1.08333	0.0703715
A2N2G5	VH87-2	VH87-2 protein (Fragment) OS=Homo sapiens GN=VH87-2 PE=2 SV=1	27.4074	3	4	1	135	14.529	8.79	99.3	91.4	111.7	81.6	88.8	99.5	96.9	130.7	96	103.975	1.08307	0.502511
A8K3E7		cDNA FLJ76257, highly similar to Homo sapiens DIP13 beta (DIP13B), mRNA OS=Homo sapiens PE=2 SV=1	3.16265	2	3	1	664	74.419	4.94	90.9	106.9	92.4	93.8	110.6	103.5	96.5	105.3	96	103.975	1.08307	0.140215
E9PF32	DENND3	DENN domain-containing protein 3 OS=Homo sapiens GN=DENND3 PE=1 SV=1	1.17371	1	3	1	1278	144.225	7.08	107.2	95.7	91.6	89.5	97.6	106.4	101.8	110.1	96	103.975	1.08307	0.147336
Q06830	PRDX1	Peroxiredoxin-1 OS=Homo sapiens GN=PRDX1 PE=1 SV=1	76.8844	15	112	12	199	22.096	8.13	95.6	100.9	94	93.6	103.8	104.5	102.4	105.3	96.025	104	1.08305	0.00430948
B4DRS6		Sideroflexin OS=Homo sapiens PE=2 SV=1	40.1216	11	18	10	329	36.327	9.01	86.5	98.8	101.4	97.4	108.8	107	98.9	101.3	96.025	104	1.08305	0.0949379
P36507	MAP2K2	Dual specificity mitogen-activated protein kinase kinase 2 OS=Homo sapiens GN=MAP2K2 PE=1 SV=1	9.25	3	3	2	400	44.396	6.55	95.8	101.9	90.1	96.3	104.2	101.1	103.9	106.7	96.025	103.975	1.08279	0.0246867
A8K4G2		Tyrosine-protein kinase OS=Homo sapiens PE=2 SV=1	3.62205	2	2	2	635	71.974	8.25	95.6	97.3	110.6	80.6	104.3	108.4	99.4	103.8	96.025	103.975	1.08279	0.261078
A0A024R6A5	PPM1A	Protein phosphatase 1A (Formerly 2C), magnesium-dependent, alpha isoform, isoform CRA_a OS=Homo sapiens GN=PPM1A PE=3 SV=1	3.14136	1	1	1	382	42.421	5.36	101.3	99.8	94.7	88.3	100.8	106.5	104.7	103.9	96.025	103.975	1.08279	0.0459752
A0A0G2JIW1	HSPA1B	Heat shock 70 kDa protein 1B OS=Homo sapiens GN=HSPA1B PE=1 SV=1	56.5421	35	206	23	642	70.066	5.66	97.8	94.8	96.2	95.4	105.3	100.7	101.6	108.4	96.05	104	1.08277	0.00561675
P62495	ETF1	Eukaryotic peptide chain release factor subunit 1 OS=Homo sapiens GN=ETF1 PE=1 SV=3	18.9931	7	8	7	437	49	5.71	103.2	94.6	95.6	90.7	104.2	105.1	101.9	104.6	96.025	103.95	1.08253	0.0264398
Q6IPH7	RPL14	RPL14 protein OS=Homo sapiens GN=RPL14 PE=1 SV=1	38.6364	8	29	1	220	23.772	10.93	96.2	105.6	95.3	87	102.5	104.6	95.4	113.3	96.025	103.95	1.08253	0.185277
P10155	TROVE2	60 kDa SS-A/Ro ribonucleoprotein OS=Homo sapiens GN=TROVE2 PE=1 SV=2	19.7026	8	11	8	538	60.631	8.03	95.6	95.8	96.3	96.5	107.2	104.2	97.6	106.9	96.05	103.975	1.08251	0.0122346
Q6FH36	PPIH	Peptidyl-prolyl cis-trans isomerase (Fragment) OS=Homo sapiens GN=PPIH PE=2 SV=1	10.1695	2	3	2	177	19.196	8.07	96.4	97.4	102.9	87.5	101.4	101.7	100	112.7	96.05	103.95	1.08225	0.118358
Q08257	CRYZ	Quinone oxidoreductase OS=Homo sapiens GN=CRYZ PE=1 SV=1	42.2492	10	17	10	329	35.185	8.44	91	101.6	95.2	96.4	107.2	102.3	107.7	98.6	96.05	103.95	1.08225	0.0421617
Q92520	FAM3C	Protein FAM3C OS=Homo sapiens GN=FAM3C PE=1 SV=1	11.8943	3	5	3	227	24.665	8.29	92.3	100.8	95.2	95.9	105.9	103	102.4	104.4	96.05	103.925	1.08199	0.00649269
P10644	PRKAR1A	cAMP-dependent protein kinase type I-alpha regulatory subunit OS=Homo sapiens GN=PRKAR1A PE=1 SV=1	22.3097	9	12	9	381	42.955	5.35	90.8	95.8	96.7	100.9	104.7	105.2	99.8	106	96.05	103.925	1.08199	0.0198768
Q9Y3B8	REXO2	Oligoribonuclease, mitochondrial OS=Homo sapiens GN=REXO2 PE=1 SV=3	11.8143	2	2	2	237	26.816	6.87	103.5	93.4	95.2	92.1	106	102.7	106.6	100.4	96.05	103.925	1.08199	0.0369301
O60568	PLOD3	Procollagen-lysine,2-oxoglutarate 5-dioxygenase 3 OS=Homo sapiens GN=PLOD3 PE=1 SV=1	13.0081	8	11	8	738	84.731	6.05	95.6	103.4	94.6	90.7	99.6	112.8	99.9	103.5	96.075	103.95	1.08197	0.101169
A0A024R1K7	YWHAH	Tyrosine 3-monooxygenase/tryptophan 5-monooxygenase activation protein, eta polypeptide, isoform CRA_b OS=Homo sapiens GN=YWHAH PE=3 SV=1	60.1626	14	118	10	246	28.201	4.84	98.1	98.4	99.8	88	105.6	103.7	104	102.4	96.075	103.925	1.08171	0.0308321
E9KL35		Epididymis tissue sperm binding protein Li 3a OS=Homo sapiens PE=1 SV=1	67.8233	18	42	18	317	35.055	7.69	98.9	96.1	93	96.3	104.5	103.8	101.4	106	96.075	103.925	1.08171	0.00223803
Q9Y512	SAMM50	Sorting and assembly machinery component 50 homolog OS=Homo sapiens GN=SAMM50 PE=1 SV=3	23.6674	7	8	6	469	51.943	6.9	92	97	97.4	97.9	103.2	111.8	103.5	97.2	96.075	103.925	1.08171	0.0547328
P46109	CRKL	Crk-like protein OS=Homo sapiens GN=CRKL PE=1 SV=1	22.1122	4	5	4	303	33.756	6.74	98.3	90.9	102.6	92.5	102.5	104.8	106.2	102.1	96.075	103.9	1.08145	0.0340601
A0A0X9TD88		GCT-A3 heavy chain variable region (Fragment) OS=Homo sapiens PE=2 SV=1	12.5984	1	4	1	127	13.804	8.46	106.7	82.9	102.9	91.8	125.1	92.5	88.1	109.9	96.075	103.9	1.08145	0.466559
Q92900	UPF1	Regulator of nonsense transcripts 1 OS=Homo sapiens GN=UPF1 PE=1 SV=2	12.4004	12	13	12	1129	124.267	6.61	103.1	97	94.3	90	104.8	106.6	99.9	104.4	96.1	103.925	1.08143	0.0445576
A0A0G2JH68	DIAPH1	Protein diaphanous homolog 1 OS=Homo sapiens GN=DIAPH1 PE=1 SV=1	6.13208	7	8	7	1272	141.269	5.39	99.8	95	97.2	92.4	104.5	103.6	105.7	101.8	96.1	103.9	1.08117	0.00462298
Q8WVT3	TRAPPC12	Trafficking protein particle complex subunit 12 OS=Homo sapiens GN=TRAPPC12 PE=1 SV=3	2.58503	1	1	1	735	79.325	4.91	106.5	91.5	94.2	92.2	113.7	93.4	112.5	96	96.1	103.9	1.08117	0.268363
P15153	RAC2	Ras-related C3 botulinum toxin substrate 2 OS=Homo sapiens GN=RAC2 PE=1 SV=1	34.375	7	15	3	192	21.415	7.61	101	93.5	92.9	97.1	100.9	108	101.3	105.4	96.125	103.9	1.08088	0.0218639
O14907	TAX1BP3	Tax1-binding protein 3 OS=Homo sapiens GN=TAX1BP3 PE=1 SV=2	45.1613	4	5	4	124	13.726	8.48	95.5	107	90.1	91.9	99.2	109.7	107.9	98.8	96.125	103.9	1.08088	0.15265
A2NYU7		Heavy chain Fab (Fragment) OS=Homo sapiens PE=2 SV=1	7.08661	1	1	1	127	13.983	9.25	109.3	86.9	85.8	102.5	100.6	85.2	100.4	129.4	96.125	103.9	1.08088	0.502919
A0A024R2G1	CRELD1	Cysteine-rich with EGF-like domains 1, isoform CRA_b OS=Homo sapiens GN=CRELD1 PE=4 SV=1	5.95238	2	4	2	420	45.377	4.87	92.2	101.6	95	95.7	107.1	105.1	98.6	104.8	96.125	103.9	1.08088	0.0280275
A0A068LL60		Ig heavy chain variable region (Fragment) OS=Homo sapiens PE=2 SV=1	31.6667	3	8	1	120	13.261	7.93	102.1	91.8	102.9	87.7	104.6	101.5	105.7	103.7	96.125	103.875	1.08062	0.0928722
O95716	RAB3D	Ras-related protein Rab-3D OS=Homo sapiens GN=RAB3D PE=1 SV=1	33.3333	6	7	4	219	24.252	4.93	99.1	91.7	98.6	95.1	102	104.8	106.8	101.9	96.125	103.875	1.08062	0.00999909
Q8NFU3	TSTD1	Thiosulfate sulfurtransferase/rhodanese-like domain-containing protein 1 OS=Homo sapiens GN=TSTD1 PE=1 SV=3	29.5652	3	4	3	115	12.522	6.07	99.1	105.6	95	84.8	103.2	107.7	99.2	105.4	96.125	103.875	1.08062	0.151756
F8W727	RPL32	60S ribosomal protein L32 OS=Homo sapiens GN=RPL32 PE=1 SV=1	18.3007	3	7	3	153	17.951	10.59	92.2	101.9	90.3	100.1	108.1	102.9	95.7	108.8	96.125	103.875	1.08062	0.112253
Q00535	CDK5	Cyclin-dependent-like kinase 5 OS=Homo sapiens GN=CDK5 PE=1 SV=3	10.6164	3	4	2	292	33.283	7.66	98.8	92.2	101.6	91.9	104.1	105.4	100.6	105.4	96.125	103.875	1.08062	0.0274029
A0A087X2H1	HECTD1	E3 ubiquitin-protein ligase HECTD1 OS=Homo sapiens GN=HECTD1 PE=1 SV=1	0.420811	1	1	1	2614	289.451	5.43	87.4	105.3	86.9	105	102.7	125.5	88	99.4	96.15	103.9	1.0806	0.442211
S6AWE6		IgG L chain OS=Homo sapiens PE=2 SV=1	34.8837	7	248	2	215	22.891	8.43	93	88.3	106.4	96.8	113.6	91.9	98.7	111.2	96.125	103.85	1.08036	0.274557
K7EM18	EIF1	Eukaryotic translation initiation factor 1 OS=Homo sapiens GN=EIF1 PE=1 SV=1	44.6281	3	6	3	121	13.599	7.9	98.1	93.7	100.9	91.8	99.6	103.9	113.5	98.4	96.125	103.85	1.08036	0.101794
Q9BS40	LXN	Latexin OS=Homo sapiens GN=LXN PE=1 SV=2	16.6667	3	7	3	222	25.734	5.78	84.5	99.5	103.7	96.9	100.7	111	102.8	101	96.15	103.875	1.08034	0.157578
P27482	CALML3	Calmodulin-like protein 3 OS=Homo sapiens GN=CALML3 PE=1 SV=2	18.7919	3	6	1	149	16.88	4.42	99.4	92.3	98	94.9	103.8	108.7	109.9	93.1	96.15	103.875	1.08034	0.111571
O14618	CCS	Copper chaperone for superoxide dismutase OS=Homo sapiens GN=CCS PE=1 SV=1	13.5036	4	4	4	274	29.022	5.58	103.7	96.9	96.6	87.4	99.2	101.6	110.4	104.3	96.15	103.875	1.08034	0.110212
P09496	CLTA	Clathrin light chain A OS=Homo sapiens GN=CLTA PE=1 SV=1	21.7742	7	20	7	248	27.06	4.51	92.4	103.4	91.6	97.2	103.6	106.8	99.4	105.7	96.15	103.875	1.08034	0.0505664
B4DQK8		cDNA FLJ54750, moderately similar to Pyrroline-5-carboxylate reductase 2 (EC 1.5.1.2) OS=Homo sapiens PE=2 SV=1	4.73538	1	1	1	359	36.724	11.37	106.4	99.8	88	90.4	105.4	106.4	99.3	104.3	96.15	103.85	1.08008	0.141035
Q8TC07	TBC1D15	TBC1 domain family member 15 OS=Homo sapiens GN=TBC1D15 PE=1 SV=2	2.60492	2	2	2	691	79.44	5.67	95.5	108.6	91.8	88.7	99.1	105.3	103.1	107.9	96.15	103.85	1.08008	0.156602
Q15008	PSMD6	26S proteasome non-ATPase regulatory subunit 6 OS=Homo sapiens GN=PSMD6 PE=1 SV=1	18.2519	8	9	8	389	45.502	5.62	107.9	96.6	92.4	87.7	104.5	105.2	100.9	104.7	96.15	103.825	1.07982	0.133821
F5H5D3	TUBA1C	Tubulin alpha chain OS=Homo sapiens GN=TUBA1C PE=1 SV=1	46.4355	22	233	7	519	57.693	5.07	91.8	98.9	99.7	94.2	100.4	108.8	96.6	109.5	96.15	103.825	1.07982	0.083021
D6REX3	SEC31A	Protein transport protein Sec31A OS=Homo sapiens GN=SEC31A PE=1 SV=1	16.6267	17	27	17	1251	136.141	6.98	100.4	98.7	93.2	92.3	103.7	104.3	102.7	104.6	96.15	103.825	1.07982	0.00948112
Q9NWV4	C1orf123	UPF0587 protein C1orf123 OS=Homo sapiens GN=C1orf123 PE=1 SV=1	45	5	5	5	160	18.037	5.01	91.7	97.8	102.2	93	100.5	107.2	102.8	104.9	96.175	103.85	1.0798	0.0334393
Q06828	FMOD	Fibromodulin OS=Homo sapiens GN=FMOD PE=1 SV=2	12.5	4	10	4	376	43.152	6.04	92.5	94.3	101.8	96.1	101.8	100.6	104	109	96.175	103.85	1.0798	0.0310466
K7ER00	FARSA	Phenylalanine--tRNA ligase alpha subunit OS=Homo sapiens GN=FARSA PE=1 SV=1	12.2263	5	5	5	548	62.356	7.84	95.2	99.6	105	84.9	98.6	104.3	107.2	105.3	96.175	103.85	1.0798	0.14947
Q96K76	USP47	Ubiquitin carboxyl-terminal hydrolase 47 OS=Homo sapiens GN=USP47 PE=1 SV=3	1.52727	2	2	2	1375	157.212	5.08	94.2	95.8	99.7	95	107	104.7	102	101.6	96.175	103.825	1.07954	0.0047803
Q13643	FHL3	Four and a half LIM domains protein 3 OS=Homo sapiens GN=FHL3 PE=1 SV=4	3.57143	1	1	1	280	31.171	6.2	96.8	107.2	90.6	90.1	108.4	107.4	93.8	105.6	96.175	103.8	1.07928	0.194573
Q15393	SF3B3	Splicing factor 3B subunit 3 OS=Homo sapiens GN=SF3B3 PE=1 SV=4	14.1331	16	22	16	1217	135.492	5.26	95	98.2	97.9	93.7	104.2	105.1	99	107	96.2	103.825	1.07926	0.00954965
G3V0E4	PMPCB	Mitochondrial-processing peptidase subunit beta OS=Homo sapiens GN=PMPCB PE=1 SV=1	9.38776	4	4	4	490	54.157	6.83	100	99	96	89.8	101.4	111	99.3	103.6	96.2	103.825	1.07926	0.0679056
A8K644	SFRS4	Splicing factor, arginine/serine-rich 4, isoform CRA_b OS=Homo sapiens GN=SFRS4 PE=2 SV=1	8.09717	4	6	3	494	56.675	11.52	94.7	101.5	92.9	95.7	102.2	107.3	99.3	106.4	96.2	103.8	1.079	0.0278905
Q53HJ8		PKCI-1-related HIT protein variant (Fragment) OS=Homo sapiens PE=2 SV=1	22.6994	2	5	2	163	17.163	9.48	102.1	96.1	89.2	97.4	102.7	109.3	109	94.1	96.2	103.775	1.07874	0.139756
B5BU01	EIF2S2	Eukaryotic translation initiation factor 2 beta OS=Homo sapiens GN=EIF2S2 PE=2 SV=1	16.2162	5	8	5	333	38.306	5.94	93.7	102.6	99.3	89.3	101.9	111.6	99.7	102	96.225	103.8	1.07872	0.104841
Q9Y2I8	WDR37	WD repeat-containing protein 37 OS=Homo sapiens GN=WDR37 PE=1 SV=2	3.23887	1	1	1	494	54.632	7.23	91.5	100.5	97.1	95.8	114.7	96.8	100.5	103.2	96.225	103.8	1.07872	0.127706
Q9Y263	PLAA	Phospholipase A-2-activating protein OS=Homo sapiens GN=PLAA PE=1 SV=2	2.38994	2	2	2	795	87.101	6.37	104	100.8	105.9	74.1	101.3	110.4	93.4	109.9	96.2	103.75	1.07848	0.406734
Q59EM5		Arrestin beta 2 isoform 1 variant (Fragment) OS=Homo sapiens PE=2 SV=1	6.82927	3	4	2	410	46.001	7.17	93.5	97.9	103.7	89.9	100.7	108.6	99.4	106.5	96.25	103.8	1.07844	0.0882279
Q4LE36	ACLY	ACLY variant protein (Fragment) OS=Homo sapiens GN=ACLY variant protein PE=2 SV=1	20.9323	20	27	20	1137	124.477	8.03	100.5	94.4	96.8	93.2	99.9	106.9	106	102.2	96.225	103.75	1.0782	0.0168973
B7Z3K9		Fructose-bisphosphate aldolase OS=Homo sapiens PE=2 SV=1	22.8381	9	60	4	451	48.378	8.07	99	106.2	87.6	92.2	100.8	94.4	98.1	121.8	96.25	103.775	1.07818	0.346574
Q8WU79	SMAP2	Stromal membrane-associated protein 2 OS=Homo sapiens GN=SMAP2 PE=1 SV=1	3.0303	1	1	1	429	46.755	8.87	97.7	99	88.5	99.8	102.4	104.2	105.1	103.3	96.25	103.75	1.07792	0.0313531
A0A125U0V2		GCT-A1 heavy chain variable region (Fragment) OS=Homo sapiens PE=2 SV=1	25.1969	3	10	1	127	13.709	8.78	96.8	101.7	94	92.5	97.9	103.4	86.2	127.5	96.25	103.75	1.07792	0.43285
Q59EU6		EF hand domain family, member D1 variant (Fragment) OS=Homo sapiens PE=2 SV=1	8.67925	2	3	1	265	29.755	6.21	92.1	87.6	105.4	99.9	114.8	97.6	110.2	92.4	96.25	103.75	1.07792	0.297762
O76021	RSL1D1	Ribosomal L1 domain-containing protein 1 OS=Homo sapiens GN=RSL1D1 PE=1 SV=3	3.87755	2	2	2	490	54.939	10.13	107	96.8	94.7	86.5	101.7	104.2	105.4	103.7	96.25	103.75	1.07792	0.130728
P11717	IGF2R	Cation-independent mannose-6-phosphate receptor OS=Homo sapiens GN=IGF2R PE=1 SV=3	5.45965	9	12	9	2491	274.199	5.94	89.6	101.4	101.7	92.3	103.8	111.2	94.6	105.3	96.25	103.725	1.07766	0.157848
A0A024R539	LOC51035	Uncharacterized protein OS=Homo sapiens GN=LOC51035 PE=4 SV=1	12.1795	3	4	3	312	35.086	5.35	94.3	102.3	95.9	92.5	106.8	105.3	99	103.8	96.25	103.725	1.07766	0.0334253
A0A140VK08		Testicular secretory protein Li 8 OS=Homo sapiens PE=2 SV=1	3.69004	1	1	1	271	31.52	5.15	117.1	95.8	86.5	85.6	101.9	98.5	119.1	95.4	96.25	103.725	1.07766	0.439739
P17812	CTPS1	CTP synthase 1 OS=Homo sapiens GN=CTPS1 PE=1 SV=2	9.81387	5	6	5	591	66.648	6.46	96.5	98.8	100.1	89.6	103.5	104.7	101.1	105.5	96.25	103.7	1.0774	0.0256878
Q96CT7	CCDC124	Coiled-coil domain-containing protein 124 OS=Homo sapiens GN=CCDC124 PE=1 SV=1	5.8296	1	1	1	223	25.82	9.54	99.7	102	96.1	87.3	101.5	101.5	103.5	108.4	96.275	103.725	1.07738	0.0850145
Q59ED3		Intercellular adhesion molecule 2 variant (Fragment) OS=Homo sapiens PE=2 SV=1	2.90698	1	2	1	344	38.352	7.78	89.1	93.6	103.1	99.3	108.1	101.1	101.9	103.8	96.275	103.725	1.07738	0.0748361
Q6PGP7	TTC37	Tetratricopeptide repeat protein 37 OS=Homo sapiens GN=TTC37 PE=1 SV=1	5.43478	5	5	5	1564	175.375	7.53	100.8	92.7	98.8	92.8	102.1	101.4	108	103.4	96.275	103.725	1.07738	0.026645
A8K6X2		cDNA FLJ77992, highly similar to Homo sapiens ADP-ribosylarginine hydrolase, mRNA OS=Homo sapiens PE=2 SV=1	5.04202	1	1	1	357	39.451	6.52	116.5	90.1	89	89.5	109.6	105.9	106.9	92.5	96.275	103.725	1.07738	0.37371
Q5T0B9	ZNF362	Zinc finger protein 362 OS=Homo sapiens GN=ZNF362 PE=1 SV=1	2.38095	1	1	1	420	45.785	9.64	89	101.7	111	83.4	96.2	118.8	95	104.8	96.275	103.7	1.07712	0.405313
Q9UI08	EVL	Ena/VASP-like protein OS=Homo sapiens GN=EVL PE=1 SV=2	6.00962	2	2	2	416	44.592	8.84	103.3	99.6	93.2	89.1	103.8	103.5	104.5	103.1	96.3	103.725	1.0771	0.0590453
D3DSY9	FNTA	Farnesyltransferase, CAAX box, alpha, isoform CRA_a OS=Homo sapiens GN=FNTA PE=4 SV=1	1.75055	1	1	1	457	52.577	5.57	95.2	88.8	96.2	105	108	105.8	97.7	103.4	96.3	103.725	1.0771	0.11292
K7ELG9	LSM12	Protein LSM12 homolog OS=Homo sapiens GN=LSM12 PE=1 SV=1	3.91304	1	1	1	230	24.94	7.42	89.7	111.3	98.1	86.1	105.8	107.7	101.7	99.7	96.3	103.725	1.0771	0.254223
J9R021	eIF3a	Eukaryotic translation initiation factor 3 subunit A OS=Homo sapiens GN=eIF3a PE=2 SV=1	12.5181	17	23	17	1382	166.381	6.79	93.7	97.4	95.9	98.2	104.7	101.9	103.3	104.9	96.3	103.7	1.07684	0.000873765
Q9BVL2	NUP58	Nucleoporin p58/p45 OS=Homo sapiens GN=NUP58 PE=1 SV=1	2.83806	1	1	1	599	60.86	9.33	111.3	96.9	93.2	83.8	98.8	102.4	99.9	113.7	96.3	103.7	1.07684	0.308674
A0A140TA86	C19orf70	MICOS complex subunit MIC13 OS=Homo sapiens GN=C19orf70 PE=1 SV=1	20.7143	2	5	2	140	15.426	9.03	90.3	101.3	96.8	96.8	105.4	103.3	102.5	103.6	96.3	103.7	1.07684	0.0196802
A0A024RAN2	CAST	Calpastatin, isoform CRA_a OS=Homo sapiens GN=CAST PE=4 SV=1	20.2989	11	13	11	803	86.561	5.14	104.3	94.2	92.8	93.9	101.8	103.3	102.7	106.9	96.3	103.675	1.07658	0.0442756
Q9H2U2	PPA2	Inorganic pyrophosphatase 2, mitochondrial OS=Homo sapiens GN=PPA2 PE=1 SV=2	31.7365	8	14	7	334	37.896	7.39	101	97.7	85.7	100.9	101.8	107.7	105.3	100	96.325	103.7	1.07656	0.115869
X5CMJ9	PSM8	Proteasome subunit beta type OS=Homo sapiens GN=PSM8 PE=3 SV=1	28.9855	6	9	6	276	30.335	7.43	96.1	98.6	99	91.6	106.8	103.3	96.7	108	96.325	103.7	1.07656	0.0522609
P55809	OXCT1	Succinyl-CoA:3-ketoacid coenzyme A transferase 1, mitochondrial OS=Homo sapiens GN=OXCT1 PE=1 SV=1	27.3077	10	12	10	520	56.122	7.46	108.5	93.9	88.7	94.2	100.2	104.9	104.2	105.4	96.325	103.675	1.0763	0.146787
A0A0A0MT11	CAMK2G	Calcium/calmodulin-dependent protein kinase type II subunit gamma OS=Homo sapiens GN=CAMK2G PE=1 SV=1	13.4409	7	8	3	558	62.568	7.83	94.3	100.8	100	90.2	104.4	112.2	96.7	101.4	96.325	103.675	1.0763	0.123539
O95219	SNX4	Sorting nexin-4 OS=Homo sapiens GN=SNX4 PE=1 SV=1	9.33333	3	3	3	450	51.876	5.99	99.9	102.5	94.9	88	104.7	105.6	99.7	104.6	96.325	103.65	1.07604	0.0786016
Q96SU4	OSBPL9	Oxysterol-binding protein-related protein 9 OS=Homo sapiens GN=OSBPL9 PE=1 SV=2	1.3587	1	1	1	736	83.132	6.18	85	111.5	104.8	84.1	102.2	102.6	99.4	110.5	96.35	103.675	1.07602	0.357344
P06132	UROD	Uroporphyrinogen decarboxylase OS=Homo sapiens GN=UROD PE=1 SV=2	8.44687	2	2	2	367	40.761	6.14	102.8	86.5	116.3	79.8	100	97.7	116.9	100.1	96.35	103.675	1.07602	0.462836
A0A0A0MTJ9	NCEH1	Neutral cholesterol ester hydrolase 1 OS=Homo sapiens GN=NCEH1 PE=1 SV=1	15.1786	4	6	4	448	49.85	7.21	94.4	100.8	97.8	92.3	119.7	105.4	94.6	94.8	96.325	103.625	1.07579	0.284421
A8MXV4	NUDT19	Nucleoside diphosphate-linked moiety X motif 19 OS=Homo sapiens GN=NUDT19 PE=1 SV=1	3.46667	1	1	1	375	42.207	7.64	116.5	86.8	92.8	89.3	102.5	106.7	108.4	97	96.35	103.65	1.07577	0.35503
O75410	TACC1	Transforming acidic coiled-coil-containing protein 1 OS=Homo sapiens GN=TACC1 PE=1 SV=2	2.85714	2	2	2	805	87.74	4.88	101.7	96.6	98	89.1	97.4	100.6	119	97.6	96.35	103.65	1.07577	0.255385
Q4VC31	CCDC58	Coiled-coil domain-containing protein 58 OS=Homo sapiens GN=CCDC58 PE=1 SV=1	13.8889	1	1	1	144	16.609	7.81	109.6	89	94.5	92.3	90.5	123.2	117.1	83.8	96.35	103.65	1.07577	0.521354
Q14764	MVP	Major vault protein OS=Homo sapiens GN=MVP PE=1 SV=4	48.9362	35	91	35	893	99.266	5.48	99.7	99.1	92.7	93.9	104.5	108.4	101	100.6	96.35	103.625	1.07551	0.0288519
A8K8U1		cDNA FLJ77762, highly similar to Homo sapiens cullin-associated and neddylation-dissociated 1 (CAND1), mRNA OS=Homo sapiens PE=2 SV=1	20.5691	23	34	23	1230	136.231	5.83	96	95.8	99.6	94	104.4	104.7	101.5	103.9	96.35	103.625	1.07551	0.00188105
O94874	UFL1	E3 UFM1-protein ligase 1 OS=Homo sapiens GN=UFL1 PE=1 SV=2	12.7204	9	11	9	794	89.54	6.79	97.4	97.6	93.3	97.1	106.5	104.6	103.8	99.6	96.35	103.625	1.07551	0.00643356
Q8N357	SLC35F6	Solute carrier family 35 member F6 OS=Homo sapiens GN=SLC35F6 PE=1 SV=1	1.88679	1	1	1	371	40.188	6.93	81.9	104.4	111.6	87.6	102.9	104.7	90.4	116.6	96.375	103.65	1.07549	0.439656
A0A024R0J7	hCG_1995540	HCG1995540, isoform CRA_a OS=Homo sapiens GN=hCG_1995540 PE=4 SV=1	14.9194	4	6	2	248	27.489	6.35	108.9	90.2	98.1	88.2	96.8	104.5	107.8	105.3	96.35	103.6	1.07525	0.217522
A4D1W8	UCC1	Ependymin related protein 1 (Zebrafish), isoform CRA_b OS=Homo sapiens GN=UCC1 PE=4 SV=1	3.48837	1	1	1	344	38.126	9.58	98	94.3	97.2	96	103.9	112.2	95.5	102.9	96.375	103.625	1.07523	0.0844685
P57740	NUP107	Nuclear pore complex protein Nup107 OS=Homo sapiens GN=NUP107 PE=1 SV=1	2.27027	1	1	1	925	106.307	5.43	97.8	92.5	92.9	102.4	106.4	110.9	97.7	99.6	96.4	103.65	1.07521	0.108269
A8K4T6		cDNA FLJ76282, highly similar to Homo sapiens proteasome (prosome, macropain) 26S subunit, non-ATPase, 5 (PSMD5), mRNA OS=Homo sapiens PE=2 SV=1	29.7619	11	16	11	504	56.188	5.57	100.7	94.3	92.5	98	100.3	103.4	102.9	107.8	96.375	103.6	1.07497	0.0240928
K7WVJ5	COX2	Cytochrome c oxidase subunit 2 (Fragment) OS=Homo sapiens GN=COX2 PE=3 SV=1	21.6814	5	12	1	226	25.435	4.82	100.6	87.6	79.5	117.8	111.7	91.8	115.6	95.3	96.375	103.6	1.07497	0.506604
A0A0S2Z3Y1	LGALS3BP	Lectin galactoside-binding soluble 3 binding protein isoform 1 (Fragment) OS=Homo sapiens GN=LGALS3BP PE=2 SV=1	25.812	11	16	11	585	65.289	5.27	96.8	100	102	86.7	105.5	103.6	103.3	102	96.375	103.6	1.07497	0.0827679
Q15811	ITSN1	Intersectin-1 OS=Homo sapiens GN=ITSN1 PE=1 SV=3	1.45264	2	2	2	1721	195.3	7.77	108.3	92.4	91.2	93.6	101.2	101.5	112.6	99.1	96.375	103.6	1.07497	0.201107
A0A0B4J1X5	IGHV3-74	Protein IGHV3-74 (Fragment) OS=Homo sapiens GN=IGHV3-74 PE=1 SV=1	24.7863	3	14	1	117	12.831	8.66	111.3	78.8	106.7	88.8	103.4	87.2	105.1	118.8	96.4	103.625	1.07495	0.496809
A0A1B1RVA9	LPL	Lipoprotein lipase OS=Homo sapiens GN=LPL PE=3 SV=1	3.57895	1	1	1	475	53.129	8.15	98.5	93.6	99.2	94.3	91.5	122.4	106.8	93.8	96.4	103.625	1.07495	0.357416
Q9BUR5	APOO	MICOS complex subunit MIC26 OS=Homo sapiens GN=APOO PE=1 SV=1	5.55556	1	1	1	198	22.271	9.13	103.1	98.4	101.5	82.6	97.2	110.7	97.1	109.5	96.4	103.625	1.07495	0.274751
P02750	LRG1	Leucine-rich alpha-2-glycoprotein OS=Homo sapiens GN=LRG1 PE=1 SV=2	36.3112	9	17	9	347	38.154	6.95	114.6	88.8	86.4	95.8	112.7	105	95.4	101.3	96.4	103.6	1.07469	0.364564
F5H0C4	PAAF1	Proteasomal ATPase-associated factor 1 OS=Homo sapiens GN=PAAF1 PE=1 SV=1	2.03562	1	1	1	393	42.695	6.16	96.1	104.5	103.2	81.8	101.3	116.2	88.5	108.4	96.4	103.6	1.07469	0.39463
Q9NX62	IMPAD1	Inositol monophosphatase 3 OS=Homo sapiens GN=IMPAD1 PE=1 SV=1	10.8635	2	2	2	359	38.657	6.86	98.6	87.3	96.9	102.9	104.5	96.2	108.6	105	96.425	103.575	1.07415	0.14035
E7EQR4	EZR	Ezrin OS=Homo sapiens GN=EZR PE=1 SV=3	47.7816	32	115	18	586	69.329	6.16	104	94.2	95.4	92.1	102.8	107.6	99	104.9	96.425	103.575	1.07415	0.0657717
Q9BU23	LMF2	Lipase maturation factor 2 OS=Homo sapiens GN=LMF2 PE=1 SV=2	3.81895	3	3	3	707	79.647	10.1	93	107	88.8	96.9	102.1	104.6	94.6	113	96.425	103.575	1.07415	0.236395
A0A024R0C0	CEPT1	Choline/ethanolamine phosphotransferase 1, isoform CRA_b OS=Homo sapiens GN=CEPT1 PE=3 SV=1	4.80769	2	3	2	416	46.523	8.21	96.2	95.2	98.5	95.8	104.3	103.7	102.1	104.1	96.425	103.55	1.07389	0.000187212
B2RDT8		cDNA, FLJ96764, highly similar to Homo sapiens sorting nexin 8 (SNX8), mRNA OS=Homo sapiens PE=2 SV=1	4.94624	2	2	2	465	52.564	7.39	97	99.6	98.5	90.6	118.7	96.1	101.5	97.9	96.425	103.55	1.07389	0.246658
A0A0S2Z3H6	CLPTM1	Cleft lip and palate associated transmembrane protein 1 isoform 1 (Fragment) OS=Homo sapiens GN=CLPTM1 PE=2 SV=1	8.89213	4	5	4	686	77.909	6.29	97.7	94.4	103.6	90	102.8	104.1	103.4	103.9	96.425	103.55	1.07389	0.0481697
A0A024R074	SYBL1	Synaptobrevin-like 1, isoform CRA_b OS=Homo sapiens GN=SYBL1 PE=3 SV=1	4.61538	1	1	1	260	30.197	8.37	104.7	97.6	91	92.4	111.9	101.1	96.9	104.3	96.425	103.55	1.07389	0.159254
P62847	RPS24	40S ribosomal protein S24 OS=Homo sapiens GN=RPS24 PE=1 SV=1	24.812	3	6	3	133	15.413	10.78	92.7	97.8	93.4	101.9	102.7	102.9	101.6	107.1	96.45	103.575	1.07387	0.0273355
Q8IYI6	EXOC8	Exocyst complex component 8 OS=Homo sapiens GN=EXOC8 PE=1 SV=2	4.27586	3	3	3	725	81.747	5.49	94.6	96	94.3	100.9	104.5	105.6	101.7	102.5	96.45	103.575	1.07387	0.00695091
P07954	FH	Fumarate hydratase, mitochondrial OS=Homo sapiens GN=FH PE=1 SV=3	32.1569	13	20	13	510	54.602	8.76	104.5	98.2	88	95.1	103.3	103.1	103.7	104.2	96.45	103.575	1.07387	0.083572
Q05209	PTPN12	Tyrosine-protein phosphatase non-receptor type 12 OS=Homo sapiens GN=PTPN12 PE=1 SV=3	2.94872	2	2	2	780	88.051	5.62	101.6	96.3	93.3	94.6	106.2	104.5	102.2	101.4	96.45	103.575	1.07387	0.0154045
A0A0K0K1K4	HEL-S-276	Proteasome subunit alpha type OS=Homo sapiens GN=HEL-S-276 PE=2 SV=1	49.1935	9	16	9	248	27.87	8.46	97.9	93.5	93.3	101.1	102.4	104.1	104	103.7	96.45	103.55	1.07361	0.0100949
O43294	TGFB1I1	Transforming growth factor beta-1-induced transcript 1 protein OS=Homo sapiens GN=TGFB1I1 PE=1 SV=2	20.6074	8	9	8	461	49.782	7.03	91	96.9	101.8	96.1	107.8	105.9	94	106.5	96.45	103.55	1.07361	0.118225
Q93034	CUL5	Cullin-5 OS=Homo sapiens GN=CUL5 PE=1 SV=4	11.1538	8	9	8	780	90.897	7.94	99.1	95	96.1	95.6	103.6	104.3	99	107.3	96.45	103.55	1.07361	0.010652
A8K9U6		cDNA FLJ76121, highly similar to Homo sapiens zinc finger CCCH-type, antiviral 1 (ZC3HAV1), transcript variant 1, mRNA OS=Homo sapiens PE=2 SV=1	2.99335	2	2	2	902	101.392	8.35	92.3	99.1	96.6	97.8	105.3	105.2	104.7	99	96.45	103.55	1.07361	0.0154179
Q5SRE5	NUP188	Nucleoporin NUP188 homolog OS=Homo sapiens GN=NUP188 PE=1 SV=1	0.400229	1	1	1	1749	195.917	6.73	90.3	111.1	104.9	79.6	106.1	107.8	101.2	99.2	96.475	103.575	1.07359	0.374261
A0A024RCJ0	DDR1	Discoidin domain receptor family, member 1, isoform CRA_b OS=Homo sapiens GN=DDR1 PE=4 SV=1	2.28509	1	1	1	919	101.731	6.83	102	97.9	92.7	93.2	93.9	116	99.1	105.1	96.45	103.525	1.07335	0.224645
O75563	SKAP2	Src kinase-associated phosphoprotein 2 OS=Homo sapiens GN=SKAP2 PE=1 SV=1	3.06407	1	1	1	359	41.191	4.69	104.8	93.5	101	86.5	98.6	106.1	104.8	104.6	96.45	103.525	1.07335	0.158574
P07814	EPRS	Bifunctional glutamate/proline--tRNA ligase OS=Homo sapiens GN=EPRS PE=1 SV=5	20.3042	25	32	25	1512	170.483	7.33	101.8	98.7	93.8	91.6	103	107.8	100.4	103	96.475	103.55	1.07334	0.043849
F6WQW2	RANBP1	Ran-specific GTPase-activating protein OS=Homo sapiens GN=RANBP1 PE=1 SV=1	19.4245	4	5	4	278	31.884	8.75	110.2	89.4	83.4	102.9	96.9	102.6	119.3	95.3	96.475	103.525	1.07308	0.424302
Q8TD55	PLEKHO2	Pleckstrin homology domain-containing family O member 2 OS=Homo sapiens GN=PLEKHO2 PE=1 SV=1	6.53061	3	4	3	490	53.317	5.43	95.3	101.2	99	90.4	99.3	110.4	101.4	103	96.475	103.525	1.07308	0.081903
Q10471	GALNT2	Polypeptide N-acetylgalactosaminyltransferase 2 OS=Homo sapiens GN=GALNT2 PE=1 SV=1	10.3327	6	7	6	571	64.691	8.35	102.6	94.6	99.2	89.5	102.5	102.4	100.8	108.4	96.475	103.525	1.07308	0.0764776
B4E3I3		cDNA FLJ59614, highly similar to Ubiquitin fusion degradation protein 1 homolog OS=Homo sapiens PE=2 SV=1	4.12698	1	1	1	315	35.388	5.72	109.9	90.8	103.9	81.3	105.2	99.2	114	95.7	96.475	103.525	1.07308	0.38849
P62314	SNRPD1	Small nuclear ribonucleoprotein Sm D1 OS=Homo sapiens GN=SNRPD1 PE=1 SV=1	10.9244	1	3	1	119	13.273	11.56	100.9	96.6	97.2	91.2	101.8	106.6	98.5	107.1	96.475	103.5	1.07282	0.0495787
I7FU17		Putative GTP-binding protein RAY-like variant (Fragment) OS=Homo sapiens PE=2 SV=1	3.06122	1	1	1	294	30.621	8.56	98.1	98.1	93.1	96.6	101.5	110	98.8	103.7	96.475	103.5	1.07282	0.0386185
Q6IAX6	PAPSS1	3'-phosphoadenosine 5'-phosphosulfate synthase 1 OS=Homo sapiens GN=PAPSS1 PE=2 SV=1	7.05128	3	3	2	624	70.788	6.86	113.2	88.4	98.3	86	98.3	101.5	114.3	99.9	96.475	103.5	1.07282	0.365656
P36222	CHI3L1	Chitinase-3-like protein 1 OS=Homo sapiens GN=CHI3L1 PE=1 SV=2	2.87206	1	1	1	383	42.598	8.46	90.4	102.8	106.3	86.5	101.6	110.3	98.9	103.3	96.5	103.525	1.0728	0.237448
P01861	IGHG4	Ig gamma-4 chain C region OS=Homo sapiens GN=IGHG4 PE=1 SV=1	49.5413	12	406	5	327	35.918	7.36	95.8	89.4	106.7	94.1	106.7	89.5	89.4	128.4	96.5	103.5	1.07254	0.50771
Q9UNK0	STX8	Syntaxin-8 OS=Homo sapiens GN=STX8 PE=1 SV=2	15.2542	3	3	3	236	26.89	4.98	96.7	101.5	99.3	88.5	97.1	111.5	102.1	103.3	96.5	103.5	1.07254	0.140346
X6RLX0	ERC1	ELKS/Rab6-interacting/CAST family member 1 OS=Homo sapiens GN=ERC1 PE=1 SV=1	6.51786	6	6	6	1120	128.396	5.97	98.9	99.3	94.7	93.1	96.5	110.9	100.7	105.9	96.5	103.5	1.07254	0.0913455
Q96T51	RUFY1	RUN and FYVE domain-containing protein 1 OS=Homo sapiens GN=RUFY1 PE=1 SV=2	12.9944	7	7	7	708	79.767	5.74	99.8	94.6	95	96.6	105.9	105.9	101.3	100.9	96.5	103.5	1.07254	0.0085607
O75400	PRPF40A	Pre-mRNA-processing factor 40 homolog A OS=Homo sapiens GN=PRPF40A PE=1 SV=2	2.82132	2	2	2	957	108.737	7.56	93	103	91.3	98.7	104.2	103.2	97	109.6	96.5	103.5	1.07254	0.109202
Q9BRZ2	TRIM56	E3 ubiquitin-protein ligase TRIM56 OS=Homo sapiens GN=TRIM56 PE=1 SV=3	1.45695	1	1	1	755	81.437	7.74	89.1	101.2	113.4	82.3	107.4	121.3	84.8	100.5	96.5	103.5	1.07254	0.519191
A0A024R3V8	TSNAX	Translin-associated factor X, isoform CRA_c OS=Homo sapiens GN=TSNAX PE=4 SV=1	14.4828	3	4	3	290	33.092	6.55	95.8	101.7	96.4	92.1	101.5	102.5	107.1	102.8	96.5	103.475	1.07228	0.0243529
P23142	FBLN1	Fibulin-1 OS=Homo sapiens GN=FBLN1 PE=1 SV=4	31.1522	17	50	5	703	77.162	5.22	87	101.9	105.7	91.4	102.6	106.8	100.6	103.9	96.5	103.475	1.07228	0.177581
O14561	NDUFAB1	Acyl carrier protein, mitochondrial OS=Homo sapiens GN=NDUFAB1 PE=1 SV=3	21.1538	4	4	4	156	17.406	4.93	98.4	97.2	89.6	100.8	103.6	103.6	104.8	101.9	96.5	103.475	1.07228	0.0311657
P56537	EIF6	Eukaryotic translation initiation factor 6 OS=Homo sapiens GN=EIF6 PE=1 SV=1	21.2245	3	3	3	245	26.582	4.68	107.4	89.8	101.8	87	115.7	99.4	98	100.7	96.5	103.45	1.07202	0.316589
P49454	CENPF	Centromere protein F OS=Homo sapiens GN=CENPF PE=1 SV=2	0.342679	1	1	1	3210	367.537	5.07	96.9	98.1	98.4	92.7	104.4	104.8	94.4	110.3	96.525	103.475	1.072	0.0989545
Q9BZK7	TBL1XR1	F-box-like/WD repeat-containing protein TBL1XR1 OS=Homo sapiens GN=TBL1XR1 PE=1 SV=1	15.7588	5	5	5	514	55.56	5.55	93.2	101	96.9	95	102.1	104.8	100.2	106.8	96.525	103.475	1.072	0.0201951
Q4G176	ACSF3	Acyl-CoA synthetase family member 3, mitochondrial OS=Homo sapiens GN=ACSF3 PE=1 SV=3	7.46528	3	3	3	576	64.089	8.37	93.3	100.3	94.7	97.8	103.1	103.5	100.4	106.9	96.525	103.475	1.072	0.0149795
Q6ZP37		CDNA FLJ26554 fis, clone LNF01773, highly similar to Galactokinase OS=Homo sapiens PE=2 SV=1	14.899	6	8	6	396	42.925	7.24	91.5	102.5	103.4	88.7	97.1	108.9	104	103.9	96.525	103.475	1.072	0.171144
P61011	SRP54	Signal recognition particle 54 kDa protein OS=Homo sapiens GN=SRP54 PE=1 SV=1	9.12698	3	3	3	504	55.668	8.75	102.9	95.6	92.3	95.3	101.4	104.8	101.2	106.5	96.525	103.475	1.072	0.0369681
A0A024R0E2	CSDE1	Cold shock domain containing E1, RNA-binding, isoform CRA_a OS=Homo sapiens GN=CSDE1 PE=4 SV=1	9.02256	6	6	6	798	88.829	6.25	95.9	95	100.6	94.6	101.9	104.8	95.6	111.6	96.525	103.475	1.072	0.101569
A0A0A0MRL7	CASP7	Caspase-7 OS=Homo sapiens GN=CASP7 PE=1 SV=1	3.60825	1	1	1	388	43.7	9.31	82.4	99.6	99.3	104.8	97.3	105.3	97.1	114.2	96.525	103.475	1.072	0.314989
A0A0S2Z433	NDUFS4	NADH dehydrogenase (Ubiquinone) Fe-S protein 4, 18kDa (NADH-coenzyme Q reductase) (Fragment) OS=Homo sapiens GN=NDUFS4 PE=2 SV=1	5.14286	1	2	1	175	20.095	10.3	94.1	102.3	99.9	89.8	103.1	102.5	98.9	109.4	96.525	103.475	1.072	0.0995341
P49961	ENTPD1	Ectonucleoside triphosphate diphosphohydrolase 1 OS=Homo sapiens GN=ENTPD1 PE=1 SV=1	21.5686	12	22	12	510	57.927	6.34	85.4	98	100.6	102.1	106.5	108.7	96.1	102.5	96.525	103.45	1.07174	0.191317
A0A024QZY1	JTV1	JTV1 gene, isoform CRA_a OS=Homo sapiens GN=JTV1 PE=4 SV=1	13.75	4	5	4	320	35.326	8.22	88.9	95.9	102.9	98.5	105.5	105.7	99.2	103.5	96.55	103.475	1.07172	0.0803935
P10620	MGST1	Microsomal glutathione S-transferase 1 OS=Homo sapiens GN=MGST1 PE=1 SV=1	9.03226	2	5	2	155	17.587	9.39	95.6	111	88.7	90.9	102.5	107.6	105.6	98.1	96.55	103.45	1.07147	0.251351
O75881	CYP7B1	25-hydroxycholesterol 7-alpha-hydroxylase OS=Homo sapiens GN=CYP7B1 PE=1 SV=2	5.92885	3	3	3	506	58.219	8.02	94.5	100.6	94.1	97	118.5	102.5	99.9	92.9	96.55	103.45	1.07147	0.26501
A0A0C4DH35	IGHV3-35	Protein IGHV3-35 (Fragment) OS=Homo sapiens GN=IGHV3-35 PE=1 SV=1	9.40171	1	4	1	117	12.802	7.88	97.1	92.5	97.8	98.8	106.1	105.9	95.8	105.9	96.55	103.425	1.07121	0.0554307
A0A087WWM6	PRODH	Proline dehydrogenase 1, mitochondrial OS=Homo sapiens GN=PRODH PE=1 SV=1	3.83333	2	2	2	600	67.986	7.87	101.3	103.7	97.5	83.7	101.5	113.2	99.6	99.4	96.55	103.425	1.07121	0.2618
P46734	MAP2K3	Dual specificity mitogen-activated protein kinase kinase 3 OS=Homo sapiens GN=MAP2K3 PE=1 SV=2	6.91643	3	3	3	347	39.293	7.43	113.5	89.8	83.3	99.7	100.9	99.6	106.8	106.5	96.575	103.45	1.07119	0.353151
O60888	CUTA	Protein CutA OS=Homo sapiens GN=CUTA PE=1 SV=2	15.6425	2	3	2	179	19.104	5.5	96.5	94.1	95.2	100.5	109.1	100.9	102	101.7	96.575	103.425	1.07093	0.0273828
Q14314	FGL2	Fibroleukin OS=Homo sapiens GN=FGL2 PE=1 SV=1	10.9339	5	6	5	439	50.197	7.39	90.5	93.5	95.6	106.7	102	102.2	99.2	110.3	96.575	103.425	1.07093	0.159531
P28072	PSMB6	Proteasome subunit beta type-6 OS=Homo sapiens GN=PSMB6 PE=1 SV=4	18.8285	4	6	4	239	25.341	4.92	99.4	95.2	99.6	92.1	103.6	104.3	102.8	103	96.575	103.425	1.07093	0.00970699
B4E284		cDNA FLJ51188, highly similar to N-acetylglucosamine-6-sulfatase (EC3.1.6.14) OS=Homo sapiens PE=2 SV=1	7.19178	4	5	4	584	65.767	8.07	98.3	102.6	97.7	87.8	103.3	106	100.2	104.2	96.6	103.425	1.07065	0.088246
Q13011	ECH1	Delta(3,5)-Delta(2,4)-dienoyl-CoA isomerase, mitochondrial OS=Homo sapiens GN=ECH1 PE=1 SV=2	32.9268	10	18	10	328	35.793	8	92.7	101.8	89.7	102.2	103.6	104.6	102.9	102.5	96.6	103.4	1.07039	0.0785618
P37108	SRP14	Signal recognition particle 14 kDa protein OS=Homo sapiens GN=SRP14 PE=1 SV=2	34.5588	4	6	4	136	14.561	10.04	86.7	102.6	99.5	97.6	100.5	105.6	99.7	107.8	96.6	103.4	1.07039	0.138084
Q9Y4J8	DTNA	Dystrobrevin alpha OS=Homo sapiens GN=DTNA PE=1 SV=2	13.7281	8	9	8	743	83.848	6.89	95.4	104.3	93.8	92.9	98.3	105.4	97.2	112.7	96.6	103.4	1.07039	0.177017
Q7Z6E9	RBBP6	E3 ubiquitin-protein ligase RBBP6 OS=Homo sapiens GN=RBBP6 PE=1 SV=1	0.446429	1	1	1	1792	201.442	9.64	108.2	94.1	82.4	101.7	112.5	102.3	98.9	99.9	96.6	103.4	1.07039	0.325913
Q969V3	NCLN	Nicalin OS=Homo sapiens GN=NCLN PE=1 SV=2	16.5187	7	8	7	563	62.935	6.89	96.7	97.6	100.3	91.8	104.7	101.7	102.5	104.7	96.6	103.4	1.07039	0.0125406
P22626	HNRNPA2B1	Heterogeneous nuclear ribonucleoproteins A2/B1 OS=Homo sapiens GN=HNRNPA2B1 PE=1 SV=2	41.6431	17	67	14	353	37.407	8.95	101.5	98.9	90.1	96	103	108.7	102.2	99.7	96.625	103.4	1.07012	0.0714882
Q5T765	IFIT3	Interferon-induced protein with tetratricopeptide repeats 3, isoform CRA_a OS=Homo sapiens GN=IFIT3 PE=2 SV=1	6.32653	2	3	2	490	55.95	5.2	99.8	99.7	92.5	94.5	105.7	103.1	95.4	109.4	96.625	103.4	1.07012	0.100531
Q9Y5Q9	GTF3C3	General transcription factor 3C polypeptide 3 OS=Homo sapiens GN=GTF3C3 PE=1 SV=1	1.58014	1	1	1	886	101.208	5.07	98.2	96.6	94.7	97	111.2	100.3	90.5	111.6	96.625	103.4	1.07012	0.231206
Q9BXD5	NPL	N-acetylneuraminate lyase OS=Homo sapiens GN=NPL PE=1 SV=1	12.1875	3	3	3	320	35.14	5.57	109.9	88.8	93.3	94.5	97.8	98.7	107.2	109.8	96.625	103.375	1.06986	0.265019
P49711	CTCF	Transcriptional repressor CTCF OS=Homo sapiens GN=CTCF PE=1 SV=1	1.23796	1	1	1	727	82.732	6.96	96.6	103.2	96.6	90.1	103.1	109.7	97.4	103.3	96.625	103.375	1.06986	0.115471
Q9H9Q2	COPS7B	COP9 signalosome complex subunit 7b OS=Homo sapiens GN=COPS7B PE=1 SV=1	6.43939	1	1	1	264	29.603	6.15	95.4	93.3	97.9	99.9	96.1	113.3	96.9	107.2	96.625	103.375	1.06986	0.17636
O95831	AIFM1	Apoptosis-inducing factor 1, mitochondrial OS=Homo sapiens GN=AIFM1 PE=1 SV=1	33.4421	16	29	16	613	66.859	8.95	97.1	99.9	92.8	96.8	104.2	106.6	103.8	99	96.65	103.4	1.06984	0.0204709
A2IPI6		HRV Fab 027-VL (Fragment) OS=Homo sapiens PE=2 SV=1	20.354	2	3	1	113	12.375	9.41	109.2	91.7	96.8	88.9	106.2	100.2	103.4	103.8	96.65	103.4	1.06984	0.197453
A0A024R7I3	RAB8A	RAB8A, member RAS oncogene family, isoform CRA_a OS=Homo sapiens GN=RAB8A PE=4 SV=1	42.029	9	32	3	207	23.653	9.07	87.6	107.3	102.6	89	103.9	104.9	105.3	99.3	96.625	103.35	1.0696	0.235413
P60983	GMFB	Glia maturation factor beta OS=Homo sapiens GN=GMFB PE=1 SV=2	37.3239	5	12	4	142	16.702	5.29	104.4	93.5	97.2	91.4	105.9	105.4	100.6	101.5	96.625	103.35	1.0696	0.0771303
Q59EH3		Acid phosphatase 1 isoform c variant (Fragment) OS=Homo sapiens PE=2 SV=1	51.5152	6	8	5	165	18.686	7.88	100.8	98.4	100.5	86.8	103.7	104.9	103.4	101.4	96.625	103.35	1.0696	0.0950483
A0N5G5	V<kappa>3	Rheumatoid factor D5 light chain (Fragment) OS=Homo sapiens GN=V<kappa>3 PE=2 SV=1	29.661	3	10	2	118	12.758	8.97	100.2	93.2	102.8	90.4	102.3	96.7	98	116.5	96.65	103.375	1.06958	0.25841
Q9BRR6	ADPGK	ADP-dependent glucokinase OS=Homo sapiens GN=ADPGK PE=1 SV=1	14.6881	5	6	5	497	54.055	6.2	93.2	98.8	104.7	89.9	101.8	104.4	99.9	107.4	96.65	103.375	1.06958	0.113907
V9HWC9	HEL-S-44	Superoxide dismutase [Cu-Zn] OS=Homo sapiens GN=HEL-S-44 PE=2 SV=1	70.7792	7	40	7	154	15.926	6.13	112.5	89.6	90.5	93.9	103.3	100.7	104.6	104.7	96.625	103.325	1.06934	0.265128
B3KS98	EIF3H	Eukaryotic translation initiation factor 3 subunit H OS=Homo sapiens GN=EIF3H PE=1 SV=1	16.6667	5	7	5	366	41.555	7.33	88.6	99.6	106.7	91.7	97.4	107.4	95.6	113	96.65	103.35	1.06932	0.292115
Q6U8A4		Ubiquitin-specific protease 7 isoform (Fragment) OS=Homo sapiens PE=2 SV=1	9.35252	8	10	8	1112	128.922	5.78	102.1	94.5	98.2	91.8	104.2	102.7	104.2	102.3	96.65	103.35	1.06932	0.026665
B8ZWD9	DBI	Diazepam binding inhibitor, splice form 1D(2) OS=Homo sapiens GN=DBI PE=2 SV=1	30.5556	3	14	3	144	16.1	5.05	98.6	94.7	88.1	105.2	102	104.1	104.8	102.5	96.65	103.35	1.06932	0.115296
P49721	PSMB2	Proteasome subunit beta type-2 OS=Homo sapiens GN=PSMB2 PE=1 SV=1	23.3831	5	7	5	201	22.822	7.02	103.5	95.3	90.3	97.5	101.7	105.9	101.4	104.4	96.65	103.35	1.06932	0.0630802
B2R8D1		cDNA, FLJ93841, highly similar to Homo sapiens nitrilase 1 (NIT1), mRNA OS=Homo sapiens PE=2 SV=1	4.89297	1	1	1	327	35.907	7.74	100.9	94.7	93.8	97.2	103	104.6	97.9	107.9	96.65	103.35	1.06932	0.0430743
Q6ZMZ3	SYNE3	Nesprin-3 OS=Homo sapiens GN=SYNE3 PE=1 SV=2	6.87179	6	6	6	975	112.146	6.23	99.8	95.4	98.9	92.5	98.8	101.2	100.3	113	96.65	103.325	1.06906	0.118716
A0A024RD07	TNRC5	Trinucleotide repeat containing 5, isoform CRA_c OS=Homo sapiens GN=TNRC5 PE=4 SV=1	6.47482	1	1	1	278	30.755	5.49	95.5	94.7	106.4	90	99.8	105.3	106.1	102.1	96.65	103.325	1.06906	0.126462
A8K401	PHB	Prohibitin, isoform CRA_a OS=Homo sapiens GN=PHB PE=2 SV=1	50.3676	12	25	12	272	29.786	5.76	91.2	102.2	97.6	95.7	104.8	108.5	99.4	100.6	96.675	103.325	1.06879	0.0744205
P61019	RAB2A	Ras-related protein Rab-2A OS=Homo sapiens GN=RAB2A PE=1 SV=1	61.7925	11	30	11	212	23.531	6.54	94.2	101.1	97.1	94.3	100.7	106.5	103.9	102.2	96.675	103.325	1.06879	0.0173631
A8K7Q1		cDNA FLJ77770, highly similar to Homo sapiens nucleobindin 1 (NUCB1), mRNA OS=Homo sapiens PE=2 SV=1	29.5011	11	16	11	461	53.85	5.25	96.9	100.4	96.5	92.9	102.5	106.6	103.4	100.8	96.675	103.325	1.06879	0.014555
Q8N5K1	CISD2	CDGSH iron-sulfur domain-containing protein 2 OS=Homo sapiens GN=CISD2 PE=1 SV=1	44.4444	5	8	5	135	15.268	9.61	92.7	102.4	95.3	96.3	104.7	102.5	94.9	111.2	96.675	103.325	1.06879	0.142318
[truncated: 2,242 more rows]
