# Supplementary material for: Quantitative proteomic characterization of lung tissue in idiopathic pulmonary fibrosis
Source: Clin Proteomics. 2019 Feb 6;16:6. doi: 10.1186/s12014-019-9226-4 (PMC6364390; doi:10.1186/s12014-019-9226-4)
Supplement: Supplementary file 2 — Additional file 2. Differentially expressed proteins. [file 12014_2019_9226_MOESM2_ESM.xlsx]

## Sheet: B VS A
Accession	Gene Name	Description	Coverage	# Peptides	# PSMs	# Unique Peptides	# AAs	MW [kDa]	calc. pI	Abundances A1	Abundances A2	Abundances A3	Abundances A4	Abundances B1	Abundances B2	Abundances B3	Abundances B4	Average A	Average B	B/A	P value
Q9UJC3	HOOK1	Protein Hook homolog 1 OS=Homo sapiens GN=HOOK1 PE=1 SV=2	0.961538	1	1	1	728	84.595	5.15	30.2	38.8	46.5	21.1	196.1	103.2	156.2	207.8	34.15	165.825	4.85578	0.00161549
P07197	NEFM	Neurofilament medium polypeptide OS=Homo sapiens GN=NEFM PE=1 SV=3	2.40175	2	91	1	916	102.411	4.91	24.9	40.5	99.1	28.4	193.8	133.4	106.5	173.3	48.225	151.75	3.14671	0.00745308
P13647	KRT5	Keratin, type II cytoskeletal 5 OS=Homo sapiens GN=KRT5 PE=1 SV=3	58.3051	41	191	24	590	62.34	7.74	58.5	56.4	56.4	54.9	150.9	119.2	188.8	115	56.55	143.475	2.53714	0.00226979
Q9UGM3	DMBT1	Deleted in malignant brain tumors 1 protein OS=Homo sapiens GN=DMBT1 PE=1 SV=2	6.96229	1	1	1	2413	260.569	5.44	57.2	50.4	67.1	51.9	111.6	110	151.4	200.4	56.65	143.35	2.53045	0.00704222
B2R7Z6		cDNA, FLJ93674 OS=Homo sapiens PE=2 SV=1	28.0992	11	25	11	484	52.478	7.55	57.1	61.7	56.3	52	121.5	123.7	157.3	170.5	56.775	143.25	2.52312	0.0004306
A0A0S2Z4R6	SCGB1A1	Secretoglobin family 1A member 1 isoform 1 (Fragment) OS=Homo sapiens GN=SCGB1A1 PE=2 SV=1	28.5714	4	12	4	91	9.987	5.06	62.2	59.6	70	56.2	163.5	145.2	109	134.2	62	137.975	2.2254	0.000653602
B4E2C5		cDNA FLJ54032, highly similar to Elongation factor 1-alpha 1 OS=Homo sapiens PE=2 SV=1	55.5195	13	45	1	308	33.168	8.75	75	51.6	50.8	72.1	158.2	97.2	126.3	168.8	62.375	137.625	2.20641	0.00504951
P08263	GSTA1	Glutathione S-transferase A1 OS=Homo sapiens GN=GSTA1 PE=1 SV=3	28.3784	6	18	6	222	25.615	8.88	64.4	66.6	64.8	63	135.3	115.3	123.2	167.4	64.7	135.3	2.09119	0.000849858
Q04695	KRT17	Keratin, type I cytoskeletal 17 OS=Homo sapiens GN=KRT17 PE=1 SV=2	51.8519	25	75	11	432	48.076	5.02	65.1	67.3	66.6	63.6	145	125.8	139	127.5	65.65	134.325	2.04608	6.31579e-06
Q16352	INA	Alpha-internexin OS=Homo sapiens GN=INA PE=1 SV=2	3.80762	2	93	1	499	55.357	5.4	73.4	65.8	60.4	66.8	136.4	132.8	138.5	125.9	66.6	133.4	2.003	2.31463e-06
P40261	NNMT	Nicotinamide N-methyltransferase OS=Homo sapiens GN=NNMT PE=1 SV=1	24.6212	6	10	6	264	29.555	5.74	79	67.9	62.1	64.8	113.6	139.4	135.5	137.6	68.45	131.525	1.92148	0.000111357
Q8WU39	MZB1	Marginal zone B- and B1-cell-specific protein OS=Homo sapiens GN=MZB1 PE=1 SV=1	38.6243	5	9	5	189	20.681	5.57	72.8	67.9	65.4	69.9	136.4	104.2	123.7	159.7	69	131	1.89855	0.0018629
Q01546	KRT76	Keratin, type II cytoskeletal 2 oral OS=Homo sapiens GN=KRT76 PE=1 SV=2	9.56113	8	78	1	638	65.8	8.12	70	73.6	63.4	71.6	131.7	118.2	167	104.5	69.65	130.35	1.8715	0.00426802
P29034	S100A2	Protein S100-A2 OS=Homo sapiens GN=S100A2 PE=1 SV=3	19.3878	2	2	2	98	11.109	4.78	61.7	79.4	72.8	65.5	131.7	135.2	127.2	126.6	69.85	130.175	1.86364	9.61189e-06
Q13938	CAPS	Calcyphosin OS=Homo sapiens GN=CAPS PE=1 SV=1	57.672	10	25	10	189	20.954	4.89	67.4	66.5	78.7	68.4	129.2	124.6	106.3	159	70.25	129.775	1.84733	0.0018781
P31947	SFN	14-3-3 protein sigma OS=Homo sapiens GN=SFN PE=1 SV=1	25.4032	6	101	2	248	27.757	4.74	88.5	67	59.2	72.5	123.1	139.2	140.4	110.2	71.8	128.225	1.78586	0.00101233
P19012	KRT15	Keratin, type I cytoskeletal 15 OS=Homo sapiens GN=KRT15 PE=1 SV=3	42.5439	19	65	8	456	49.181	4.77	71.6	70.3	74.8	71.2	130.6	121	143.2	117.3	71.975	128.025	1.77874	7.49845e-05
Q5U0D2	TAGLN	Transgelin OS=Homo sapiens GN=TAGLN PE=2 SV=1	73.6318	15	285	14	201	22.596	8.84	72.6	73.7	74.1	72.3	130.7	124	117.5	135.1	73.175	126.825	1.73317	8.90536e-06
Q68CN4	DKFZp686E23209	Uncharacterized protein OS=Homo sapiens GN=DKFZp686E23209 PE=1 SV=2	31.7021	12	559	1	470	51.504	7.56	81.6	58.6	68.3	85.7	133.4	95.7	99.8	177	73.55	126.475	1.71958	0.037137
A5Z217		Mutant desmin OS=Homo sapiens PE=2 SV=1	81.9149	39	737	34	470	53.563	5.27	75.1	75.2	73.7	73.7	126.7	129.9	121.3	124.4	74.425	125.575	1.68727	1.55285e-07
Q6NS36	FTH1	Ferritin (Fragment) OS=Homo sapiens GN=FTH1 PE=2 SV=1	50.8621	10	40	10	232	26.203	6.52	68.3	76.4	75.2	80.1	134.5	104.5	115.3	145.7	75	125	1.66667	0.0019989
Q562W2	ACT	Actin-like protein (Fragment) OS=Homo sapiens GN=ACT PE=4 SV=1	28.1553	2	134	1	103	11.626	6.11	79.2	79.7	77.6	63.7	122.7	106.1	134.2	136.9	75.05	124.975	1.66522	0.000770279
Q4JM47	AGR2	AGR2 OS=Homo sapiens GN=AGR2 PE=4 SV=1	23.5897	4	10	3	195	22.224	8.76	86.3	70.9	75.4	68.3	113.4	115.4	142.4	127.8	75.225	124.75	1.65836	0.000705776
Q59ER5		WD repeat-containing protein 1 isoform 1 variant (Fragment) OS=Homo sapiens PE=2 SV=1	54.9679	29	64	1	624	68.128	7.23	77.6	68.2	81.4	73.8	157.9	131.8	79.6	129.7	75.25	124.75	1.65781	0.0245764
B1AP22	PSEN2	Presenilin OS=Homo sapiens GN=PSEN2 PE=1 SV=1	1.8711	1	1	1	481	53.697	4.82	68.7	77.4	73.4	81.8	116.5	129.3	123.6	129.2	75.325	124.65	1.65483	2.05786e-05
O60635	TSPAN1	Tetraspanin-1 OS=Homo sapiens GN=TSPAN1 PE=1 SV=2	5.39419	1	2	1	241	26.283	5.25	77.7	73.8	78.8	72.2	130.3	127.9	103.2	136	75.625	124.35	1.6443	0.000597228
P13640	MT1G	Metallothionein-1G OS=Homo sapiens GN=MT1G PE=1 SV=2	32.2581	2	3	2	62	6.136	7.96	84.7	76.6	69.3	74.1	121.5	130.8	123	120	76.175	123.825	1.62553	2.17642e-05
Q8WWX9	SELM	Selenoprotein M OS=Homo sapiens GN=SELM PE=1 SV=3	19.3103	2	2	2	145	16.222	5.54	80.6	68.3	73.2	84.4	109.9	103.1	131.7	148.9	76.625	123.4	1.61044	0.00553027
P02792	FTL	Ferritin light chain OS=Homo sapiens GN=FTL PE=1 SV=2	62.8571	12	129	12	175	20.007	5.78	72.9	81.2	78.1	75.6	131.4	101.8	115.1	143.8	76.95	123.025	1.59877	0.0026584
A7BI36	RRBP1	p180/ribosome receptor OS=Homo sapiens GN=RRBP1 PE=2 SV=2	27.0779	34	52	3	1540	165.649	8.97	92.2	64.3	69.9	82.1	116.5	113.5	121.4	140.1	77.125	122.875	1.59319	0.00183991
P12814	ACTN1	Alpha-actinin-1 OS=Homo sapiens GN=ACTN1 PE=1 SV=2	67.1525	55	411	3	892	102.993	5.41	77.2	80.3	77.7	75.6	120.2	125.8	122.9	120.4	77.7	122.325	1.57432	1.59417e-07
A0A068LRW6		Ig heavy chain variable region (Fragment) OS=Homo sapiens PE=2 SV=1	5.51181	1	1	1	127	13.995	8.15	85.3	64.8	93.5	67.9	98.3	100.5	124.9	164.7	77.875	122.1	1.5679	0.0397124
P62861	FAU	40S ribosomal protein S30 OS=Homo sapiens GN=FAU PE=1 SV=1	13.5593	1	1	1	59	6.644	12.15	59.6	88.9	90.2	72.9	107.8	129.9	119.6	131	77.9	122.075	1.56707	0.00276378
A0A024RAL1	CSPG2	Chondroitin sulfate proteoglycan 2 (Versican), isoform CRA_c OS=Homo sapiens GN=CSPG2 PE=4 SV=1	8.13616	19	42	11	2409	264.886	4.54	82.1	77.1	76.7	76	122.7	121.1	108.7	135.6	77.975	122.025	1.56492	0.000240453
K7ENT6	TPM4	Tropomyosin alpha-4 chain (Fragment) OS=Homo sapiens GN=TPM4 PE=1 SV=1	60.8939	17	332	2	179	20.608	4.61	71.3	77.5	84.9	79.2	133.8	126.5	110.7	116	78.225	121.75	1.55641	0.000316453
Q14315	FLNC	Filamin-C OS=Homo sapiens GN=FLNC PE=1 SV=3	46.4587	101	211	84	2725	290.841	5.97	78.4	79.5	79.7	75.8	131.8	126.3	114.7	113.8	78.35	121.65	1.55265	7.31456e-05
Q86VB7	CD163	Scavenger receptor cysteine-rich type 1 protein M130 OS=Homo sapiens GN=CD163 PE=1 SV=2	25.2595	24	39	1	1156	125.369	5.95	78	79.1	75.1	81.4	117.2	121.4	140.9	106.8	78.4	121.575	1.5507	0.0010062
Q9BY50	SEC11C	Signal peptidase complex catalytic subunit SEC11C OS=Homo sapiens GN=SEC11C PE=1 SV=3	17.1875	4	5	4	192	21.528	9.2	79.6	74.2	76.1	86.1	123.4	94.2	113.7	152.8	79	121.025	1.53196	0.0151204
B3KQF4		cDNA FLJ90373 fis, clone NT2RP2004606, highly similar to Metalloproteinase inhibitor 1 OS=Homo sapiens PE=2 SV=1	8.69565	2	2	2	207	23.166	8.1	78.3	81	78.7	78.7	111.4	127.2	128.8	115.8	79.175	120.8	1.52573	7.05766e-05
Q96AA8	JAKMIP2	Janus kinase and microtubule-interacting protein 2 OS=Homo sapiens GN=JAKMIP2 PE=1 SV=1	2.22222	1	2	1	810	94.875	6.16	82.8	77	85.9	73.1	142	121.2	106.4	111.5	79.7	120.275	1.5091	0.00286314
Q96NY7	CLIC6	Chloride intracellular channel protein 6 OS=Homo sapiens GN=CLIC6 PE=2 SV=3	7.10227	3	5	2	704	72.968	4.37	83.6	81.9	78.9	74.6	115.1	122.1	107.6	136.4	79.75	120.3	1.50846	0.000746859
Q9UL92		Myosin-reactive immunoglobulin heavy chain variable region (Fragment) OS=Homo sapiens PE=2 SV=1	20.9677	2	4	1	124	13.572	8.43	90.3	58.4	79.9	90.7	133.6	103.1	110.8	133.2	79.825	120.175	1.50548	0.0099219
Q9BW30	TPPP3	Tubulin polymerization-promoting protein family member 3 OS=Homo sapiens GN=TPPP3 PE=1 SV=1	44.3182	10	18	10	176	18.974	9.13	79	76.1	81.6	82.7	126.8	126	100	127.7	79.85	120.125	1.50438	0.00109437
Q4LE35	ITGA7	ITGA7 variant protein (Fragment) OS=Homo sapiens GN=ITGA7 variant protein PE=2 SV=1	7.16667	9	11	9	1200	130.737	6.25	76.2	83.3	84.3	78.3	120.8	116.7	115.4	125	80.525	119.475	1.4837	1.09452e-05
Q5NV90	V2-17	V2-17 protein (Fragment) OS=Homo sapiens GN=V2-17 PE=1 SV=1	41.2371	3	6	2	97	10.399	4.59	83.6	69.2	85.7	84.6	129.7	106.5	86.7	154	80.775	119.225	1.47601	0.0432543
Q8NBS9	TXNDC5	Thioredoxin domain-containing protein 5 OS=Homo sapiens GN=TXNDC5 PE=1 SV=2	43.0556	18	35	18	432	47.599	5.97	83.1	79.5	79	81.8	119.6	106.2	112.7	138.1	80.85	119.15	1.47372	0.00150098
P61254	RPL26	60S ribosomal protein L26 OS=Homo sapiens GN=RPL26 PE=1 SV=1	44.1379	7	10	2	145	17.248	10.55	74	93.1	70	86.4	113	114	123.2	126.2	80.875	119.1	1.47264	0.000907835
P47929	LGALS7	Galectin-7 OS=Homo sapiens GN=LGALS7 PE=1 SV=2	47.0588	4	4	4	136	15.066	7.62	75.8	83.8	86.2	78.3	121.5	139.4	117.6	97.5	81.025	119	1.46868	0.00535065
D3DTX7	COL1A1	Collagen, type I, alpha 1, isoform CRA_a OS=Homo sapiens GN=COL1A1 PE=4 SV=1	10.2825	7	20	2	885	84.688	6.24	74.3	79.7	90.2	80	134.1	117.1	109.7	114.9	81.05	118.95	1.46761	0.000903917
P08727	KRT19	Keratin, type I cytoskeletal 19 OS=Homo sapiens GN=KRT19 PE=1 SV=4	75	35	202	20	400	44.079	5.14	86	80.6	82.9	75	119.9	126.2	130.7	98.7	81.125	118.875	1.46533	0.00229662
Q15124	PGM5	Phosphoglucomutase-like protein 5 OS=Homo sapiens GN=PGM5 PE=1 SV=2	57.3192	25	41	25	567	62.186	7.21	77.8	81.4	81.7	84.3	119.5	117.3	110.7	127.3	81.3	118.7	1.46002	5.2324e-05
P50135	HNMT	Histamine N-methyltransferase OS=Homo sapiens GN=HNMT PE=1 SV=1	14.3836	3	5	3	292	33.274	5.34	81.8	81.4	83.2	78.9	113.5	121.5	113.3	126.4	81.325	118.675	1.45927	2.99246e-05
P29508	SERPINB3	Serpin B3 OS=Homo sapiens GN=SERPINB3 PE=1 SV=2	9.23077	3	3	3	390	44.537	6.81	88.1	77.3	86.9	73.4	123.2	100.2	121.2	129.7	81.425	118.575	1.45625	0.00229992
J3KQN4	RPL36A	60S ribosomal protein L36a OS=Homo sapiens GN=RPL36A PE=3 SV=1	5.6338	1	3	1	142	16.368	10.43	76.2	85.2	72.9	91.6	124.1	117.7	108.1	124.2	81.475	118.525	1.45474	0.000633456
A0A024R374	CTSB	Cathepsin B, isoform CRA_a OS=Homo sapiens GN=CTSB PE=3 SV=1	31.2684	8	20	8	339	37.797	6.3	80.6	82.6	78.7	84.7	128.2	111.1	109.7	124.4	81.65	118.35	1.44948	0.000273343
Q4LE33	TNC	TNC variant protein (Fragment) OS=Homo sapiens GN=TNC variant protein PE=2 SV=1	30.1388	49	94	2	2233	244.248	4.94	80.8	102.4	76.6	66.9	130.2	148	90.3	104.8	81.675	118.325	1.44873	0.0491428
A0A024R718	PBEF1	Pre-B-cell colony enhancing factor 1, isoform CRA_a OS=Homo sapiens GN=PBEF1 PE=4 SV=1	28.5132	11	16	11	491	55.487	7.15	91.4	78.2	77.6	79.5	106.2	117.3	127.9	121.9	81.675	118.325	1.44873	0.000626848
A7Y9J9	MUC5AC	Mucin 5AC, oligomeric mucus/gel-forming OS=Homo sapiens GN=MUC5AC PE=4 SV=1	2.99662	9	10	9	6207	648.387	6.76	85.5	81.6	83.8	75.9	112.5	113.6	102.8	144.3	81.7	118.3	1.44798	0.00744205
B2R665		cDNA, FLJ92810, highly similar to Homo sapiens protein phosphatase 1G (formerly 2C), magnesium-dependent, gamma isoform (PPM1G), mRNA OS=Homo sapiens PE=2 SV=1	7.14286	3	3	3	546	59.205	4.36	86.7	83.7	78.5	78.2	120.1	113.4	113.5	125.9	81.775	118.225	1.44574	5.79848e-05
Q05315	CLC	Galectin-10 OS=Homo sapiens GN=CLC PE=1 SV=3	20.4225	2	7	2	142	16.442	7.37	98	71.5	78.3	79.6	125.8	117.4	106.9	122.4	81.85	118.125	1.44319	0.00206165
G3V3D1	NPC2	Epididymal secretory protein E1 (Fragment) OS=Homo sapiens GN=NPC2 PE=1 SV=1	19.9095	5	9	5	221	23.684	6.73	89.8	74.9	73.5	89.2	115	136.2	106.9	114.4	81.85	118.125	1.44319	0.00328967
A8K878	MANF	Mesencephalic astrocyte-derived neurotrophic factor OS=Homo sapiens GN=MANF PE=1 SV=1	35.1351	6	10	6	185	21.13	8.92	85.4	81.5	77.7	83.3	119.8	110.8	113.7	127.8	81.975	118.025	1.43977	0.00011982
P00338	LDHA	L-lactate dehydrogenase A chain OS=Homo sapiens GN=LDHA PE=1 SV=2	39.4578	15	60	14	332	36.665	8.27	87.9	80.2	79.3	80.9	117.4	114.3	116.4	123.6	82.075	117.925	1.4368	1.41126e-05
A0A0X9UWL5		GCT-A5 light chain variable region (Fragment) OS=Homo sapiens PE=2 SV=1	35.3982	3	10	1	113	12.46	6.58	93.1	74.4	81.3	79.6	125.9	103.7	105.7	136.2	82.1	117.875	1.43575	0.00672965
A0A024R825	CA3	Carbonic anhydrase III, muscle specific, isoform CRA_a OS=Homo sapiens GN=CA3 PE=4 SV=1	42.3077	8	18	8	260	29.553	7.34	87.1	83	79.1	79.4	111.7	124.9	112.1	122.7	82.15	117.85	1.43457	0.000101214
H0YMV8	RPS27L	40S ribosomal protein S27 OS=Homo sapiens GN=RPS27L PE=1 SV=1	24	2	7	1	100	11.338	9.32	68	98.8	82.9	79.5	112.4	118.8	119.8	119.7	82.3	117.675	1.42983	0.00172775
Q32Q12	NME1-NME2	Nucleoside diphosphate kinase OS=Homo sapiens GN=NME1-NME2 PE=1 SV=1	52.0548	11	24	5	292	32.621	8.48	79.5	85.4	80.4	84	117	115.1	120.7	117.8	82.325	117.65	1.42909	1.25212e-06
V9HWA5	HEL-S-14	Calponin OS=Homo sapiens GN=HEL-S-14 PE=2 SV=1	41.4141	11	43	10	297	33.15	9.07	82.5	83.5	80.1	83.3	128.2	120.2	104	118.3	82.35	117.675	1.42896	0.000447408
A5A3E0	POTEF	POTE ankyrin domain family member F OS=Homo sapiens GN=POTEF PE=1 SV=2	12.5581	9	704	1	1075	121.367	6.2	79.8	87.3	87.6	74.7	120	120.2	104.2	126.2	82.35	117.65	1.42866	0.000779469
Q9BX66	SORBS1	Sorbin and SH3 domain-containing protein 1 OS=Homo sapiens GN=SORBS1 PE=1 SV=3	22.6006	22	40	8	1292	142.426	6.84	80.1	89	82.4	78.1	118.8	119.6	113.4	118.6	82.4	117.6	1.42718	1.42662e-05
P62633	CNBP	Cellular nucleic acid-binding protein OS=Homo sapiens GN=CNBP PE=1 SV=1	8.47458	1	1	1	177	19.45	7.71	103.1	77.1	76.5	73.3	122.1	110.7	123.2	114	82.5	117.5	1.42424	0.00358486
Q53GG5	PDLIM3	PDZ and LIM domain protein 3 OS=Homo sapiens GN=PDLIM3 PE=1 SV=1	30.7692	7	10	7	364	39.207	6.89	83.2	76.2	86.9	83.8	118.9	117.1	111.6	122.4	82.525	117.5	1.42381	3.42369e-05
A0A0J9YXN7	PLIN4	Perilipin-4 OS=Homo sapiens GN=PLIN4 PE=1 SV=1	0.801749	1	1	1	1372	135.937	8.82	73.7	93.6	84.9	77.9	110.5	114.2	129	116.2	82.525	117.475	1.42351	0.00105528
Q6P528	ASPN	ASPN protein OS=Homo sapiens GN=ASPN PE=2 SV=1	40.8854	14	41	14	384	43.863	6.48	76	82.4	92.5	80.2	124.1	122.1	118.8	103.8	82.775	117.2	1.41589	0.00100315
V9HW63	HEL-S-97n	Epididymis secretory sperm binding protein Li 97n OS=Homo sapiens GN=HEL-S-97n PE=2 SV=1	38.3764	9	19	7	271	30.521	6.29	75.7	84.4	81.4	90	115.5	113.5	117.4	122.2	82.875	117.15	1.41357	6.69834e-05
A7XZE4	TPM2b	Beta tropomyosin isoform OS=Homo sapiens GN=TPM2b PE=2 SV=1	66.5493	27	434	5	284	33.006	4.69	74.3	85.1	82.2	90.6	124.9	114.4	104.4	124.1	83.05	116.95	1.40819	0.0012023
P01833	PIGR	Polymeric immunoglobulin receptor OS=Homo sapiens GN=PIGR PE=1 SV=4	31.4136	17	32	17	764	83.232	5.74	79.6	85.2	88.4	79.2	117.1	117.8	96.1	136.7	83.1	116.925	1.40704	0.00764523
B4DJV9		cDNA FLJ60607, highly similar to Acyl-protein thioesterase 1 (EC 3.1.2.-) OS=Homo sapiens PE=2 SV=1	7.22433	2	4	2	263	28.26	7.64	83.8	85.2	80.8	83	115.7	118.9	113.4	119.3	83.2	116.825	1.40415	9.85162e-07
P05787	KRT8	Keratin, type II cytoskeletal 8 OS=Homo sapiens GN=KRT8 PE=1 SV=7	59.0062	34	382	25	483	53.671	5.59	89.2	82.1	83.6	77.9	109.4	126.6	129.8	101.3	83.2	116.775	1.40355	0.00350224
P30837	ALDH1B1	Aldehyde dehydrogenase X, mitochondrial OS=Homo sapiens GN=ALDH1B1 PE=1 SV=3	30.1741	13	19	11	517	57.17	6.8	82.2	84.3	83.7	82.7	110.7	133.5	104.3	118.7	83.225	116.8	1.40342	0.00180195
B2RA03		cDNA, FLJ94640, highly similar to Homo sapiens keratin 18 (KRT18), mRNA OS=Homo sapiens PE=2 SV=1	54.186	25	81	23	430	48	5.38	87.6	83	84.3	78.2	103.5	126.8	135	101.5	83.275	116.7	1.40138	0.00811337
B2R6E2		cDNA, FLJ92910, highly similar to Homo sapiens programmed cell death 4 (neoplastic transformation inhibitor) (PDCD4), transcript variant 1, mRNA OS=Homo sapiens PE=2 SV=1	8.742	3	3	3	469	51.599	5.25	89.7	78.5	76.5	88.6	112.2	114.8	110.2	129.5	83.325	116.675	1.40024	0.000947789
Q6PKA6	ALDH3A1	ALDH3A1 protein (Fragment) OS=Homo sapiens GN=ALDH3A1 PE=2 SV=1	9.375	4	7	3	512	57.473	7.28	90.3	83.6	84.8	76.3	115.3	125.3	116.4	108	83.75	116.25	1.38806	0.00038777
H0YAZ8	MTSS1	Metastasis suppressor protein 1 (Fragment) OS=Homo sapiens GN=MTSS1 PE=1 SV=1	6.99301	1	2	1	286	31.255	5.69	75.4	71.8	82.8	105.1	130.7	135.6	108.3	90.4	83.775	116.25	1.38765	0.0449404
P42766	RPL35	60S ribosomal protein L35 OS=Homo sapiens GN=RPL35 PE=1 SV=2	32.5203	5	6	5	123	14.543	11.05	74.5	90.7	77.5	92.4	109.5	116.8	114.4	124.2	83.775	116.225	1.38735	0.00103242
Q86TX8		Full-length cDNA clone CS0DC015YK16 of Neuroblastoma of Homo sapiens (human) (Fragment) OS=Homo sapiens PE=2 SV=1	3.63636	1	1	1	440	49.081	5.82	74.4	85.9	97.3	77.7	118	126.4	111.2	109.3	83.825	116.225	1.38652	0.00231196
Q53F37		SAR1a gene homolog 2 variant (Fragment) OS=Homo sapiens PE=2 SV=1	21.2121	4	7	2	198	22.396	6.11	86.3	87.6	77.9	83.6	119.1	112.6	110.3	122.6	83.85	116.15	1.38521	0.00010166
Q99973	TEP1	Telomerase protein component 1 OS=Homo sapiens GN=TEP1 PE=1 SV=2	0.570994	1	1	1	2627	290.307	7.97	72.6	89.6	89.3	84.2	117.7	119.4	117.7	109.4	83.925	116.05	1.38278	0.000412564
B7Z9B7		cDNA FLJ54732, moderately similar to Sorbin and SH3 domain-containing protein 1 OS=Homo sapiens PE=2 SV=1	28.0233	16	25	3	860	93.232	8.56	85.5	87.8	78.3	84.8	118.6	109.4	112.3	123.3	84.1	115.9	1.37812	0.000142922
S6BGE0		IgG H chain OS=Homo sapiens PE=2 SV=1	30	6	242	1	300	32.161	7.85	95.3	73.3	80.8	87.3	139.3	92.3	98.7	132.9	84.175	115.8	1.37571	0.0478523
A0A024R5W6	TPM1	Tropomyosin 1 (Alpha), isoform CRA_a OS=Homo sapiens GN=TPM1 PE=3 SV=1	68.3099	29	437	6	284	32.658	4.74	75.5	90	86.8	85.4	120.1	112.9	105.6	123.8	84.425	115.6	1.36926	0.000874486
B2R5M8		Isocitrate dehydrogenase [NADP] OS=Homo sapiens PE=2 SV=1	50	21	43	20	414	46.619	7.01	89.2	84.8	83.5	80.8	112.9	114	121.6	113.3	84.575	115.45	1.36506	2.72042e-05
A0A024RDS1	HSPH1	Heat shock 105kDa/110kDa protein 1, isoform CRA_c OS=Homo sapiens GN=HSPH1 PE=3 SV=1	13.0536	9	12	6	858	96.804	5.39	89.1	86	86.3	77.6	114	117.9	107.7	121.3	84.75	115.225	1.35959	0.000210215
Q5W064	LIPJ	Lipase member J OS=Homo sapiens GN=LIPJ PE=2 SV=3	2.73224	1	1	1	366	42.361	6.6	72	91	90.8	85.5	111.7	118.7	97.1	133.2	84.825	115.175	1.3578	0.0132082
A0A024R5Z9	PKM2	Pyruvate kinase OS=Homo sapiens GN=PKM2 PE=3 SV=1	69.4915	34	226	2	531	58.025	7.71	81.4	84.4	91.4	82.2	123.6	110.2	103.3	123.6	84.85	115.175	1.3574	0.00156813
G3V180	DPP3	Dipeptidyl peptidase 3 OS=Homo sapiens GN=DPP3 PE=1 SV=1	16.1162	8	9	8	757	84.324	5.03	91.5	84.7	82.7	80.7	112.5	119.3	112.5	116	84.9	115.075	1.35542	4.24974e-05
O96033	MOCS2	Molybdopterin synthase sulfur carrier subunit OS=Homo sapiens GN=MOCS2 PE=1 SV=1	12.5	1	1	1	88	9.749	4.72	86	87.2	85.5	81.2	114	126.7	92.1	127.4	84.975	115.05	1.35393	0.0113393
A8K669		cDNA FLJ78452, highly similar to Homo sapiens legumain (LGMN), transcript variant 2, mRNA OS=Homo sapiens PE=2 SV=1	7.15935	2	5	2	433	49.369	6.55	90.2	86.4	87	76.4	122.9	115	107.5	114.6	85	115	1.35294	0.000452037
P35268	RPL22	60S ribosomal protein L22 OS=Homo sapiens GN=RPL22 PE=1 SV=2	30.4688	3	4	3	128	14.778	9.19	87.2	83.6	81.6	87.7	100.9	125.1	120.8	113	85.025	114.95	1.35196	0.00161339
Q96D15	RCN3	Reticulocalbin-3 OS=Homo sapiens GN=RCN3 PE=1 SV=1	17.0732	4	4	4	328	37.47	4.89	86.1	85.6	78.7	89.8	107.7	121.9	114.9	115.3	85.05	114.95	1.35156	0.000195655
Q5KU26	COLEC12	Collectin-12 OS=Homo sapiens GN=COLEC12 PE=1 SV=3	2.83019	2	2	2	742	81.465	5.69	81.3	90.8	88.2	80	117.5	119.8	101.1	121.4	85.075	114.95	1.35116	0.00142791
Q9H0R4	HDHD2	Haloacid dehalogenase-like hydrolase domain-containing protein 2 OS=Homo sapiens GN=HDHD2 PE=1 SV=1	5.01931	1	1	1	259	28.518	6.24	89.4	82	91.1	77.8	112.7	112.5	110.3	124.1	85.075	114.9	1.35057	0.000512588
P02741	CRP	C-reactive protein OS=Homo sapiens GN=CRP PE=1 SV=1	6.69643	1	1	1	224	25.023	5.63	95	79.5	83.1	82.9	142.6	112.8	109.6	94.5	85.125	114.875	1.34949	0.0311414
A0A024RAM4	MAP1B	Microtubule-associated protein 1B, isoform CRA_b OS=Homo sapiens GN=MAP1B PE=4 SV=1	5.91572	11	12	10	2468	270.454	4.81	87.5	84.5	83.8	84.8	117.7	110.5	114.2	116.9	85.15	114.825	1.3485	3.3402e-06
Q969H8	MYDGF	Myeloid-derived growth factor OS=Homo sapiens GN=MYDGF PE=1 SV=1	20.2312	3	4	3	173	18.783	6.68	83.8	93.6	78.1	85.2	114	109	114.8	121.6	85.175	114.85	1.3484	0.000361343
P52895	AKR1C2	Aldo-keto reductase family 1 member C2 OS=Homo sapiens GN=AKR1C2 PE=1 SV=3	39.0093	9	12	6	323	36.712	7.49	78.6	81.9	94.5	85.8	112.7	123.6	113.2	109.9	85.2	114.85	1.348	0.000631349
P26641	EEF1G	Elongation factor 1-gamma OS=Homo sapiens GN=EEF1G PE=1 SV=3	29.7483	13	18	13	437	50.087	6.67	89.2	88	81.2	82.5	111.1	114.2	110.6	123.2	85.225	114.775	1.34673	0.000157612
A0A024R1A4	UBE2L3	Ubiquitin-conjugating enzyme E2L 3, isoform CRA_a OS=Homo sapiens GN=UBE2L3 PE=3 SV=1	53.8961	6	12	6	154	17.85	8.51	83.2	84	85.7	88.1	114	113.3	117.8	113.8	85.25	114.725	1.34575	1.12078e-06
Q9NR45	NANS	Sialic acid synthase OS=Homo sapiens GN=NANS PE=1 SV=2	22.0056	6	13	6	359	40.281	6.74	90.4	84.8	83.4	82.7	113.8	111.6	111.4	121.8	85.325	114.65	1.34369	6.65236e-05
B2R4R9	RPS28	HCG26477 OS=Homo sapiens GN=RPS28 PE=2 SV=1	30.4348	2	6	2	69	7.836	10.7	84.6	92.1	81.9	82.8	107.4	114.8	113.1	123.4	85.35	114.675	1.34359	0.000348634
A8K2Z3		cDNA FLJ76092, highly similar to Homo sapiens 5'-nucleotidase, cytosolic II-like 1 (NT5C2L1), mRNA OS=Homo sapiens PE=2 SV=1	4.61538	2	2	2	455	51.826	6.35	86.7	89.9	86.1	78.8	110.2	120.9	108.5	118.8	85.375	114.6	1.34231	0.00028051
Q96J84	KIRREL	Kin of IRRE-like protein 1 OS=Homo sapiens GN=KIRREL PE=1 SV=2	2.24571	1	1	1	757	83.484	5.73	85.2	89	86.1	81.3	117.8	119.2	107.6	113.8	85.4	114.6	1.34192	7.36639e-05
P13667	PDIA4	Protein disulfide-isomerase A4 OS=Homo sapiens GN=PDIA4 PE=1 SV=2	47.4419	30	55	30	645	72.887	5.07	86.2	87.6	82	85.9	114.7	108.4	114.5	120.6	85.425	114.55	1.34094	4.30258e-05
Q6FIE5	PHP14	PHP14 protein OS=Homo sapiens GN=PHP14 PE=2 SV=1	34.4	4	5	4	125	13.784	6.07	88.9	80.9	89.4	82.6	113.8	120.4	105.2	118.8	85.45	114.55	1.34055	0.000366249
O15061	SYNM	Synemin OS=Homo sapiens GN=SYNM PE=1 SV=2	16.1022	25	34	25	1565	172.663	5.16	86	85.9	85.6	84.5	109.4	116.7	108.2	123.7	85.5	114.5	1.33918	0.000199594
Q5VXV3	SET	SET OS=Homo sapiens GN=SET PE=2 SV=1	16.5517	4	12	4	290	33.469	4.32	85.6	85.2	78.9	92.5	113.6	117.5	109.9	116.8	85.55	114.45	1.33781	0.000118116
Q5U077	LDHB	L-lactate dehydrogenase OS=Homo sapiens GN=LDHB PE=2 SV=1	42.2156	14	55	13	334	36.615	6.05	90	84.2	82.3	86.1	113.4	112.6	117	114.4	85.65	114.35	1.33508	5.35127e-06
A0A096LPC5	FAM21C	WASH complex subunit FAM21C OS=Homo sapiens GN=FAM21C PE=1 SV=1	2.38628	2	2	2	1341	147.065	4.81	87.1	84	82.2	89.4	115.8	119.2	110.6	111.8	85.675	114.35	1.3347	2.84216e-05
Q05707	COL14A1	Collagen alpha-1(XIV) chain OS=Homo sapiens GN=COL14A1 PE=1 SV=3	41.2027	57	275	57	1796	193.394	5.3	88.2	85	81.8	87.7	111.8	117.7	111	116.8	85.675	114.325	1.3344	1.44949e-05
P13639	EEF2	Elongation factor 2 OS=Homo sapiens GN=EEF2 PE=1 SV=4	43.9394	34	82	34	858	95.277	6.83	93.6	83.2	80.8	85.2	111	112.5	113.9	119.9	85.7	114.325	1.33401	0.00015263
Q32P28	P3H1	Prolyl 3-hydroxylase 1 OS=Homo sapiens GN=P3H1 PE=1 SV=2	3.53261	2	2	2	736	83.341	5.14	82.6	92.2	88	80	110	120.6	111.8	114.7	85.7	114.275	1.33343	0.00020765
B4DEH1		cDNA FLJ60436, highly similar to Homo sapiens dolichyl-phosphate mannosyltransferase polypeptide 3, transcript variant 1, mRNA OS=Homo sapiens PE=2 SV=1	7.14286	1	1	1	168	18.347	9.1	80.6	72.9	84.6	104.8	109.7	117.4	107.4	122.6	85.725	114.275	1.33304	0.00973977
B2R6V9		cDNA, FLJ93141, highly similar to Homo sapiens coagulation factor XIII, A1 polypeptide (F13A1), mRNA OS=Homo sapiens PE=2 SV=1	33.8798	22	110	21	732	83.189	6	88.3	89.2	85.7	80.1	110.8	114.1	122.9	108.8	85.825	114.15	1.33003	0.000270305
B8ZZN6	SUMO1	Small ubiquitin-related modifier 1 OS=Homo sapiens GN=SUMO1 PE=1 SV=1	13.0137	2	2	2	146	16.634	6.2	88.9	88.2	83.7	82.6	115.9	115.7	110	115.1	85.85	114.175	1.32994	1.06832e-05
Q9HAP6	LIN7B	Protein lin-7 homolog B OS=Homo sapiens GN=LIN7B PE=1 SV=1	14.0097	2	2	1	207	22.882	8.66	85.5	87.7	81.2	89.1	113.6	117.2	99.7	125.8	85.875	114.075	1.32838	0.00258402
V9HWA6	HEL32	Epididymis luminal protein 32 OS=Homo sapiens GN=HEL32 PE=2 SV=1	68.4848	13	35	12	165	18.493	7.85	82.9	82.5	89.7	88.5	116.9	120.2	101.5	117.8	85.9	114.1	1.32829	0.00090989
Q9HAT2	SIAE	Sialate O-acetylesterase OS=Homo sapiens GN=SIAE PE=1 SV=1	2.29446	1	1	1	523	58.277	7.33	89.1	83.2	91.7	79.6	113.3	114	105.9	123.1	85.9	114.075	1.328	0.000743403
P31939	ATIC	Bifunctional purine biosynthesis protein PURH OS=Homo sapiens GN=ATIC PE=1 SV=3	31.25	12	16	12	592	64.575	6.71	89.6	82	88.8	83.3	114.5	114.3	112.2	115.4	85.925	114.1	1.3279	8.77215e-06
H0UI80	TH1L	Negative elongation factor C/D OS=Homo sapiens GN=TH1L PE=1 SV=1	2.67112	1	1	1	599	67.304	5.21	86	89.4	84	84.3	116	112.5	108.7	119.1	85.925	114.075	1.32761	3.376e-05
A5PLM9	CTSL1	Cathepsin L1 OS=Homo sapiens GN=CTSL1 PE=2 SV=1	11.1111	3	4	3	333	37.509	5.45	86.3	94.2	88.6	75	115.8	118.5	108.8	112.9	86.025	114	1.3252	0.000833824
Q9NR12	PDLIM7	PDZ and LIM domain protein 7 OS=Homo sapiens GN=PDLIM7 PE=1 SV=1	35.4486	13	29	13	457	49.813	8.41	85.5	86.7	86.8	85.1	120.5	114.4	105.8	115.2	86.025	113.975	1.32491	9.9085e-05
P29373	CRABP2	Cellular retinoic acid-binding protein 2 OS=Homo sapiens GN=CRABP2 PE=1 SV=2	6.52174	1	1	1	138	15.683	5.4	98.4	76.5	78.3	90.9	119.3	108.5	111	117.1	86.025	113.975	1.32491	0.00295349
Q5STK2	PFDN6	Prefoldin subunit 6, isoform CRA_b OS=Homo sapiens GN=PFDN6 PE=2 SV=1	15.5039	2	3	2	129	14.574	8.88	87.4	85.2	85.1	86.7	116.4	109.8	110.7	118.7	86.1	113.9	1.32288	1.66994e-05
P18085	ARF4	ADP-ribosylation factor 4 OS=Homo sapiens GN=ARF4 PE=1 SV=3	52.7778	9	46	6	180	20.498	7.14	89.8	82.7	81.8	90.2	110.1	112.5	113.4	119.6	86.125	113.9	1.3225	9.37442e-05
P05161	ISG15	Ubiquitin-like protein ISG15 OS=Homo sapiens GN=ISG15 PE=1 SV=5	17.5758	2	2	2	165	17.876	7.44	85.7	87.6	81.8	89.4	112.2	131.5	108.2	103.7	86.125	113.9	1.3225	0.00463201
Q99456	KRT12	Keratin, type I cytoskeletal 12 OS=Homo sapiens GN=KRT12 PE=1 SV=1	8.09717	5	16	1	494	53.478	4.78	67.2	91.2	100.5	85.7	110.2	118.1	120.1	107	86.15	113.85	1.32153	0.0112852
A0A087WUM3	NDUFC2-KCTD14	NADH dehydrogenase [ubiquinone] 1 subunit C2, isoform 2 OS=Homo sapiens GN=NDUFC2-KCTD14 PE=1 SV=1	10.4478	2	2	2	134	15.062	7.34	80.4	90.2	92.7	81.3	97.2	142.3	101	114.8	86.15	113.825	1.32124	0.0411294
P07686	HEXB	Beta-hexosaminidase subunit beta OS=Homo sapiens GN=HEXB PE=1 SV=3	18.705	9	15	8	556	63.071	6.76	92.2	80.3	82.9	89.3	109.7	105.4	112.4	127.9	86.175	113.85	1.32115	0.00265247
D6W5Y5	CIRBP	Cold inducible RNA binding protein, isoform CRA_c OS=Homo sapiens GN=CIRBP PE=1 SV=1	15.4882	3	7	3	297	31.898	9.61	92	92.5	77.8	82.4	123.1	124.6	102.3	105.4	86.175	113.85	1.32115	0.00683446
P05413	FABP3	Fatty acid-binding protein, heart OS=Homo sapiens GN=FABP3 PE=1 SV=4	43.609	7	10	7	133	14.849	6.8	91.9	84.1	85.3	83.4	116	104.6	117.6	117.2	86.175	113.85	1.32115	0.000279103
A0A024R6K3	SETD3	SET domain containing 3, isoform CRA_a OS=Homo sapiens GN=SETD3 PE=4 SV=1	1.6835	1	1	1	594	67.215	5.96	91.7	77.7	81.6	93.7	109.7	107.9	109.6	128.1	86.175	113.825	1.32086	0.00411707
Q15084	PDIA6	Protein disulfide-isomerase A6 OS=Homo sapiens GN=PDIA6 PE=1 SV=1	42.9545	14	33	14	440	48.091	5.08	88.4	85.5	84.7	86.3	111.4	112.3	110.4	120.9	86.225	113.75	1.31922	3.67557e-05
A0A0A0MTS2	GPI	Glucose-6-phosphate isomerase (Fragment) OS=Homo sapiens GN=GPI PE=1 SV=1	43.4555	20	58	20	573	64.784	9.04	92.2	82.3	84.4	86.1	112.8	110.3	112.5	119.5	86.25	113.775	1.31913	8.00549e-05
Q92604	LPGAT1	Acyl-CoA:lysophosphatidylglycerol acyltransferase 1 OS=Homo sapiens GN=LPGAT1 PE=1 SV=1	4.32432	1	1	1	370	43.061	8.92	88.5	87.7	82.3	86.5	108.4	121.8	110.4	114.3	86.25	113.725	1.31855	0.000153032
C9IZQ1	SSR1	Translocon-associated protein subunit alpha OS=Homo sapiens GN=SSR1 PE=1 SV=1	11.4094	3	5	3	298	33.866	4.69	83.8	88.1	84.9	88.3	114.1	112.5	108.2	120.2	86.275	113.75	1.31846	5.60299e-05
B4E2F9		cDNA FLJ57038, highly similar to Filamin-A OS=Homo sapiens PE=2 SV=1	72.6923	47	475	2	780	82.5	6.55	81.9	93.4	91.3	78.7	119.1	115.1	104.4	116.1	86.325	113.675	1.31683	0.0012557
P39059	COL15A1	Collagen alpha-1(XV) chain OS=Homo sapiens GN=COL15A1 PE=1 SV=2	14.8415	16	25	16	1388	141.632	5	85.7	83.3	85	91.3	112.9	113.3	114.1	114.4	86.325	113.675	1.31683	4.61007e-06
A0A087X1U6	EPPK1	Epiplakin OS=Homo sapiens GN=EPPK1 PE=1 SV=1	19.9096	18	41	1	5088	555.316	5.62	92.8	85.5	91.2	76	118.8	119.6	109.5	106.6	86.375	113.625	1.31548	0.00161205
Q6FHU2	PGAM1	Phosphoglycerate mutase (Fragment) OS=Homo sapiens GN=PGAM1 PE=2 SV=1	55.9055	12	56	12	254	28.786	7.18	86.1	87.5	81.2	90.9	114	111.2	110.6	118.7	86.425	113.625	1.31472	5.92957e-05
A0A024R8S5	P4HB	Protein disulfide-isomerase OS=Homo sapiens GN=P4HB PE=2 SV=1	56.1024	31	94	31	508	57.081	4.87	89.3	88.1	80.5	87.8	109.2	113.8	116	115.2	86.425	113.55	1.31386	3.74009e-05
A8K7F6		cDNA FLJ78244, highly similar to Homo sapiens eukaryotic translation initiation factor 4A, isoform 1 (EIF4A1), mRNA OS=Homo sapiens PE=2 SV=1	47.7833	17	37	9	406	46.093	5.48	89	87.4	81.6	87.8	111.3	112.1	115.3	115.5	86.45	113.55	1.31348	9.29756e-06
A0A090N8G0	GARS	Glycyl-tRNA synthetase OS=Homo sapiens GN=GARS PE=4 SV=1	7.88321	4	6	4	685	77.481	6.24	92.4	85.5	87.2	80.7	106	120.8	116.6	110.7	86.45	113.525	1.31319	0.000543626
Q4L180	FILIP1L	Filamin A-interacting protein 1-like OS=Homo sapiens GN=FILIP1L PE=1 SV=2	0.61674	1	1	1	1135	130.301	6.57	98.9	79.9	82.3	84.8	112.5	105.9	112.4	123.4	86.475	113.55	1.3131	0.0028865
H0YH01	AKAP7	A-kinase anchor protein 7 isoform gamma (Fragment) OS=Homo sapiens GN=AKAP7 PE=1 SV=1	19.6078	1	1	1	51	6.258	9.92	78.6	89.2	92.1	86.2	110.5	118.3	112	113.3	86.525	113.525	1.31205	0.000198495
P27695	APEX1	DNA-(apurinic or apyrimidinic site) lyase OS=Homo sapiens GN=APEX1 PE=1 SV=2	34.2767	9	11	9	318	35.532	8.12	85	89	85.3	86.7	109.4	117.3	108.3	118.9	86.5	113.475	1.31185	7.90863e-05
Q5W026	ANKRD30A	Ankyrin repeat domain-containing protein 30A OS=Homo sapiens GN=ANKRD30A PE=1 SV=1	1.0274	2	2	1	1460	165.77	6.19	103.7	82.9	82.8	76.7	111.6	108.2	116.8	117.3	86.525	113.475	1.31147	0.00519969
P08842	STS	Steryl-sulfatase OS=Homo sapiens GN=STS PE=1 SV=2	12.693	7	8	7	583	65.45	7.66	85	90.6	89.6	80.9	112.4	111.9	105.5	124.1	86.525	113.475	1.31147	0.000944319
A0A075B752	ANXA8L1	Annexin OS=Homo sapiens GN=ANXA8L1 PE=1 SV=1	11.7808	3	3	3	365	40.661	6.04	69.1	101.6	97.8	77.9	104.3	132.6	116.7	100.1	86.6	113.425	1.30976	0.04596
S6BGD4		IgG H chain OS=Homo sapiens PE=2 SV=1	17.094	3	155	1	234	25	9.48	99.1	73.2	91.6	82.5	118.8	113.8	97.6	123.4	86.6	113.4	1.30947	0.0149463
Q96AG4	LRRC59	Leucine-rich repeat-containing protein 59 OS=Homo sapiens GN=LRRC59 PE=1 SV=1	35.1792	9	13	9	307	34.909	9.57	86.7	86.5	85.6	87.6	109.4	114.7	110.5	119	86.6	113.4	1.30947	1.99428e-05
O95210	STBD1	Starch-binding domain-containing protein 1 OS=Homo sapiens GN=STBD1 PE=1 SV=1	3.07263	1	1	1	358	38.983	5.73	91.8	84.6	91.8	78.2	109.8	115.3	114.3	114.1	86.6	113.375	1.30918	0.000258174
P15531	NME1	Nucleoside diphosphate kinase A OS=Homo sapiens GN=NME1 PE=1 SV=1	50.6579	7	17	1	152	17.138	6.19	76.2	92.5	97.3	80.6	116.1	116.4	117.9	103	86.65	113.35	1.30814	0.00447716
A0A0S2Z4G6	TPM1	Tropomyosin 1 (Alpha), isoform CRA_o (Fragment) OS=Homo sapiens GN=TPM1 PE=2 SV=1	58.0986	26	382	2	284	32.707	4.74	79.4	92.9	87.5	86.8	120.3	114.8	112.4	105.8	86.65	113.325	1.30785	0.000619428
P01591	JCHAIN	Immunoglobulin J chain OS=Homo sapiens GN=JCHAIN PE=1 SV=4	28.9308	4	9	4	159	18.087	5.24	79.3	79.3	92.8	95.3	126.4	100.9	100.8	125.3	86.675	113.35	1.30776	0.0191632
Q4QQP8	PTGFRN	PTGFRN protein (Fragment) OS=Homo sapiens GN=PTGFRN PE=2 SV=1	11.9289	7	7	1	788	88.223	6.65	90	81.5	82.2	93.1	102.7	112.4	111.1	127	86.7	113.3	1.30681	0.00377199
O60664	PLIN3	Perilipin-3 OS=Homo sapiens GN=PLIN3 PE=1 SV=3	28.5714	9	16	9	434	47.046	5.44	90.7	87.1	86.1	82.9	113.1	115.8	110.9	113.4	86.7	113.3	1.30681	8.11574e-06
Q9H3P7	ACBD3	Golgi resident protein GCP60 OS=Homo sapiens GN=ACBD3 PE=1 SV=4	7.19697	2	3	2	528	60.556	5.06	98	90.4	85.8	72.7	106.3	110.6	126.7	109.4	86.725	113.25	1.30585	0.00912344
A0A024RAZ7	HNRPA1	Heterogeneous nuclear ribonucleoprotein A1, isoform CRA_b OS=Homo sapiens GN=HNRPA1 PE=4 SV=1	38.172	12	47	9	372	38.723	9.13	86.4	88.8	86.5	85.3	115.1	117	107	114	86.75	113.275	1.30576	2.56877e-05
E9PB61	ALYREF	THO complex subunit 4 OS=Homo sapiens GN=ALYREF PE=1 SV=1	4.16667	1	3	1	264	27.541	11.05	89.1	86.6	85.9	85.4	106.5	125.5	113.2	107.8	86.75	113.25	1.30548	0.00095738
P23284	PPIB	Peptidyl-prolyl cis-trans isomerase B OS=Homo sapiens GN=PPIB PE=1 SV=2	51.3889	13	73	13	216	23.728	9.41	87.4	89.9	83.3	86.4	114	113.6	109.4	115.8	86.75	113.2	1.3049	9.18059e-06
V9HWH2	HEL-S-29	Creatine kinase brain isoform 1 OS=Homo sapiens GN=HEL-S-29 PE=2 SV=1	43.5696	13	45	12	381	42.617	5.59	85.9	80.6	88.9	91.7	117.1	114.6	103.2	118	86.775	113.225	1.30481	0.000711912
P29692	EEF1D	Elongation factor 1-delta OS=Homo sapiens GN=EEF1D PE=1 SV=5	41.2811	10	22	4	281	31.103	5.01	87.8	92.2	87.4	79.9	110.5	114.5	112.6	115.1	86.825	113.175	1.30348	7.46099e-05
Q13451	FKBP5	Peptidyl-prolyl cis-trans isomerase FKBP5 OS=Homo sapiens GN=FKBP5 PE=1 SV=2	13.1291	5	7	5	457	51.18	5.9	80.8	88.5	93.7	84.3	109.3	118.4	122	102.9	86.825	113.15	1.3032	0.00220042
B3KQS9		cDNA PSEC0141 fis, clone PLACE1005913, highly similar to Deoxyribonuclease-2-alpha (EC 3.1.22.1) OS=Homo sapiens PE=2 SV=1	3.33333	1	1	1	360	39.541	8.05	96.7	85.6	86.5	78.8	110.9	110.7	113.5	117.3	86.9	113.1	1.3015	0.000605029
P04406	GAPDH	Glyceraldehyde-3-phosphate dehydrogenase OS=Homo sapiens GN=GAPDH PE=1 SV=3	76.4179	22	394	22	335	36.03	8.46	91	86.4	85.8	84.5	109.8	112.8	109.9	119.9	86.925	113.1	1.30112	7.84844e-05
Q5U000		Cathepsin Z OS=Homo sapiens PE=2 SV=1	31.3531	7	11	7	303	33.846	7.11	88.2	82.8	87.2	89.5	112.7	108.1	109.7	121.8	86.925	113.075	1.30083	0.00024815
Q9UL89		Myosin-reactive immunoglobulin heavy chain variable region (Fragment) OS=Homo sapiens PE=2 SV=1	27.5862	3	6	3	116	12.597	9.1	92.2	81.9	86.8	86.8	119.4	122.4	103.8	106.7	86.925	113.075	1.30083	0.00206986
Q9UL90		Myosin-reactive immunoglobulin heavy chain variable region (Fragment) OS=Homo sapiens PE=2 SV=1	50.4425	5	18	2	113	12.429	8.44	87.2	83.5	102.4	74.8	112.8	103.3	124.6	111.4	86.975	113.025	1.29951	0.0114134
B2R4C1		cDNA, FLJ92036, highly similar to Homo sapiens ribosomal protein L31 (RPL31), mRNA OS=Homo sapiens PE=2 SV=1	27.2	4	8	4	125	14.486	10.54	87.2	92.3	86.1	82.3	109.2	106.3	119.6	117	86.975	113.025	1.29951	0.000449713
P99999	CYCS	Cytochrome c OS=Homo sapiens GN=CYCS PE=1 SV=2	47.619	5	14	5	105	11.741	9.57	96.4	87.5	75.8	88.6	113.2	106.9	120.2	111.3	87.075	112.9	1.29658	0.00223647
D3DNI3	PFN2	Profilin (Fragment) OS=Homo sapiens GN=PFN2 PE=3 SV=1	4.41176	2	2	2	340	35.522	10.2	83.6	82.2	92.3	90.3	128.9	113.4	102.9	106.4	87.1	112.9	1.29621	0.00626109
A0A024QZW0	TPMT	Thiopurine S-methyltransferase, isoform CRA_d OS=Homo sapiens GN=TPMT PE=3 SV=1	4.08163	1	1	1	245	28.162	6.23	106.7	77.8	70.1	93.8	113.5	102.3	126.6	109.2	87.1	112.9	1.29621	0.0369192
Q9Y279	VSIG4	V-set and immunoglobulin domain-containing protein 4 OS=Homo sapiens GN=VSIG4 PE=1 SV=1	5.26316	2	2	2	399	43.959	6.35	92.4	93.5	81.2	81.4	101.1	117	133.9	99.4	87.125	112.85	1.29527	0.02578
Q7L9L4	MOB1B	MOB kinase activator 1B OS=Homo sapiens GN=MOB1B PE=1 SV=3	10.6481	2	3	2	216	25.075	6.73	89.2	87.6	82.5	89.4	109.1	115.4	117.4	109.5	87.175	112.85	1.29452	6.77393e-05
P17900	GM2A	Ganglioside GM2 activator OS=Homo sapiens GN=GM2A PE=1 SV=4	15.0259	3	4	3	193	20.825	5.31	88	88.7	86.6	85.5	116.7	112.4	98.7	123.2	87.2	112.75	1.293	0.00275637
P07900	HSP90AA1	Heat shock protein HSP 90-alpha OS=Homo sapiens GN=HSP90AA1 PE=1 SV=5	54.3716	39	148	23	732	84.607	5.02	86.8	88.5	89.5	84.1	110.7	114.2	106.1	120.1	87.225	112.775	1.29292	0.000198405
Q9BRQ8	AIFM2	Apoptosis-inducing factor 2 OS=Homo sapiens GN=AIFM2 PE=1 SV=1	5.09383	1	1	1	373	40.501	9.11	100.8	84.1	88.1	76	104.4	115.7	115.7	115.4	87.25	112.8	1.29284	0.00484918
O95758	PTBP3	Polypyrimidine tract-binding protein 3 OS=Homo sapiens GN=PTBP3 PE=1 SV=2	5.97826	4	8	1	552	59.652	9.04	78.3	93.9	104.3	72.7	109.3	131.1	109.6	100.8	87.3	112.7	1.29095	0.0396
A8K3A8		cDNA FLJ75085, highly similar to Homo sapiens glutaminyl-tRNA synthetase (QARS), mRNA OS=Homo sapiens PE=2 SV=1	17.2903	11	11	1	775	87.753	7.15	82.5	88.7	92.4	85.6	121.7	112.6	104.5	112	87.3	112.7	1.29095	0.000824766
Q92688	ANP32B	Acidic leucine-rich nuclear phosphoprotein 32 family member B OS=Homo sapiens GN=ANP32B PE=1 SV=1	26.6932	8	15	2	251	28.77	4.06	93.3	87.1	70.3	98.6	105.5	105.1	111.9	128.1	87.325	112.65	1.29001	0.0210777
B4DRM3		cDNA FLJ54492, highly similar to Eukaryotic translation initiation factor 4B OS=Homo sapiens PE=2 SV=1	7.14286	3	5	3	616	69.685	5.67	95.4	87.3	82.5	84.2	111.7	111.8	113.8	113.4	87.35	112.675	1.28993	0.000127658
P42677	RPS27	40S ribosomal protein S27 OS=Homo sapiens GN=RPS27 PE=1 SV=3	29.7619	2	6	1	84	9.455	9.45	78.7	82.2	77.8	110.7	123.3	109.9	107.4	110	87.35	112.65	1.28964	0.0262099
Q15181	PPA1	Inorganic pyrophosphatase OS=Homo sapiens GN=PPA1 PE=1 SV=2	54.6713	13	26	12	289	32.639	5.86	90	88.6	83.9	87	112.2	114.5	111.7	111.9	87.375	112.575	1.28841	2.44944e-06
P30044	PRDX5	Peroxiredoxin-5, mitochondrial OS=Homo sapiens GN=PRDX5 PE=1 SV=4	55.1402	9	32	9	214	22.073	8.7	91.5	83.5	86.3	88.5	114.5	109	108.6	118.2	87.45	112.575	1.28731	0.000121323
Q8N3C0	ASCC3	Activating signal cointegrator 1 complex subunit 3 OS=Homo sapiens GN=ASCC3 PE=1 SV=3	0.408719	1	1	1	2202	251.301	7.09	89.5	84.1	94.1	82.1	103.4	105.6	134.3	106.9	87.45	112.55	1.28702	0.0179425
P01614	IGKV2D-40	Immunoglobulin kappa variable 2D-40 OS=Homo sapiens GN=IGKV2D-40 PE=1 SV=2	22.314	2	5	1	121	13.302	4.61	92.9	77.8	83.7	95.7	104.9	109.9	113.2	121.9	87.525	112.475	1.28506	0.00382639
M0R1Y2	KDELR1	ER lumen protein-retaining receptor 1 (Fragment) OS=Homo sapiens GN=KDELR1 PE=1 SV=1	3.63636	1	1	1	220	24.828	7.87	73.4	87.9	99.4	89.4	119.7	131.9	99.7	98.6	87.525	112.475	1.28506	0.0422348
A0A024RCN6	VARS	Valyl-tRNA synthetase, isoform CRA_a OS=Homo sapiens GN=VARS PE=3 SV=1	14.7943	15	19	15	1264	140.387	7.59	90.6	89.9	85.7	84	107.9	113.6	115.1	113.3	87.55	112.475	1.28469	3.2019e-05
X6R8A1	CTSA	Carboxypeptidase OS=Homo sapiens GN=CTSA PE=1 SV=1	9.03614	4	8	4	498	56.197	6.61	90.2	84.9	86.5	88.6	111.7	111.9	110.8	115.5	87.55	112.475	1.28469	3.79204e-06
Q6FG99	RPLP1	RPLP1 protein OS=Homo sapiens GN=RPLP1 PE=2 SV=1	66.6667	3	12	2	114	11.561	4.37	89.5	86.2	78.1	96.4	106.9	102.3	106.8	133.8	87.55	112.45	1.28441	0.0222382
P08238	HSP90AB1	Heat shock protein HSP 90-beta OS=Homo sapiens GN=HSP90AB1 PE=1 SV=4	61.7403	41	153	23	724	83.212	5.03	89	89.9	86.5	84.8	110.1	117.1	109.3	113.2	87.55	112.425	1.28412	2.31061e-05
P62917	RPL8	60S ribosomal protein L8 OS=Homo sapiens GN=RPL8 PE=1 SV=2	45.5253	10	19	10	257	28.007	11.03	81.5	95.6	84.9	88.3	111.3	109.7	107.3	121.3	87.575	112.4	1.28347	0.0011909
P49321	NASP	Nuclear autoantigenic sperm protein OS=Homo sapiens GN=NASP PE=1 SV=2	1.01523	1	1	1	788	85.186	4.3	96.4	90.7	86.9	76.4	107.2	120.7	104.9	116.7	87.6	112.375	1.28282	0.00465985
Q8NF20	FLJ00382	FLJ00382 protein (Fragment) OS=Homo sapiens GN=FLJ00382 PE=2 SV=1	11.6183	4	6	4	482	52.892	8.66	86.8	93	90.3	80.4	112	116.4	93.3	127.9	87.625	112.4	1.28274	0.0181246
P36952	SERPINB5	Serpin B5 OS=Homo sapiens GN=SERPINB5 PE=1 SV=2	4.53333	1	1	1	375	42.073	6.05	94.5	90	88	78.2	108.4	116.1	121.3	103.5	87.675	112.325	1.28115	0.00332309
Q9UHL4	DPP7	Dipeptidyl peptidase 2 OS=Homo sapiens GN=DPP7 PE=1 SV=3	20.5285	8	10	8	492	54.307	6.32	89.9	92.1	84.1	84.7	113.8	110.1	101.1	124.2	87.7	112.3	1.2805	0.00312145
P16930	FAH	Fumarylacetoacetase OS=Homo sapiens GN=FAH PE=1 SV=2	8.59189	3	3	3	419	46.344	6.95	91.8	90	91.3	77.7	105	103.7	120.9	119.6	87.7	112.3	1.2805	0.00499599
B2R9U2		cDNA, FLJ94557, highly similar to Homo sapiens FK506 binding protein 4, 59kDa (FKBP4), mRNA OS=Homo sapiens PE=2 SV=1	15.9041	5	6	5	459	51.802	5.43	85.3	82	95.4	88.1	109.3	114.7	111.3	113.9	87.7	112.3	1.2805	0.000216407
Q6DKJ4	NXN	Nucleoredoxin OS=Homo sapiens GN=NXN PE=1 SV=2	2.52874	1	1	1	435	48.362	4.97	105.3	70.3	95	80.3	106.4	122.8	111.9	108.1	87.725	112.3	1.28014	0.0286449
Q6NW29	RWDD4	RWD domain-containing protein 4 OS=Homo sapiens GN=RWDD4 PE=1 SV=3	5.31915	1	1	1	188	21.238	5.31	87.6	91.6	93	78.7	102.6	117.9	105.5	123.2	87.725	112.3	1.28014	0.00581445
Q14651	PLS1	Plastin-1 OS=Homo sapiens GN=PLS1 PE=1 SV=2	11.6057	7	12	3	629	70.209	5.41	84.5	86.1	92.5	87.8	115.7	113.1	114.1	106.1	87.725	112.25	1.27957	0.000107315
Q07960	ARHGAP1	Rho GTPase-activating protein 1 OS=Homo sapiens GN=ARHGAP1 PE=1 SV=1	35.5353	13	19	13	439	50.404	6.29	92.9	89.4	86.6	82.1	112.4	114	106.2	116.4	87.75	112.25	1.2792	0.000239636
Q5STX8	AIF1	Allograft inflammatory factor 1 (Fragment) OS=Homo sapiens GN=AIF1 PE=1 SV=1	27.3292	4	5	4	161	18.026	7.24	91.2	90.3	83.8	85.7	105.5	128.8	114.6	100.1	87.75	112.25	1.2792	0.00945273
V9HW41	HEL-S-71	Epididymis secretory protein Li 71 OS=Homo sapiens GN=HEL-S-71 PE=2 SV=1	51.9737	7	16	7	152	17.127	6.57	89.9	88.7	85.4	87.1	108.3	113.7	111.7	115.2	87.775	112.225	1.27855	9.36653e-06
Q9H7C4	SYNC	Syncoilin OS=Homo sapiens GN=SYNC PE=1 SV=3	4.56432	2	3	2	482	55.266	4.61	85.1	90.7	92.5	82.8	113.1	119	108.9	107.9	87.775	112.225	1.27855	0.000369321
P00966	ASS1	Argininosuccinate synthase OS=Homo sapiens GN=ASS1 PE=1 SV=2	22.0874	7	7	7	412	46.501	8.02	88.3	98.6	84	80.2	106.9	114.4	113.3	114.2	87.775	112.2	1.27827	0.00136446
B4DUI8		cDNA FLJ52761, highly similar to Actin, aortic smooth muscle OS=Homo sapiens PE=2 SV=1	74.3976	21	1875	3	332	37.339	5.55	82.3	89.6	91.6	87.6	117.6	110.3	107.2	113.7	87.775	112.2	1.27827	0.000184498
Q65ZC8	scFv	Single-chain Fv (Fragment) OS=Homo sapiens GN=scFv PE=2 SV=1	9.42623	2	6	1	244	26.111	8.4	86.1	88	89.9	87.2	114.3	100.8	97.1	136.5	87.8	112.175	1.27762	0.0344409
Q9BYD2	MRPL9	39S ribosomal protein L9, mitochondrial OS=Homo sapiens GN=MRPL9 PE=1 SV=2	6.36704	1	1	1	267	30.224	10.08	97.7	79.5	81.3	92.8	96.6	130.5	111.7	109.9	87.825	112.175	1.27726	0.0256337
P06733	ENO1	Alpha-enolase OS=Homo sapiens GN=ENO1 PE=1 SV=2	68.4332	24	222	21	434	47.139	7.39	90.8	88.8	85.2	86.6	108.1	117.2	109.4	114	87.85	112.175	1.27689	5.80894e-05
Q53Y03	COX4NB	COX4 neighbor, isoform CRA_a OS=Homo sapiens GN=COX4NB PE=1 SV=1	7.61905	1	1	1	210	23.758	6.4	93.3	84.2	90.4	83.5	122.6	103.1	101.4	121.6	87.85	112.175	1.27689	0.00789138
Q12792	TWF1	Twinfilin-1 OS=Homo sapiens GN=TWF1 PE=1 SV=3	14	4	5	4	350	40.258	6.96	94.8	86.2	85.1	85.3	112.6	113	114.5	108.5	87.85	112.15	1.27661	9.66173e-05
V9HWB4	HEL-S-89n	Epididymis secretory sperm binding protein Li 89n OS=Homo sapiens GN=HEL-S-89n PE=2 SV=1	55.3517	38	215	35	654	72.288	5.16	88.8	90	85.2	87.4	111.2	109.8	108.8	118.7	87.85	112.125	1.27632	6.41558e-05
A0A090N8P3	FKBP9	FK506 binding protein 9, 63 kDa OS=Homo sapiens GN=FKBP9 PE=4 SV=1	7.01754	4	4	4	570	63.016	5.08	86.9	90	92.7	81.9	112.9	113.2	104.6	117.8	87.875	112.125	1.27596	0.000516885
Q92599	SEPT8	Septin-8 OS=Homo sapiens GN=SEPT8 PE=1 SV=4	20.0828	7	12	4	483	55.721	6.28	86.3	88.9	87.4	88.9	103	112.8	112.3	120.4	87.875	112.125	1.27596	0.000535029
Q8N355	IGL@	IGL@ protein OS=Homo sapiens GN=IGL@ PE=1 SV=1	46.5812	9	307	2	234	24.777	6.37	102.4	84.5	80	84.7	101.5	100.2	126.3	120.4	87.9	112.1	1.27531	0.0263085
A2NB45		Cold agglutinin FS-1 L-chain (Fragment) OS=Homo sapiens PE=2 SV=1	32.7434	2	10	1	113	12.38	8.48	98.4	80.5	82.1	90.7	111.5	107.4	103	126.4	87.925	112.075	1.27467	0.0103061
A6XND5		Ribonuclease T2 OS=Homo sapiens PE=2 SV=1	8.14332	2	4	2	307	35.575	8.07	88.5	92.8	89.1	81.3	109.2	108.1	107.1	123.9	87.925	112.075	1.27467	0.00199894
A0A024R3W7	EEF1B2	Eukaryotic translation elongation factor 1 beta 2, isoform CRA_a OS=Homo sapiens GN=EEF1B2 PE=3 SV=1	48	8	17	7	225	24.748	4.67	91.9	86.4	83.8	89.9	109.9	108.4	112.6	117.2	88	112.025	1.27301	9.93958e-05
Q15746	MYLK	Myosin light chain kinase, smooth muscle OS=Homo sapiens GN=MYLK PE=1 SV=4	22.1526	35	61	34	1914	210.583	6.15	87.4	88	86.6	90.1	114.5	110	107.1	116.2	88.025	111.95	1.2718	3.67932e-05
Q96IJ6	GMPPA	Mannose-1-phosphate guanyltransferase alpha OS=Homo sapiens GN=GMPPA PE=1 SV=1	5.95238	2	2	2	420	46.262	7.21	97	93.5	83.8	77.9	111.9	108.4	106.6	120.9	88.05	111.95	1.27144	0.0045123
E9PNQ8	THY1	Thy-1 membrane glycoprotein (Fragment) OS=Homo sapiens GN=THY1 PE=1 SV=1	23.6364	3	25	3	165	18.153	9.16	91.1	82.5	89.3	89.4	114.7	115.5	109.4	108.2	88.075	111.95	1.27108	0.000104468
Q32Q14	NDUFA7	NDUFA7 protein (Fragment) OS=Homo sapiens GN=NDUFA7 PE=2 SV=1	23.9669	2	2	2	121	13.502	10.4	80.7	99.2	84.2	88.2	109.2	115.7	98.3	124.6	88.075	111.95	1.27108	0.0129623
P26373	RPL13	60S ribosomal protein L13 OS=Homo sapiens GN=RPL13 PE=1 SV=4	42.654	9	16	9	211	24.247	11.65	87.1	90.9	80	94.3	108.9	113.1	109.3	116.4	88.075	111.925	1.27079	0.000520349
E5DZN4	COX2	Cytochrome c oxidase subunit 2 OS=Homo sapiens GN=COX2 PE=3 SV=1	17.6211	5	11	1	227	25.559	4.82	97.4	89.3	93.3	72.4	109.6	116.8	108.3	112.9	88.1	111.9	1.27015	0.00637044
A8MUS3	RPL23A	60S ribosomal protein L23a OS=Homo sapiens GN=RPL23A PE=1 SV=1	29.3814	5	9	5	194	21.902	10.48	84.2	89	85.8	93.5	111.2	112.9	110.4	113	88.125	111.875	1.2695	3.26558e-05
Q96G03	PGM2	Phosphoglucomutase-2 OS=Homo sapiens GN=PGM2 PE=1 SV=4	21.2418	10	14	10	612	68.24	6.73	92.6	85.5	88.7	85.8	108.9	110.7	111.6	116.2	88.15	111.85	1.26886	4.49079e-05
Q5JRX3	PITRM1	Presequence protease, mitochondrial OS=Homo sapiens GN=PITRM1 PE=1 SV=3	4.62874	4	5	4	1037	117.338	6.92	91.6	89.6	85.8	85.7	110.6	117.6	104.9	114.2	88.175	111.825	1.26822	0.000256128
K7ELC2	RPS15	40S ribosomal protein S15 OS=Homo sapiens GN=RPS15 PE=1 SV=1	12.5	2	3	2	152	17.712	10.39	84.4	95.8	83.2	89.3	110.8	113.3	104.5	118.7	88.175	111.825	1.26822	0.0011975
P14550	AKR1A1	Alcohol dehydrogenase [NADP(+)] OS=Homo sapiens GN=AKR1A1 PE=1 SV=3	64.6154	18	32	17	325	36.55	6.79	91.3	87.3	86.8	87.5	112.6	112.2	106	116.2	88.225	111.75	1.26665	5.85346e-05
A0A024R611	CORO1A	Coronin OS=Homo sapiens GN=CORO1A PE=3 SV=1	33.4056	14	31	14	461	50.994	6.68	97.3	85.7	85.6	84.4	104.8	117.1	109.2	115.9	88.25	111.75	1.26629	0.0013738
E9PI68	SPCS2	Signal peptidase complex subunit 2 OS=Homo sapiens GN=SPCS2 PE=1 SV=1	25.2918	7	12	7	257	28.485	8.79	82.7	90.4	88.9	91.1	112.7	106.1	104.5	123.6	88.275	111.725	1.26565	0.00258894
P40925	MDH1	Malate dehydrogenase, cytoplasmic OS=Homo sapiens GN=MDH1 PE=1 SV=4	45.509	14	39	14	334	36.403	7.36	93.9	86	84.3	89	109.5	109.9	110.5	117	88.3	111.725	1.26529	0.000143392
B7Z6Q5		Beta-galactosidase OS=Homo sapiens PE=2 SV=1	11.4483	6	7	6	725	81.752	7.94	96.5	84.8	86.4	85.5	108.9	109.7	120.2	108.1	88.3	111.725	1.26529	0.00103624
Q5TCU3	TPM2	Tropomyosin beta chain OS=Homo sapiens GN=TPM2 PE=1 SV=1	67.6056	25	437	2	284	32.795	4.68	89.6	88	85.2	90.4	109.5	110.3	110.6	116.4	88.3	111.7	1.26501	2.06572e-05
B2R983		cDNA, FLJ94267, highly similar to Homo sapiens glutathione S-transferase omega 1 (GSTO1), mRNA OS=Homo sapiens PE=2 SV=1	38.5892	10	16	10	241	27.521	6.6	100.3	88.9	79	85.1	108.1	109.7	113.6	115.3	88.325	111.675	1.26436	0.00276322
P29401	TKT	Transketolase OS=Homo sapiens GN=TKT PE=1 SV=3	47.3515	29	85	29	623	67.835	7.66	92.4	89.4	84.8	86.8	107	113.1	110.5	116	88.35	111.65	1.26372	9.13278e-05
A0A140VK07		Testicular secretory protein Li 7 OS=Homo sapiens PE=2 SV=1	63.1579	30	72	25	684	73.865	6.35	87.6	86	87.5	92.4	116.1	112.1	106.2	112.2	88.375	111.65	1.26337	8.12187e-05
P52788	SMS	Spermine synthase OS=Homo sapiens GN=SMS PE=1 SV=2	2.45902	1	1	1	366	41.242	5.02	85.6	87.6	89.5	91.2	119.9	113.5	103.8	108.9	88.475	111.525	1.26053	0.000714884
Q9UJ70	NAGK	N-acetyl-D-glucosamine kinase OS=Homo sapiens GN=NAGK PE=1 SV=4	30.814	7	11	6	344	37.352	6.24	88.7	87.3	89.3	88.6	118.2	111.8	102.5	113.5	88.475	111.5	1.26024	0.000443897
H3BND4	PDXDC1	Pyridoxal-dependent decarboxylase domain-containing protein 1 OS=Homo sapiens GN=PDXDC1 PE=1 SV=1	3.47395	2	3	2	806	88.706	5.48	91.2	89.1	92.2	81.5	109.2	112.1	119.6	105.1	88.5	111.5	1.25989	0.00105626
Q9BRA2	TXNDC17	Thioredoxin domain-containing protein 17 OS=Homo sapiens GN=TXNDC17 PE=1 SV=1	38.2114	4	5	4	123	13.932	5.52	89.6	86	87.7	90.8	113.2	116.8	107.1	108.8	88.525	111.475	1.25925	8.06638e-05
Q96A00	PPP1R14A	Protein phosphatase 1 regulatory subunit 14A OS=Homo sapiens GN=PPP1R14A PE=1 SV=1	15.6463	2	2	2	147	16.683	9.38	90.3	89.6	80.5	93.7	112.1	106.6	115.1	112.1	88.525	111.475	1.25925	0.000461755
B9EG60	SYNPO2	Synaptopodin 2 OS=Homo sapiens GN=SYNPO2 PE=2 SV=1	16.4155	14	17	14	1261	136.237	8.79	95.4	88.8	87.8	82.2	112.6	103.4	104	125.9	88.55	111.475	1.25889	0.00814323
P23526	AHCY	Adenosylhomocysteinase OS=Homo sapiens GN=AHCY PE=1 SV=4	38.6574	15	26	14	432	47.685	6.34	93.6	86.7	87.3	86.7	110	109.1	113.5	113.2	88.575	111.45	1.25826	2.81062e-05
A0A024RAM2	GLRX	Glutaredoxin (Thioltransferase), isoform CRA_c OS=Homo sapiens GN=GLRX PE=4 SV=1	37.7358	3	6	3	106	11.768	8.09	100.2	83.6	85.2	85.3	107.3	113.7	109.1	115.7	88.575	111.45	1.25826	0.0019211
H9KV75	ACTN1	Alpha-actinin-1 OS=Homo sapiens GN=ACTN1 PE=1 SV=1	67.2749	48	392	1	822	94.766	5.69	84.5	84.9	93.6	91.3	111.2	114.6	112.5	107.3	88.575	111.4	1.25769	0.000167505
Q15555	MAPRE2	Microtubule-associated protein RP/EB family member 2 OS=Homo sapiens GN=MAPRE2 PE=1 SV=1	5.8104	1	1	1	327	37.008	5.57	83.2	88.5	95.4	87.3	113.2	109.5	110.9	112.1	88.6	111.425	1.25762	0.000136641
P19623	SRM	Spermidine synthase OS=Homo sapiens GN=SRM PE=1 SV=1	11.2583	3	4	3	302	33.803	5.49	93.7	89.3	84.7	86.6	106.4	112.3	107.6	119.2	88.575	111.375	1.25741	0.000621536
H0Y9W3	SPATA20	Spermatogenesis-associated protein 20 (Fragment) OS=Homo sapiens GN=SPATA20 PE=1 SV=1	23.6364	1	5	1	110	11.953	5.08	85.7	88.2	82.7	97.9	101.6	114.7	108.2	121.1	88.625	111.4	1.25698	0.00525383
P46952	HAAO	3-hydroxyanthranilate 3,4-dioxygenase OS=Homo sapiens GN=HAAO PE=1 SV=2	3.84615	1	1	1	286	32.536	5.88	86.6	86.6	94.2	87.1	118	108.3	100.9	118.3	88.625	111.375	1.2567	0.00255682
Q96PE7	MCEE	Methylmalonyl-CoA epimerase, mitochondrial OS=Homo sapiens GN=MCEE PE=1 SV=1	7.38636	1	1	1	176	18.737	9.09	84.7	90.5	105.7	73.7	108.3	118.4	104.5	114.3	88.65	111.375	1.25635	0.0213109
P62263	RPS14	40S ribosomal protein S14 OS=Homo sapiens GN=RPS14 PE=1 SV=3	29.1391	5	8	5	151	16.263	10.05	85.7	90.6	84.2	94.2	110.7	110.3	111.2	113.2	88.675	111.35	1.25571	7.66211e-05
B7Z451		cDNA FLJ56371, highly similar to Arachidonate 15-lipoxygenase (EC 1.13.11.33) OS=Homo sapiens PE=2 SV=1	6.14035	3	3	3	684	77.426	6.98	96.2	83.8	96.6	78.1	106.3	107.2	110.1	121.8	88.675	111.35	1.25571	0.00811167
P07741	APRT	Adenine phosphoribosyltransferase OS=Homo sapiens GN=APRT PE=1 SV=2	30.5556	5	9	5	180	19.595	6.02	90.2	91.4	93.8	79.3	111.1	111.7	109.2	113.3	88.675	111.325	1.25543	0.000489169
A0A024R329	GMPPB	GDP-mannose pyrophosphorylase B, isoform CRA_a OS=Homo sapiens GN=GMPPB PE=4 SV=1	13.1783	4	6	4	387	42.594	6.29	107.8	84.9	81.9	80.1	108.8	105.1	101.8	129.6	88.675	111.325	1.25543	0.0452748
Q9H4B0	OSGEPL1	Probable tRNA N6-adenosine threonylcarbamoyltransferase, mitochondrial OS=Homo sapiens GN=OSGEPL1 PE=2 SV=2	3.1401	1	1	1	414	45.094	8.56	97.5	93.7	84.4	79.1	113.4	110.9	120.2	100.7	88.675	111.3	1.25515	0.0082245
Q5HYG7	DKFZp686M24262	Putative uncharacterized protein DKFZp686M24262 OS=Homo sapiens GN=DKFZp686M24262 PE=2 SV=1	18.7225	7	9	7	454	50.276	7.8	95.5	89.4	85.4	84.6	112	106.2	111	115.9	88.725	111.275	1.25416	0.000402079
Q9BYX7	POTEKP	Putative beta-actin-like protein 3 OS=Homo sapiens GN=POTEKP PE=5 SV=1	41.8667	9	456	4	375	41.989	6.33	81.5	93.6	95.5	84.4	122.6	114.7	99	108.8	88.75	111.275	1.2538	0.00972401
Q658U4	DKFZp666D193	Putative uncharacterized protein DKFZp666D193 OS=Homo sapiens GN=DKFZp666D193 PE=2 SV=1	9.10653	4	4	4	582	64.091	5.55	92.3	93.6	86.4	82.7	111.9	114.8	110	108.3	88.75	111.25	1.25352	0.000245184
Q4LE48	STAG1	STAG1 variant protein (Fragment) OS=Homo sapiens GN=STAG1 variant protein PE=2 SV=1	0.862745	1	1	1	1275	146.246	5.66	83.8	89.1	91.1	91.1	109.3	109.7	106.3	119.6	88.775	111.225	1.25289	0.000551289
Q06210	GFPT1	Glutamine--fructose-6-phosphate aminotransferase [isomerizing] 1 OS=Homo sapiens GN=GFPT1 PE=1 SV=3	10.4435	7	8	7	699	78.756	7.11	92.9	87.6	89.3	85.3	109.9	110.4	110	114.5	88.775	111.2	1.2526	2.56082e-05
O75884	RBBP9	Putative hydrolase RBBP9 OS=Homo sapiens GN=RBBP9 PE=1 SV=2	22.5806	2	2	2	186	20.986	6.2	92.6	85.7	91.9	85	110.1	119.1	103.9	111.8	88.8	111.225	1.25253	0.000930772
M0R0P0	CD209	CD209 antigen OS=Homo sapiens GN=CD209 PE=1 SV=1	10.4478	2	3	2	268	30.451	5.17	89.2	90.8	81.1	94.4	114.6	112.9	113.8	103.2	88.875	111.125	1.25035	0.00120952
A0A1B0GUV8	LOC102723971	Protein LOC102723971 OS=Homo sapiens GN=LOC102723971 PE=3 SV=1	8.28729	1	2	1	181	20.186	5.54	75.9	94.2	107.5	77.9	105.9	113.6	122.5	102.5	88.875	111.125	1.25035	0.0424823
Q70UQ0	IKBIP	Inhibitor of nuclear factor kappa-B kinase-interacting protein OS=Homo sapiens GN=IKBIP PE=1 SV=1	6.57143	2	3	2	350	39.285	9.17	89.5	85.5	91.8	88.8	112.6	106.1	111.8	113.8	88.9	111.075	1.24944	4.82903e-05
Q0ZCI0		Immunglobulin heavy chain variable region (Fragment) OS=Homo sapiens PE=4 SV=1	30.3279	3	4	1	122	13.272	7.96	104.7	71.2	91.3	88.5	116.7	103	100.7	124	88.925	111.1	1.24937	0.0462171
Q8WX93	PALLD	Palladin OS=Homo sapiens GN=PALLD PE=1 SV=3	16.1967	18	26	18	1383	150.47	7.09	92.4	89	89.3	85.1	113.2	109.2	110.3	111.5	88.95	111.05	1.24845	1.38374e-05
A0A140VK83	PPP1R7	Protein phosphatase 1, regulatory subunit 7, isoform CRA_b OS=Homo sapiens GN=PPP1R7 PE=2 SV=1	13.6111	5	5	5	360	41.539	4.91	93.5	89.7	86.2	86.4	111.1	110.5	109.8	112.8	88.95	111.05	1.24845	1.96771e-05
P46060	RANGAP1	Ran GTPase-activating protein 1 OS=Homo sapiens GN=RANGAP1 PE=1 SV=1	8.00681	4	4	4	587	63.502	4.68	93.4	86.5	91.4	84.5	105.4	114.6	108.7	115.5	88.95	111.05	1.24845	0.000441469
Q15363	TMED2	Transmembrane emp24 domain-containing protein 2 OS=Homo sapiens GN=TMED2 PE=1 SV=1	13.9303	3	9	3	201	22.746	5.17	81.4	91.4	92.7	90.3	116.2	117.2	100.5	110.2	88.95	111.025	1.24817	0.00304305
P26639	TARS	Threonine--tRNA ligase, cytoplasmic OS=Homo sapiens GN=TARS PE=1 SV=3	22.13	15	15	15	723	83.382	6.67	91.4	90	89.5	85	109.6	114.1	105.2	115.2	88.975	111.025	1.24782	0.000172205
Q9NQP4	PFDN4	Prefoldin subunit 4 OS=Homo sapiens GN=PFDN4 PE=1 SV=1	17.9104	2	2	2	134	15.305	4.53	85.9	94.6	91.5	83.9	108.8	115.4	103.9	116	88.975	111.025	1.24782	0.00114107
B2R6X2		Beta-glucuronidase OS=Homo sapiens PE=2 SV=1	3.68664	3	3	3	651	74.659	7.02	87.4	91.4	86.1	91.1	114.6	104.5	106.4	118.5	89	111	1.24719	0.000849916
Q9UK76	HN1	Hematological and neurological expressed 1 protein OS=Homo sapiens GN=HN1 PE=1 SV=3	9.74026	1	1	1	154	16.005	5.6	105.4	87.2	80.3	83.2	104.4	115	108	116.6	89.025	111	1.24684	0.0133148
P35749	MYH11	Myosin-11 OS=Homo sapiens GN=MYH11 PE=1 SV=3	61.3083	139	1386	3	1972	227.199	5.5	78.9	96.1	92	89.1	112.3	112.1	99.4	120.1	89.025	110.975	1.24656	0.00805858
O14933	UBE2L6	Ubiquitin/ISG15-conjugating enzyme E2 L6 OS=Homo sapiens GN=UBE2L6 PE=1 SV=4	19.6078	3	3	3	153	17.757	7.88	84.8	92.8	93.6	84.9	106.5	117.4	102.4	117.5	89.025	110.95	1.24628	0.00291578
Q01813	PFKP	ATP-dependent 6-phosphofructokinase, platelet type OS=Homo sapiens GN=PFKP PE=1 SV=2	28.8265	18	27	15	784	85.542	7.55	94.3	83.7	87.1	91.1	109.8	115	111.5	107.4	89.05	110.925	1.24565	0.00023709
A0A0A0MSS8	AKR1C3	Aldo-keto reductase family 1 member C3 OS=Homo sapiens GN=AKR1C3 PE=1 SV=1	39.6285	10	13	7	323	36.844	7.94	90.5	92.1	87.2	86.5	110.3	108.7	110.5	114.3	89.075	110.95	1.24558	1.79827e-05
Q9Y678	COPG1	Coatomer subunit gamma-1 OS=Homo sapiens GN=COPG1 PE=1 SV=1	26.087	18	25	18	874	97.655	5.47	90.6	90.2	91.5	84.1	112.5	111.5	104.2	115.4	89.1	110.9	1.24467	0.000297666
O95861	BPNT1	3'(2'),5'-bisphosphate nucleotidase 1 OS=Homo sapiens GN=BPNT1 PE=1 SV=1	14.2857	4	4	4	308	33.371	5.69	93.5	88.1	91.6	83.2	104.5	110	118.6	110.4	89.1	110.875	1.24439	0.00104109
M0QWZ7	SARS2	Serine--tRNA ligase, mitochondrial OS=Homo sapiens GN=SARS2 PE=1 SV=1	9.65251	4	9	4	518	58.146	8.28	80.6	96.1	95.7	84.2	114.4	112.8	101.1	115.1	89.15	110.85	1.24341	0.0056037
P52209	PGD	6-phosphogluconate dehydrogenase, decarboxylating OS=Homo sapiens GN=PGD PE=1 SV=3	33.5404	15	24	15	483	53.106	7.23	98.2	87.5	83.8	87.1	108.3	111.1	112.9	111.1	89.15	110.85	1.24341	0.000564501
Q9NRR5	UBQLN4	Ubiquilin-4 OS=Homo sapiens GN=UBQLN4 PE=1 SV=2	7.15474	3	3	2	601	63.812	5.22	95.3	88.4	85.6	87.4	114.5	113.8	106.3	108.8	89.175	110.85	1.24306	0.000296593
Q6IAW5	CALU	CALU protein OS=Homo sapiens GN=CALU PE=2 SV=1	36.8254	10	15	10	315	37.084	4.64	86.1	88.7	91.9	90	108.1	112.4	108.1	114.8	89.175	110.85	1.24306	4.32917e-05
A0A024R3M1	THYN1	Thymocyte nuclear protein 1, isoform CRA_a OS=Homo sapiens GN=THYN1 PE=4 SV=1	11.1111	2	2	2	225	25.681	9.25	85.1	95.9	96.4	79.5	109.6	116	100.6	117.1	89.225	110.825	1.24208	0.00856635
Q59E89		DnaJ (Hsp40) homolog, subfamily B, member 4 variant (Fragment) OS=Homo sapiens PE=2 SV=1	8.72093	2	3	1	344	38.589	8.66	84.6	86.6	102	83.7	120.1	108.1	114.9	100	89.225	110.775	1.24152	0.0124868
Q9H3H3	C11orf68	UPF0696 protein C11orf68 OS=Homo sapiens GN=C11orf68 PE=1 SV=2	10.3586	2	2	2	251	27.338	5.45	92.8	90	85.8	88.4	106.1	109.1	111.1	116.8	89.25	110.775	1.24118	0.00020336
P50336	PPOX	Protoporphyrinogen oxidase OS=Homo sapiens GN=PPOX PE=1 SV=1	2.51572	1	1	1	477	50.734	8.16	86.5	92.4	95.5	82.6	111.6	111.8	106.7	112.9	89.25	110.75	1.2409	0.00053715
A0A0B4J2C3	TPT1	Translationally-controlled tumor protein OS=Homo sapiens GN=TPT1 PE=1 SV=1	23.3503	4	5	4	197	22.559	5.24	104.3	86.1	80.1	86.6	102.4	114.3	113.6	112.7	89.275	110.75	1.24055	0.0110464
A0A024RDE8	PDLIM5	PDZ and LIM domain 5, isoform CRA_c OS=Homo sapiens GN=PDLIM5 PE=4 SV=1	22.651	11	19	11	596	63.935	8.21	89.2	92.4	89.6	85.9	112.4	111.8	105.3	113.4	89.275	110.725	1.24027	7.98543e-05
K7ELP0	TPM4	Tropomyosin alpha-4 chain (Fragment) OS=Homo sapiens GN=TPM4 PE=1 SV=1	42.029	3	31	1	69	8.018	5.01	85.9	97.7	87.3	86.2	111.1	120.7	102.5	108.6	89.275	110.725	1.24027	0.00392143
Q687X5	STEAP4	Metalloreductase STEAP4 OS=Homo sapiens GN=STEAP4 PE=1 SV=1	17.6471	5	8	5	459	51.948	9.29	91.4	83.7	89.4	92.7	104.7	100.2	125.7	112.3	89.3	110.725	1.23992	0.0111431
P30047	GCHFR	GTP cyclohydrolase 1 feedback regulatory protein OS=Homo sapiens GN=GCHFR PE=1 SV=3	19.0476	1	3	1	84	9.692	6.54	97.9	89.4	85.6	84.3	109.6	107.2	115.6	110.4	89.3	110.7	1.23964	0.00092468
P14625	HSP90B1	Endoplasmin OS=Homo sapiens GN=HSP90B1 PE=1 SV=1	45.8281	38	125	36	803	92.411	4.84	91.3	89.4	84.1	92.5	110.7	103	110.4	118.7	89.325	110.7	1.23929	0.00118267
Q05DB4	HEBP2	HEBP2 protein (Fragment) OS=Homo sapiens GN=HEBP2 PE=2 SV=1	33.1776	5	13	5	214	24.014	5.38	91.8	90.9	89.6	85	107.2	116.3	105.2	113.9	89.325	110.65	1.23873	0.000424606
Q8WW59	SPRYD4	SPRY domain-containing protein 4 OS=Homo sapiens GN=SPRYD4 PE=1 SV=2	3.38164	1	1	1	207	23.114	6.93	94.4	91	87.2	84.7	101.3	118.5	113.8	109	89.325	110.65	1.23873	0.00239329
Q9UL84		Myosin-reactive immunoglobulin heavy chain variable region (Fragment) OS=Homo sapiens PE=2 SV=1	14.7541	2	4	1	122	13.571	8.46	90.1	81.6	84.3	101.4	111.8	101.2	103	126.6	89.35	110.65	1.23839	0.0263432
Q96IV0	NGLY1	Peptide-N(4)-(N-acetyl-beta-glucosaminyl)asparagine amidase OS=Homo sapiens GN=NGLY1 PE=1 SV=1	2.14067	1	1	1	654	74.343	6.89	87	99.3	91	80.2	100.4	127.2	107.1	107.9	89.375	110.65	1.23804	0.022983
P12004	PCNA	Proliferating cell nuclear antigen OS=Homo sapiens GN=PCNA PE=1 SV=1	16.092	4	5	4	261	28.75	4.69	94.6	93.7	86.9	82.3	108.1	115	104.9	114.5	89.375	110.625	1.23776	0.00143715
Q9Y4L1	HYOU1	Hypoxia up-regulated protein 1 OS=Homo sapiens GN=HYOU1 PE=1 SV=1	28.3283	23	33	23	999	111.266	5.22	92.1	90.1	87	88.4	108	110.7	108.1	115.7	89.4	110.625	1.23742	5.64275e-05
P61513	RPL37A	60S ribosomal protein L37a OS=Homo sapiens GN=RPL37A PE=1 SV=2	45.6522	4	7	4	92	10.268	10.43	86	96.6	89.6	85.4	107.2	110.8	107.8	116.5	89.4	110.575	1.23686	0.000718449
P29536	LMOD1	Leiomodin-1 OS=Homo sapiens GN=LMOD1 PE=1 SV=3	11	7	12	7	600	66.989	9.33	92.9	85.4	84.7	94.7	114.4	104.4	106.6	117	89.425	110.6	1.23679	0.00175131
A0A087WUT6	EIF5B	Eukaryotic translation initiation factor 5B OS=Homo sapiens GN=EIF5B PE=1 SV=1	2.86885	2	2	2	1220	138.597	5.58	96.1	89.8	89.3	82.6	112	110.8	108.8	110.6	89.45	110.55	1.23589	0.000303696
P27348	YWHAQ	14-3-3 protein theta OS=Homo sapiens GN=YWHAQ PE=1 SV=1	69.3878	16	138	10	245	27.747	4.78	91.4	86.7	87.9	91.8	109.8	106.6	106	119.7	89.45	110.525	1.23561	0.000830581
B2RBL3		Thymidine phosphorylase OS=Homo sapiens PE=2 SV=1	47.7178	17	28	17	482	49.892	5.53	91.3	92.3	86.8	87.5	109.2	110.4	105.8	116.7	89.475	110.525	1.23526	0.000213906
P21399	ACO1	Cytoplasmic aconitate hydratase OS=Homo sapiens GN=ACO1 PE=1 SV=3	24.7469	18	20	18	889	98.337	6.68	99.1	88.3	83.9	86.7	109.3	109.8	99.2	123.7	89.5	110.5	1.23464	0.0131221
Q9BTC0	DIDO1	Death-inducer obliterator 1 OS=Homo sapiens GN=DIDO1 PE=1 SV=5	0.714286	1	1	1	2240	243.723	7.88	102.7	81.3	87.7	86.3	105.9	104.2	119.8	112.1	89.5	110.5	1.23464	0.0111584
Q9Y333	LSM2	U6 snRNA-associated Sm-like protein LSm2 OS=Homo sapiens GN=LSM2 PE=1 SV=1	27.3684	2	5	2	95	10.828	6.52	98.6	84.6	81.7	93.2	110.9	110	107.3	113.7	89.525	110.475	1.23401	0.00221433
Q5JT02	POMT1	Protein O-mannosyl-transferase 1 (Fragment) OS=Homo sapiens GN=POMT1 PE=1 SV=1	2.02312	1	1	1	346	39.406	9	87.9	100.5	80.3	89.4	112.5	109.2	107.4	112.7	89.525	110.45	1.23373	0.00301004
S6BGD6		IgG L chain OS=Homo sapiens PE=1 SV=1	47.234	9	283	2	235	24.808	7.24	96.5	82.5	95.5	83.6	115.7	109.3	91.4	125.4	89.525	110.45	1.23373	0.0412875
Q12849	GRSF1	G-rich sequence factor 1 OS=Homo sapiens GN=GRSF1 PE=1 SV=3	1.66667	1	1	1	480	53.093	6.19	96.7	91.9	91.4	78.1	108.3	117.7	106.7	109.1	89.525	110.45	1.23373	0.00428659
Q9BRF8	CPPED1	Serine/threonine-protein phosphatase CPPED1 OS=Homo sapiens GN=CPPED1 PE=1 SV=3	26.1146	6	11	6	314	35.526	6.2	92.4	89.5	93.9	82.4	106.3	120	114.7	100.9	89.55	110.475	1.23367	0.00559708
Q9BVJ7	DUSP23	Dual specificity protein phosphatase 23 OS=Homo sapiens GN=DUSP23 PE=1 SV=1	13.3333	2	2	2	150	16.578	8.21	84.2	94.7	88.6	90.8	104.7	110.9	114.3	111.9	89.575	110.45	1.23304	0.000435198
Q6IPI1	RPL29	Ribosomal protein L29 OS=Homo sapiens GN=RPL29 PE=2 SV=1	4.96894	1	1	1	161	17.94	11.66	90.3	90.9	72.5	104.6	109.9	108.2	103.8	119.7	89.575	110.4	1.23249	0.0303811
A0A024R8Z4	FMO3	Dimethylaniline monooxygenase [N-oxide-forming] OS=Homo sapiens GN=FMO3 PE=2 SV=1	6.39098	3	3	3	532	59.994	7.78	88.2	102.8	88.1	79.3	107	119.3	99.5	115.8	89.6	110.4	1.23214	0.019819
D6R956	UCHL1	Ubiquitin carboxyl-terminal hydrolase OS=Homo sapiens GN=UCHL1 PE=1 SV=1	3.3195	1	1	1	241	26.823	5.81	94.9	86.5	86	91	115.3	110.3	105.3	110.6	89.6	110.375	1.23186	0.000391512
A0A024R4R3	CNOT3	CCR4-NOT transcription complex, subunit 3, isoform CRA_a OS=Homo sapiens GN=CNOT3 PE=4 SV=1	1.72643	1	1	1	753	81.822	6.2	97.6	86.6	88.8	85.6	113.3	118.9	104.8	104.5	89.65	110.375	1.23118	0.00343559
P62249	RPS16	40S ribosomal protein S16 OS=Homo sapiens GN=RPS16 PE=1 SV=2	66.4384	13	28	13	146	16.435	10.21	87.7	91.6	86.5	92.9	106.9	108	111.4	115.1	89.675	110.35	1.23055	0.000134955
B2R880		cDNA, FLJ93778, highly similar to Homo sapiens CD38 antigen (p45) (CD38), mRNA OS=Homo sapiens PE=2 SV=1	16.3333	5	7	5	300	34.291	7.47	101.8	88.9	82.5	85.6	110	98.8	103.8	128.7	89.7	110.325	1.22993	0.0382087
B7Z6S9		Glucosylceramidase OS=Homo sapiens PE=2 SV=1	5.95813	3	5	3	621	68.717	7.94	96	91.1	87.7	84	111.2	108.6	111.4	110	89.7	110.3	1.22965	0.000229785
P00558	PGK1	Phosphoglycerate kinase 1 OS=Homo sapiens GN=PGK1 PE=1 SV=3	66.1871	26	136	26	417	44.586	8.1	92.1	89.5	86.1	91.2	109.9	109.9	107.9	113.5	89.725	110.3	1.22931	2.39109e-05
A0AVT1	UBA6	Ubiquitin-like modifier-activating enzyme 6 OS=Homo sapiens GN=UBA6 PE=1 SV=1	5.22814	4	6	4	1052	117.895	6.14	91.3	97.6	84.7	85.3	102.5	117.2	100.9	120.5	89.725	110.275	1.22903	0.0125956
B3KNI2		cDNA FLJ14650 fis, clone NT2RP2002185, highly similar to Ubiquilin-1 OS=Homo sapiens PE=2 SV=1	6.79117	3	4	2	589	62.445	5.11	99.2	87.9	82	89.8	111.3	105.5	112.9	111.4	89.725	110.275	1.22903	0.00194458
B3KME2		cDNA FLJ10772 fis, clone NT2RP4000243, highly similar to Cartilage-associated protein OS=Homo sapiens PE=2 SV=1	1.99501	1	1	1	401	46.474	5.85	92.2	92.1	82.9	91.7	106.8	117.3	107	110	89.725	110.275	1.22903	0.000855199
P62942	FKBP1A	Peptidyl-prolyl cis-trans isomerase FKBP1A OS=Homo sapiens GN=FKBP1A PE=1 SV=2	25	2	5	2	108	11.943	8.16	90.2	94.3	90	84.4	105.9	118.6	109.4	107.1	89.725	110.25	1.22875	0.00112375
O00151	PDLIM1	PDZ and LIM domain protein 1 OS=Homo sapiens GN=PDLIM1 PE=1 SV=4	60.1824	14	36	14	329	36.049	7.02	92.2	89.2	88.5	89.1	108.2	114.7	106.8	111.3	89.75	110.25	1.22841	4.26233e-05
F8VVA7	COPZ1	Coatomer subunit zeta-1 OS=Homo sapiens GN=COPZ1 PE=1 SV=1	30.303	4	8	4	198	22.326	4.89	92.9	86.7	93.2	86.2	118.1	109.1	106.4	107.4	89.75	110.25	1.22841	0.000786052
I3L0A0	TMEM189-UBE2V1	HCG2044781 OS=Homo sapiens GN=TMEM189-UBE2V1 PE=4 SV=1	18.1081	7	15	3	370	42.181	6.71	91.5	90.8	87.2	89.5	109.7	107.9	113.6	109.7	89.75	110.225	1.22813	1.07628e-05
P49863	GZMK	Granzyme K OS=Homo sapiens GN=GZMK PE=1 SV=1	10.6061	2	2	2	264	28.864	9.39	80.9	95.4	93	89.7	101.5	104.4	106.9	128.1	89.75	110.225	1.22813	0.0242138
A0A0A0MQT0	RBP1	Retinol binding protein 1, cellular OS=Homo sapiens GN=RBP1 PE=1 SV=1	15.736	3	4	3	197	22.296	6.13	87.9	90.8	87.7	92.8	115.6	106.1	108.9	110.2	89.8	110.2	1.22717	0.000125779
B2R6S5	CMPK	UMP-CMP kinase OS=Homo sapiens GN=CMPK PE=2 SV=1	24.5614	5	7	5	228	25.838	7.97	95.1	91.3	90.5	82.3	107.7	110.2	119.9	102.9	89.8	110.175	1.22689	0.00389477
H7C1N3	BET1	BET1 homolog (Fragment) OS=Homo sapiens GN=BET1 PE=1 SV=1	13.5338	1	1	1	133	14.973	8.28	98.8	90.5	80.2	89.8	103.9	128	113.9	94.9	89.825	110.175	1.22655	0.0448354
Q9H9V9	JMJD4	JmjC domain-containing protein 4 OS=Homo sapiens GN=JMJD4 PE=1 SV=2	1.51188	1	1	1	463	52.46	6.21	88.2	90.4	95.6	85.1	115.6	114.1	105.3	105.7	89.825	110.175	1.22655	0.00114234
P36405	ARL3	ADP-ribosylation factor-like protein 3 OS=Homo sapiens GN=ARL3 PE=1 SV=2	18.1319	2	2	2	182	20.443	7.24	90.3	89.9	90.7	88.5	108.8	115.8	106.6	109.4	89.85	110.15	1.22593	5.86211e-05
B7Z964	SLMAP	Sarcolemmal membrane-associated protein OS=Homo sapiens GN=SLMAP PE=1 SV=1	44.1989	17	20	17	362	42.011	5.33	90.5	92.7	90.1	86.1	111.8	106	105.4	117.4	89.85	110.15	1.22593	0.000641313
P11117	ACP2	Lysosomal acid phosphatase OS=Homo sapiens GN=ACP2 PE=1 SV=3	1.89125	1	1	1	423	48.313	6.74	88.2	92	84.7	94.5	111.5	105.3	115	108.8	89.85	110.15	1.22593	0.000485903
A0A087WT12	GPX4	Glutathione peroxidase OS=Homo sapiens GN=GPX4 PE=1 SV=1	19.3133	4	5	4	233	26.931	10.07	96.4	90.2	86.8	86	109.6	110.4	105	115.6	89.85	110.15	1.22593	0.00073209
P24158	PRTN3	Myeloblastin OS=Homo sapiens GN=PRTN3 PE=1 SV=3	14.0625	2	3	2	256	27.789	8.35	84.1	83.9	103.6	87.8	110.6	104.5	111	114.5	89.85	110.15	1.22593	0.00735331
Q10567	AP1B1	AP-1 complex subunit beta-1 OS=Homo sapiens GN=AP1B1 PE=1 SV=2	24.7629	21	36	9	949	104.57	5.06	90.2	90.6	95.3	83.4	106.2	113.4	106.9	114	89.875	110.125	1.22531	0.000738483
P63104	YWHAZ	14-3-3 protein zeta/delta OS=Homo sapiens GN=YWHAZ PE=1 SV=1	69.7959	17	214	12	245	27.728	4.79	91.4	88.7	88.2	91.3	109.9	109.1	108.8	112.6	89.9	110.1	1.22469	2.92437e-06
Q9Y3U8	RPL36	60S ribosomal protein L36 OS=Homo sapiens GN=RPL36 PE=1 SV=3	30.4762	4	7	4	105	12.246	11.59	86.1	96.4	83.8	93.3	102.1	112.7	108.1	117.5	89.9	110.1	1.22469	0.00383124
Q96AG3	SLC25A46	Solute carrier family 25 member 46 OS=Homo sapiens GN=SLC25A46 PE=1 SV=1	2.39234	1	1	1	418	46.145	7.43	91.4	93.2	85	90	103.9	125.8	103.1	107.6	89.9	110.1	1.22469	0.0113357
P62851	RPS25	40S ribosomal protein S25 OS=Homo sapiens GN=RPS25 PE=1 SV=1	24	4	11	4	125	13.734	10.11	91.6	87.6	85.3	95.2	108.3	105.9	108.4	117.8	89.925	110.1	1.22435	0.00105665
P48735	IDH2	Isocitrate dehydrogenase [NADP], mitochondrial OS=Homo sapiens GN=IDH2 PE=1 SV=2	40.9292	17	41	16	452	50.877	8.69	91.6	91.7	84.4	92.1	111.4	111.4	106.5	110.9	89.95	110.05	1.22346	9.71787e-05
Q92506	HSD17B8	Estradiol 17-beta-dehydrogenase 8 OS=Homo sapiens GN=HSD17B8 PE=1 SV=2	7.27969	1	1	1	261	26.957	6.54	103.1	83.9	87.3	85.5	108.6	115.7	106	109.8	89.95	110.025	1.22318	0.00631404
V9HW04	HEL-S-80p	Serine/threonine-protein phosphatase OS=Homo sapiens GN=HEL-S-80p PE=2 SV=1	47.7064	13	19	3	327	37.163	6.19	85.8	89.5	91.8	92.8	114.1	112.9	100.1	113	89.975	110.025	1.22284	0.00155715
A0A024RDT3	CAB39L	Calcium binding protein 39-like, isoform CRA_a OS=Homo sapiens GN=CAB39L PE=4 SV=1	2.37389	1	1	1	337	39.063	8.4	91.7	92.3	89.6	86.3	97.5	122.2	106.1	114.3	89.975	110.025	1.22284	0.010624
P48454	PPP3CC	Serine/threonine-protein phosphatase 2B catalytic subunit gamma isoform OS=Homo sapiens GN=PPP3CC PE=1 SV=3	5.85938	3	5	1	512	58.092	6.98	95.8	83	79.8	101.4	106.7	110.8	106.9	115.6	90	110	1.22222	0.011285
B3KUE5	PLTP	Phospholipid transfer protein, isoform CRA_c OS=Homo sapiens GN=PLTP PE=2 SV=1	4.48343	2	2	2	513	56.598	6.64	92.1	92.2	96.7	79.1	100.4	116.3	109.1	114.3	90.025	110.025	1.22216	0.00847535
B2RE59		cDNA, FLJ93148, highly similar to Homo sapiens RCD1 required for cell differentiation1 homolog (S. pombe) (RQCD1), mRNA OS=Homo sapiens PE=2 SV=1	9.0301	2	2	2	299	33.596	8.03	84.9	93.9	91.7	89.5	102.1	118.9	110.2	108.7	90	109.975	1.22194	0.00233242
H0Y5K5	ERGIC3	Endoplasmic reticulum-Golgi intermediate compartment protein 3 (Fragment) OS=Homo sapiens GN=ERGIC3 PE=1 SV=1	5.03778	2	2	2	397	44.649	6.47	91	99.5	89.8	79.7	110.6	107.3	109.7	112.3	90	109.975	1.22194	0.00309344
P50454	SERPINH1	Serpin H1 OS=Homo sapiens GN=SERPINH1 PE=1 SV=2	48.0861	16	35	16	418	46.411	8.69	89.5	92.5	87.6	90.5	106.4	119.8	115.9	97.8	90.025	109.975	1.22161	0.00748465
A0A087WV05		Uncharacterized protein OS=Homo sapiens PE=4 SV=1	18.1818	2	2	2	110	12.747	6.02	89.6	93.3	87	90.2	108	112.7	109.5	109.7	90.025	109.975	1.22161	1.78375e-05
Q504R6	RAB13	RAB13 protein (Fragment) OS=Homo sapiens GN=RAB13 PE=2 SV=1	20.4918	5	24	2	244	27.182	8.9	99.5	89.7	82.7	88.3	112.7	107	109.8	110.5	90.05	110	1.22154	0.00164588
V9HVZ7	HEL-176	Epididymis luminal protein 176 OS=Homo sapiens GN=HEL-176 PE=2 SV=1	74.4395	15	1339	1	223	25.02	5.66	95.5	88.1	79.1	97.4	116.9	111.1	106.7	105.1	90.025	109.95	1.22133	0.00676278
B2RDY9		Adenylyl cyclase-associated protein OS=Homo sapiens PE=2 SV=1	50.5263	22	92	21	475	51.583	8.22	91.2	87.8	89.2	92	109.6	111.6	108.3	110.4	90.05	109.975	1.22127	2.74195e-06
Q99497	PARK7	Protein deglycase DJ-1 OS=Homo sapiens GN=PARK7 PE=1 SV=2	67.1958	15	46	15	189	19.878	6.79	93.5	89.5	87.9	89.3	113.4	113	104.2	109.3	90.05	109.975	1.22127	0.000186039
Q86SX6	GLRX5	Glutaredoxin-related protein 5, mitochondrial OS=Homo sapiens GN=GLRX5 PE=1 SV=2	8.9172	1	1	1	157	16.618	6.79	95.3	92.2	89.1	83.6	106.9	116.3	105.3	111.4	90.05	109.975	1.22127	0.00129171
O94788	ALDH1A2	Retinal dehydrogenase 2 OS=Homo sapiens GN=ALDH1A2 PE=1 SV=3	9.45946	6	8	3	518	56.688	6.05	91.8	89	85.2	94.2	113.6	120.5	101	104.7	90.05	109.95	1.22099	0.00607559
Q2TAA2	IAH1	Isoamyl acetate-hydrolyzing esterase 1 homolog OS=Homo sapiens GN=IAH1 PE=1 SV=1	9.67742	1	1	1	248	27.581	5.3	97	82.8	89.2	91.2	102	127.9	113.2	96.7	90.05	109.95	1.22099	0.037804
Q14240	EIF4A2	Eukaryotic initiation factor 4A-II OS=Homo sapiens GN=EIF4A2 PE=1 SV=2	36.6093	12	26	4	407	46.373	5.48	89.6	86.4	89	95.2	107.2	108.9	107.5	116.1	90.05	109.925	1.22071	0.000387608
P14174	MIF	Macrophage migration inhibitory factor OS=Homo sapiens GN=MIF PE=1 SV=4	41.7391	4	23	4	115	12.468	7.88	98.6	89	87.8	84.8	107.9	107.4	108.4	116	90.05	109.925	1.22071	0.00151083
B5BUI8	DUSP3	Dual specificity phosphatase 3 (Fragment) OS=Homo sapiens GN=DUSP3 PE=2 SV=1	40.5405	6	10	6	185	20.564	8.15	97.2	89.1	92.4	81.5	111.8	116.4	103.9	107.6	90.05	109.925	1.22071	0.00344858
E5RJD8	TBCA	Tubulin-specific chaperone A OS=Homo sapiens GN=TBCA PE=1 SV=1	38.6555	5	6	5	119	14.297	5.12	88.9	90.4	93.2	87.8	105.4	117	108.5	108.9	90.075	109.95	1.22065	0.000348321
A0A024R5H6	PACS1	Phosphofurin acidic cluster sorting protein 1, isoform CRA_a OS=Homo sapiens GN=PACS1 PE=4 SV=1	1.45379	1	1	1	963	104.833	7.74	99.4	87.3	92	81.6	109.7	104.6	108.3	117.1	90.075	109.925	1.22037	0.00495295
Q7RTP6	MICAL3	Protein-methionine sulfoxide oxidase MICAL3 OS=Homo sapiens GN=MICAL3 PE=1 SV=2	0.699301	1	1	1	2002	224.156	5.55	90.7	82.9	97.9	88.8	117.4	114.1	105.3	102.9	90.075	109.925	1.22037	0.00523686
A0A140VJZ4		Ubiquitin carboxyl-terminal hydrolase OS=Homo sapiens PE=2 SV=1	8.69565	1	1	1	230	26.166	4.92	70	95.1	95.7	99.5	111.5	119	107.2	101.9	90.075	109.9	1.22009	0.0414468
B3KMC9		cDNA FLJ10711 fis, clone NT2RP3000917, highly similar to 5'-3' exoribonuclease 2 (EC 3.1.11.-) OS=Homo sapiens PE=2 SV=1	4.21053	3	3	3	950	108.543	7.47	87.9	85.1	95.8	91.6	108.8	114.7	100.1	116.1	90.1	109.925	1.22003	0.00370872
P60866	RPS20	40S ribosomal protein S20 OS=Homo sapiens GN=RPS20 PE=1 SV=1	36.1345	5	9	5	119	13.364	9.94	83.6	92.8	88.7	95.3	109.2	110.4	106.2	113.8	90.1	109.9	1.21976	0.000584286
Q5VW32	BROX	BRO1 domain-containing protein BROX OS=Homo sapiens GN=BROX PE=1 SV=1	8.75912	3	3	3	411	46.447	7.65	87.9	92.4	99.8	80.3	121.9	106.6	110.9	100.1	90.1	109.875	1.21948	0.0181047
O75506	HSBP1	Heat shock factor-binding protein 1 OS=Homo sapiens GN=HSBP1 PE=1 SV=1	32.8947	1	2	1	76	8.538	4.36	88.5	89.2	94.6	88.2	116.2	113.4	98.5	111.5	90.125	109.9	1.21942	0.00329786
Q14019	COTL1	Coactosin-like protein OS=Homo sapiens GN=COTL1 PE=1 SV=3	54.9296	7	14	7	142	15.935	5.67	98.3	88.6	82	91.6	112.8	113.4	105.2	108.2	90.125	109.9	1.21942	0.0023015
A8KA30		Oxysterol-binding protein OS=Homo sapiens PE=2 SV=1	1.78947	1	1	1	950	108.37	6.33	96.8	85.1	88.4	90.2	111.1	105.2	113.4	109.8	90.125	109.875	1.21914	0.000598069
B4DLV7		cDNA FLJ60299, highly similar to Rab GDP dissociation inhibitor beta OS=Homo sapiens PE=2 SV=1	49.6659	22	50	17	449	51.121	8.18	92.7	89.4	89.8	88.7	108.6	112.7	110.4	107.8	90.15	109.875	1.2188	7.93805e-06
Q9UKU7	ACAD8	Isobutyryl-CoA dehydrogenase, mitochondrial OS=Homo sapiens GN=ACAD8 PE=1 SV=1	2.40964	1	1	1	415	45.04	7.85	97.5	98.2	93.1	71.7	102.7	105.5	110.9	120.2	90.125	109.825	1.21859	0.0363143
P60174	TPI1	Triosephosphate isomerase OS=Homo sapiens GN=TPI1 PE=1 SV=3	76.5734	19	123	19	286	30.772	5.92	92.9	90	87.3	90.4	108.8	110.2	104.7	115.7	90.15	109.85	1.21852	0.000244313
Q6FGH5	RPS21	RPS21 protein (Fragment) OS=Homo sapiens GN=RPS21 PE=2 SV=1	67.4699	6	11	6	83	9.106	8.5	89.4	90.4	88.3	92.6	111.7	110.5	100.8	116.3	90.175	109.825	1.21791	0.00114402
B3KT21		cDNA FLJ37476 fis, clone BRAWH2012827, highly similar to Homo sapiens BH3 interacting domain death agonist (BID), transcript variant 1, mRNA OS=Homo sapiens PE=2 SV=1	4.56432	1	1	1	241	26.792	7.08	83.9	93.8	86.9	96.1	108.4	115.9	104.5	110.5	90.175	109.825	1.21791	0.00186216
A0A0A6YYL6	RPL17-C18orf32	Protein RPL17-C18orf32 OS=Homo sapiens GN=RPL17-C18orf32 PE=3 SV=1	37.2807	8	16	7	228	26.356	10.1	90.3	92	84.3	94.1	106.3	106.5	108.2	118.2	90.175	109.8	1.21763	0.00143337
P06737	PYGL	Glycogen phosphorylase, liver form OS=Homo sapiens GN=PYGL PE=1 SV=4	25.6198	20	29	15	847	97.087	7.17	93.8	90.3	89.6	87.1	106.8	109.2	111.8	111.5	90.2	109.825	1.21757	3.61193e-05
M0QXB4	COPE	Coatomer protein complex, subunit epsilon, isoform CRA_g OS=Homo sapiens GN=COPE PE=1 SV=1	10.8761	3	4	3	331	36.901	5.16	95.2	91.2	94.3	80.1	106.9	113.5	107.7	111.1	90.2	109.8	1.21729	0.00209112
C0IMJ3		Periostin isoform thy6 OS=Homo sapiens PE=2 SV=1	51.6005	34	113	5	781	87.217	7.94	86.1	93.5	92.3	89	117.2	114.1	104	103.9	90.225	109.8	1.21696	0.00217329
P23528	CFL1	Cofilin-1 OS=Homo sapiens GN=CFL1 PE=1 SV=3	78.9157	15	131	12	166	18.491	8.09	94.6	88.6	86.9	90.8	108	112.8	108.7	109.6	90.225	109.775	1.21668	6.08113e-05
A0A0A0MSG2	FHL2	Four and a half LIM domains protein 2 OS=Homo sapiens GN=FHL2 PE=1 SV=1	9.87342	3	3	3	395	44.808	8.06	101	91.2	81.3	87.4	112.3	110.6	104.4	111.7	90.225	109.75	1.2164	0.00494484
Q13838	DDX39B	Spliceosome RNA helicase DDX39B OS=Homo sapiens GN=DDX39B PE=1 SV=1	32.243	13	26	13	428	48.96	5.67	91.6	88.9	86.1	94.4	110.2	110.9	105.4	112.5	90.25	109.75	1.21607	0.000164832
P46779	RPL28	60S ribosomal protein L28 OS=Homo sapiens GN=RPL28 PE=1 SV=3	43.7956	8	18	8	137	15.738	12.02	81.9	96	92.4	90.7	107.5	108.9	107	115.6	90.25	109.75	1.21607	0.0016288
P07737	PFN1	Profilin-1 OS=Homo sapiens GN=PFN1 PE=1 SV=2	90	12	178	12	140	15.045	8.27	97	89.2	87.8	87.1	107.3	111.9	106.9	112.8	90.275	109.725	1.21545	0.000398989
P61086	UBE2K	Ubiquitin-conjugating enzyme E2 K OS=Homo sapiens GN=UBE2K PE=1 SV=3	20.5	3	3	3	200	22.393	5.44	92.9	84	91.7	92.5	116	109.4	109.3	104	90.275	109.675	1.2149	0.000969012
Q9Y5M8	SRPRB	Signal recognition particle receptor subunit beta OS=Homo sapiens GN=SRPRB PE=1 SV=3	22.8782	4	5	4	271	29.684	9.04	83	94.9	93	90.3	99.3	108.5	126.4	104.6	90.3	109.7	1.21484	0.0234937
Q96M27	PRRC1	Protein PRRC1 OS=Homo sapiens GN=PRRC1 PE=1 SV=1	9.21348	4	5	4	445	46.672	5.83	91.5	92.8	87	89.9	112.7	111.6	102.3	112.2	90.3	109.7	1.21484	0.000425858
P60468	SEC61B	Protein transport protein Sec61 subunit beta OS=Homo sapiens GN=SEC61B PE=1 SV=2	21.875	2	3	2	96	9.968	11.56	84.6	90.8	91.2	94.6	114.7	109.1	103.6	111.2	90.3	109.65	1.21429	0.000810874
Q96KP4	CNDP2	Cytosolic non-specific dipeptidase OS=Homo sapiens GN=CNDP2 PE=1 SV=2	54.5263	20	48	20	475	52.845	5.97	92.8	89.3	88.4	90.8	110.3	110.3	108.7	109.4	90.325	109.675	1.21423	1.53271e-06
B0QYN7	UBE2I	SUMO-conjugating enzyme OS=Homo sapiens GN=UBE2I PE=1 SV=1	33.1522	5	7	5	184	20.444	8.46	91.6	94.1	85.2	90.4	106.2	111.6	104	116.8	90.325	109.65	1.21395	0.00133142
J3KQ32	OLA1	Obg-like ATPase 1 OS=Homo sapiens GN=OLA1 PE=1 SV=1	16.1058	6	8	6	416	46.908	8.06	98.8	88.7	92.5	81.3	103.6	110.3	117.7	107	90.325	109.65	1.21395	0.00651776
P61960	UFM1	Ubiquitin-fold modifier 1 OS=Homo sapiens GN=UFM1 PE=1 SV=1	17.6471	1	3	1	85	9.112	9.31	98.6	98.4	89.4	75	108.8	113.8	115.5	100.6	90.35	109.675	1.21389	0.0245248
H7BZJ3	PDIA3	Protein disulfide-isomerase A3 (Fragment) OS=Homo sapiens GN=PDIA3 PE=1 SV=1	56.9106	7	25	1	123	13.511	7.3	89.3	90.3	91.6	90.3	111.5	113.5	104.6	108.9	90.375	109.625	1.213	6.77113e-05
P54886	ALDH18A1	Delta-1-pyrroline-5-carboxylate synthase OS=Homo sapiens GN=ALDH18A1 PE=1 SV=2	8.93082	6	6	6	795	87.248	7.12	90.3	94.2	84.5	92.5	108.6	110.7	106.5	112.7	90.375	109.625	1.213	0.000252259
Q05682	CALD1	Caldesmon OS=Homo sapiens GN=CALD1 PE=1 SV=3	28.6255	25	49	3	793	93.175	5.66	86.4	90.1	90.2	94.8	115.9	102.5	102.6	117.4	90.375	109.6	1.21272	0.00487326
P83731	RPL24	60S ribosomal protein L24 OS=Homo sapiens GN=RPL24 PE=1 SV=1	39.4904	8	18	8	157	17.768	11.25	95.1	91.9	83.2	91.4	111	107.6	107.9	112	90.4	109.625	1.21267	0.000439825
A0A140VK69		Aspartate aminotransferase OS=Homo sapiens PE=2 SV=1	26.3923	8	10	8	413	46.219	7.01	91.8	89.2	90	90.7	107.8	108.4	110.7	111.4	90.425	109.575	1.21178	1.57812e-06
D3DUU2	CD163	CD163 antigen, isoform CRA_b OS=Homo sapiens GN=CD163 PE=4 SV=1	29.0166	24	38	1	1027	110.67	5.91	89.1	86.8	97.9	88.2	108.9	111.4	117	100.7	90.5	109.5	1.20994	0.00407796
A0A024R814	RPL7	Ribosomal protein L7, isoform CRA_a OS=Homo sapiens GN=RPL7 PE=4 SV=1	38.61	11	24	11	259	30.419	10.71	86.9	93.9	84.6	96.6	107.6	109	107.7	113.7	90.5	109.5	1.20994	0.00098456
Q96H20	SNF8	Vacuolar-sorting protein SNF8 OS=Homo sapiens GN=SNF8 PE=1 SV=1	10.8527	2	2	2	258	28.846	6.65	98.9	86.2	91.2	85.7	113.6	109.4	103.9	111.1	90.5	109.5	1.20994	0.00211483
Q0VAN5	TBCEL	Tubulin folding cofactor E-like OS=Homo sapiens GN=TBCEL PE=2 SV=1	3.06604	1	1	1	424	48.207	5.54	98.4	89.8	90.8	83.1	114.8	105.4	110.5	107.3	90.525	109.5	1.20961	0.00230171
Q9BYX2	TBC1D2	TBC1 domain family member 2A OS=Homo sapiens GN=TBC1D2 PE=1 SV=3	2.47845	2	2	2	928	105.348	6.58	83.2	84.6	100.7	93.7	124.5	107.5	104.3	101.6	90.55	109.475	1.209	0.0283285
B3KUY2	PTGES3	Prostaglandin E synthase 3 (Cytosolic), isoform CRA_c OS=Homo sapiens GN=PTGES3 PE=2 SV=1	23.0303	3	6	3	165	19.436	4.97	91.7	87.8	83.2	99.5	108.3	114	99.4	116.1	90.55	109.45	1.20872	0.00988768
B3KTJ1		cDNA FLJ38349 fis, clone FEBRA1000057, highly similar to PCTP-like protein OS=Homo sapiens PE=2 SV=1	8.59107	2	2	2	291	33.027	7.4	85.9	87.3	99.1	89.9	113.6	109.9	107.7	106.6	90.55	109.45	1.20872	0.00132001
Q59GY2		Ribosomal protein L4 variant (Fragment) OS=Homo sapiens PE=2 SV=1	36.9615	15	39	15	441	48.965	11.02	88.6	92.6	86.7	94.3	106.1	108.7	108.1	114.8	90.55	109.425	1.20845	0.000324384
B0YIW6	ARCN1	Archain 1, isoform CRA_a OS=Homo sapiens GN=ARCN1 PE=1 SV=1	19.5652	11	18	11	552	61.587	5.85	95.9	89.8	86.5	90.1	110.5	108.1	105.6	113.6	90.575	109.45	1.20839	0.000343103
P62269	RPS18	40S ribosomal protein S18 OS=Homo sapiens GN=RPS18 PE=1 SV=3	40.7895	8	23	8	152	17.708	10.99	90.5	95.9	82.4	93.5	108.3	106.3	105.7	117.5	90.575	109.45	1.20839	0.00333968
A0A0D9SGG1	LCP2	Lymphocyte cytosolic protein 2 OS=Homo sapiens GN=LCP2 PE=1 SV=1	2.25141	1	2	1	533	60.106	6.93	92.7	87	98.3	84.3	109.6	115.5	105.5	107	90.575	109.4	1.20784	0.00261534
P08240	SRPRA	Signal recognition particle receptor subunit alpha OS=Homo sapiens GN=SRPRA PE=1 SV=2	9.56113	6	8	6	638	69.767	8.95	98.6	88.9	88.5	86.4	110.8	106.8	107.2	112.8	90.6	109.4	1.20751	0.00088584
B2R6Q2		Alkaline phosphatase OS=Homo sapiens PE=2 SV=1	7.82443	4	4	4	524	57.244	6.57	94.1	93.9	84.5	90	97.8	113.3	114.2	112.2	90.625	109.375	1.2069	0.00580805
P80723	BASP1	Brain acid soluble protein 1 OS=Homo sapiens GN=BASP1 PE=1 SV=2	44.9339	6	11	6	227	22.68	4.63	91.5	92.3	84.9	93.8	110.7	112.1	99.7	115	90.625	109.375	1.2069	0.00291094
A0A024R6D4	ERH	Enhancer of rudimentary homolog OS=Homo sapiens GN=ERH PE=3 SV=1	37.5	3	6	3	104	12.251	5.92	92.9	86.1	86.5	97.1	108	114.7	104.7	110.1	90.65	109.375	1.20656	0.00146306
Q53FE5		Putative uncharacterized protein (Fragment) OS=Homo sapiens PE=2 SV=1	15.5894	2	4	2	263	28.325	8.38	89.5	93	91.4	88.7	101.3	112.7	107.3	116.1	90.65	109.35	1.20629	0.00146714
Q9BZZ5	API5	Apoptosis inhibitor 5 OS=Homo sapiens GN=API5 PE=1 SV=3	9.73282	4	6	4	524	58.968	7.34	100.8	89.3	89	83.5	103.8	119.3	106.4	107.9	90.65	109.35	1.20629	0.00957303
A0A024R7T3	HNRPF	Heterogeneous nuclear ribonucleoprotein F, isoform CRA_a OS=Homo sapiens GN=HNRPF PE=4 SV=1	27.2289	9	22	7	415	45.643	5.58	91	90.2	89.3	92.2	110.5	114.7	104	108.2	90.675	109.35	1.20596	0.000195329
A0A140VJJ2	ESD	S-formylglutathione hydrolase OS=Homo sapiens GN=ESD PE=2 SV=1	44.6809	9	19	9	282	31.442	7.02	86.3	91	95.2	90.3	108.3	112.7	102.8	113.4	90.7	109.3	1.20507	0.000882373
B7ZLW0	LPP	LPP protein OS=Homo sapiens GN=LPP PE=2 SV=1	38.8889	15	25	15	612	65.732	7.37	83.7	95.2	93.9	90	113.9	111.3	98.7	113.3	90.7	109.3	1.20507	0.00558235
P68104	EEF1A1	Elongation factor 1-alpha 1 OS=Homo sapiens GN=EEF1A1 PE=1 SV=1	52.381	21	89	6	462	50.109	9.01	86.5	100.8	90	85.6	103.6	121	104	108.6	90.725	109.3	1.20474	0.0133242
O75223	GGCT	Gamma-glutamylcyclotransferase OS=Homo sapiens GN=GGCT PE=1 SV=1	27.1277	4	5	4	188	20.994	5.14	98.4	90.5	93	81	106	107.9	116	107.2	90.725	109.275	1.20446	0.00496128
Q8WVX7		Ribosomal protein S19 (Fragment) OS=Homo sapiens PE=2 SV=1	57.3248	11	23	11	157	17.271	10.52	89	96.3	90.1	87.5	105	108	105.3	118.7	90.725	109.25	1.20419	0.00262799
Q96J01	THOC3	THO complex subunit 3 OS=Homo sapiens GN=THOC3 PE=1 SV=1	2.849	1	1	1	351	38.747	6.09	101.2	86.8	86	88.9	109.5	109.5	104.7	113.3	90.725	109.25	1.20419	0.00339578
P49588	AARS	Alanine--tRNA ligase, cytoplasmic OS=Homo sapiens GN=AARS PE=1 SV=2	15.0826	13	20	13	968	106.743	5.53	97	89.9	89.4	86.7	107.5	110.1	105.5	113.9	90.75	109.25	1.20386	0.000635971
P52566	ARHGDIB	Rho GDP-dissociation inhibitor 2 OS=Homo sapiens GN=ARHGDIB PE=1 SV=3	54.2289	8	20	8	201	22.974	5.21	95.3	92.5	84	91.2	106.2	111	107	112.7	90.75	109.225	1.20358	0.000665027
A0A024QZJ7	CCDC6	Coiled-coil domain containing 6, isoform CRA_a OS=Homo sapiens GN=CCDC6 PE=4 SV=1	10.5485	4	5	4	474	53.262	7.34	91.4	88.7	94.7	88.3	96.9	120.3	112.9	106.9	90.775	109.25	1.20353	0.0116521
Q9Y3Z3	SAMHD1	Deoxynucleoside triphosphate triphosphohydrolase SAMHD1 OS=Homo sapiens GN=SAMHD1 PE=1 SV=2	46.4856	24	45	24	626	72.155	7.14	93.5	91.1	85.2	93.3	107.2	112	108.4	109.3	90.775	109.225	1.20325	0.00015196
F4ZW65		NF90b OS=Homo sapiens PE=2 SV=1	23.3711	15	26	15	706	76.424	8.27	92.5	90.8	90	89.8	110.1	108.6	105.5	112.7	90.775	109.225	1.20325	2.78276e-05
O00757	FBP2	Fructose-1,6-bisphosphatase isozyme 2 OS=Homo sapiens GN=FBP2 PE=1 SV=2	14.4543	4	7	1	339	36.72	7.23	97.5	86.2	84	95.4	105	119.5	114.7	97.7	90.775	109.225	1.20325	0.0205895
B2RNR6	ZFR	Zinc finger RNA binding protein OS=Homo sapiens GN=ZFR PE=2 SV=1	2.32775	2	2	2	1074	116.941	9.04	95.2	89.4	89	89.6	106.4	112.9	107.3	110.3	90.8	109.225	1.20292	0.000117829
P16152	CBR1	Carbonyl reductase [NADPH] 1 OS=Homo sapiens GN=CBR1 PE=1 SV=3	73.6462	16	29	13	277	30.356	8.32	92	94.9	90.6	85.7	106.9	114.8	103.7	111.4	90.8	109.2	1.20264	0.00103751
X6R4W8	ZNF207	BUB3-interacting and GLEBS motif-containing protein ZNF207 OS=Homo sapiens GN=ZNF207 PE=1 SV=1	6.63984	3	3	3	497	52.624	8.47	95	92.9	90	85.3	109.9	101.5	105.5	119.9	90.8	109.2	1.20264	0.00630989
P46977	STT3A	Dolichyl-diphosphooligosaccharide--protein glycosyltransferase subunit STT3A OS=Homo sapiens GN=STT3A PE=1 SV=2	14.7518	12	21	10	705	80.477	8.07	87	92.6	91.6	92.1	110.6	107.4	103.5	115.2	90.825	109.175	1.20204	0.000597511
B2R6A3		Na(+)/H(+) exchange regulatory cofactor NHE-RF OS=Homo sapiens PE=2 SV=1	19.8324	5	7	5	358	38.875	5.77	92.9	94.3	90.1	86	107.8	110.2	108.9	109.8	90.825	109.175	1.20204	7.18934e-05
P52888	THOP1	Thimet oligopeptidase OS=Homo sapiens GN=THOP1 PE=1 SV=2	5.07983	3	3	3	689	78.789	6.05	91.6	95.1	93.9	82.7	104.4	112.7	105.7	113.9	90.825	109.175	1.20204	0.00254188
Q9UK45	LSM7	U6 snRNA-associated Sm-like protein LSm7 OS=Homo sapiens GN=LSM7 PE=1 SV=1	33.0097	2	7	2	103	11.595	5.27	94.6	91	85.6	92.1	104.3	111.6	106.6	114.2	90.825	109.175	1.20204	0.000803759
Q13217	DNAJC3	DnaJ homolog subfamily C member 3 OS=Homo sapiens GN=DNAJC3 PE=1 SV=1	10.119	4	4	4	504	57.544	6.15	86.5	102.2	93.4	81.2	105.9	110.6	109.7	110.5	90.825	109.175	1.20204	0.00774852
O43776	NARS	Asparagine--tRNA ligase, cytoplasmic OS=Homo sapiens GN=NARS PE=1 SV=1	22.6277	9	13	9	548	62.903	6.25	92.7	89.1	90.4	91.1	109	112	108.7	107	90.825	109.175	1.20204	7.26821e-06
B2RBF5		cDNA, FLJ95483, highly similar to Homo sapiens chitobiase, di-N-acetyl- (CTBS), mRNA OS=Homo sapiens PE=2 SV=1	3.8961	1	1	1	385	43.766	6.64	95.1	85.6	87.2	95.4	114.4	109	106.3	106.9	90.825	109.15	1.20176	0.00116724
A0A024R1A3	UBE1	Testicular secretory protein Li 63 OS=Homo sapiens GN=UBE1 PE=2 SV=1	32.9868	29	71	29	1058	117.774	5.76	94.8	88.6	90.4	89.6	108.7	109.3	109.3	109.2	90.85	109.125	1.20116	1.12027e-05
Q92878	RAD50	DNA repair protein RAD50 OS=Homo sapiens GN=RAD50 PE=1 SV=1	6.6311	7	7	7	1312	153.797	6.89	97.5	90.3	91.8	83.8	103.4	109.7	115.4	108	90.85	109.125	1.20116	0.00279015
O95881	TXNDC12	Thioredoxin domain-containing protein 12 OS=Homo sapiens GN=TXNDC12 PE=1 SV=1	31.3953	5	6	5	172	19.194	5.4	89.8	91.7	90.7	91.2	105.6	107.5	106.5	116.9	90.85	109.125	1.20116	0.000460762
B2RAH7		cDNA, FLJ94921, highly similar to Homo sapiens prolyl endopeptidase (PREP), mRNA OS=Homo sapiens PE=2 SV=1	31.6901	17	20	17	710	80.682	5.86	93.8	93.1	89.9	86.7	104.4	111.3	110.6	110.2	90.875	109.125	1.20083	0.000201893
P26447	S100A4	Protein S100-A4 OS=Homo sapiens GN=S100A4 PE=1 SV=1	36.6337	5	89	5	101	11.721	6.11	104.3	106.4	106	119.9	95.5	90.2	89.3	88.4	109.15	90.85	0.832341	0.00355713
B4E320		cDNA FLJ50065, highly similar to MAM domain-containing protein 2 OS=Homo sapiens PE=2 SV=1	12.3907	8	10	8	686	77.534	5.08	103.6	118	108.1	107	93	90.6	87.2	92.5	109.175	90.825	0.831921	0.00157361
E9PR17	CD59	CD59 glycoprotein OS=Homo sapiens GN=CD59 PE=1 SV=1	24.6154	4	21	4	130	14.519	7.77	91.2	114.2	120.6	110.9	95.8	95.9	80.5	91	109.225	90.8	0.831312	0.0449856
P02768	ALB	Serum albumin OS=Homo sapiens GN=ALB PE=1 SV=2	77.6683	60	4692	1	609	69.321	6.28	112.1	100.6	102.5	121.7	94.5	96	87	85.6	109.225	90.775	0.831083	0.0155717
A8K103		cDNA FLJ75454, highly similar to Homo sapiens arrestin, beta 1 (ARRB1), transcript variant 1, mRNA OS=Homo sapiens PE=2 SV=1	15.0718	6	10	5	418	47.035	6.48	105.3	112.4	112.3	107	92.4	94.1	84.7	91.7	109.25	90.725	0.830435	0.000530277
Q68DN3	DKFZp781F1414	Neuropilin OS=Homo sapiens GN=DKFZp781F1414 PE=2 SV=1	19.3933	12	17	11	923	103.02	5.95	112.4	104.5	109.1	111.1	94.2	89.9	88.1	90.7	109.275	90.725	0.830245	0.000134189
P61626	LYZ	Lysozyme C OS=Homo sapiens GN=LYZ PE=1 SV=1	68.2432	10	51	10	148	16.526	9.16	93.6	121.7	111.8	110.3	87.5	95.9	94.7	84.7	109.35	90.7	0.829447	0.0273836
A0A140VJC8		Testicular tissue protein Li 2 OS=Homo sapiens PE=2 SV=1	1.55844	1	1	1	770	86.888	4.82	102.3	113.9	119.7	101.5	94.7	93.6	89.5	84.8	109.35	90.65	0.828989	0.00960834
Q9UGM5	FETUB	Fetuin-B OS=Homo sapiens GN=FETUB PE=1 SV=2	4.97382	2	2	2	382	42.028	6.83	120.8	107.6	103.9	105.2	96.9	91.1	91.5	83	109.375	90.625	0.828571	0.00812893
B0YIW2	APOC3	Apolipoprotein C-III OS=Homo sapiens GN=APOC3 PE=1 SV=1	13.6752	1	2	1	117	12.807	8.18	98.1	108	126.5	105.2	82.9	98.2	93.4	87.7	109.45	90.55	0.827318	0.0339529
P09758	TACSTD2	Tumor-associated calcium signal transducer 2 OS=Homo sapiens GN=TACSTD2 PE=1 SV=3	30.6502	7	8	7	323	35.687	8.87	105	111.2	111.3	110.4	92.3	88.6	91.6	89.6	109.475	90.525	0.826901	3.47637e-05
P12110	COL6A2	Collagen alpha-2(VI) chain OS=Homo sapiens GN=COL6A2 PE=1 SV=4	29.2444	30	823	14	1019	108.512	6.21	104.4	115.8	109.4	108.7	97.6	89.8	88.8	85.6	109.575	90.45	0.825462	0.00148878
P05546	SERPIND1	Heparin cofactor 2 OS=Homo sapiens GN=SERPIND1 PE=1 SV=3	19.0381	10	20	10	499	57.034	6.9	114.5	104.8	112.6	106.6	95.9	92.1	85	88.6	109.625	90.4	0.824629	0.00112312
B7Z8Q2		cDNA FLJ55606, highly similar to Alpha-2-HS-glycoprotein OS=Homo sapiens PE=2 SV=1	25.4042	8	20	8	433	46.597	6.28	117.1	108.1	104	109.4	97.7	93.2	78.2	92.4	109.65	90.375	0.824213	0.0086546
P02753	RBP4	Retinol-binding protein 4 OS=Homo sapiens GN=RBP4 PE=1 SV=3	29.3532	6	9	6	201	22.995	6.07	106.5	101.7	119.1	111.2	92.4	94.3	90.3	84.4	109.625	90.35	0.824173	0.00409832
Q6NTG0	SLC9A3R2	SLC9A3R2 protein (Fragment) OS=Homo sapiens GN=SLC9A3R2 PE=2 SV=1	36.0215	8	8	8	372	40.551	8.13	103	116.8	111.2	107.7	90.4	95.6	90.4	84.8	109.675	90.3	0.823342	0.00181657
P04040	CAT	Catalase OS=Homo sapiens GN=CAT PE=1 SV=3	59.5825	29	76	29	527	59.719	7.39	121.4	104.6	105.3	107.5	87.6	87.9	100.1	85.6	109.7	90.3	0.823154	0.00932227
P12109	COL6A1	Collagen alpha-1(VI) chain OS=Homo sapiens GN=COL6A1 PE=1 SV=3	40.856	33	893	33	1028	108.462	5.43	106.1	113.7	111.7	107.3	95.1	89.9	88.7	87.5	109.7	90.3	0.823154	0.000217781
P11047	LAMC1	Laminin subunit gamma-1 OS=Homo sapiens GN=LAMC1 PE=1 SV=3	33.872	49	122	49	1609	177.489	5.12	97.7	115	119.6	106.7	95.3	92.5	85.7	87.5	109.75	90.25	0.822323	0.0103963
Q09666	AHNAK	Neuroblast differentiation-associated protein AHNAK OS=Homo sapiens GN=AHNAK PE=1 SV=2	66.7402	225	568	223	5890	628.699	6.15	111	113.2	99	115.8	93.4	90.2	88.9	88.4	109.75	90.225	0.822096	0.00237984
A0A0K0K1H8	HEL-S-71p	Epididymis secretory sperm binding protein Li 71p OS=Homo sapiens GN=HEL-S-71p PE=2 SV=1	63.1805	48	468	3	698	77.03	7.21	117.4	98.8	121.7	101.2	95	88.5	77.7	99.7	109.775	90.225	0.821908	0.0394415
B7ZLH8	EVPL	EVPL protein OS=Homo sapiens GN=EVPL PE=2 SV=1	18.5888	34	42	34	2055	233.678	7.25	110.4	116.1	115.6	97.4	87.3	97.4	87.8	88	109.875	90.125	0.82025	0.00743864
Q16853	AOC3	Membrane primary amine oxidase OS=Homo sapiens GN=AOC3 PE=1 SV=3	27.9161	18	236	18	763	84.568	6.52	96.5	117.5	115.5	110.1	92.3	94	84.5	89.6	109.9	90.1	0.819836	0.00863922
O75475	PSIP1	PC4 and SFRS1-interacting protein OS=Homo sapiens GN=PSIP1 PE=1 SV=1	3.77358	2	2	2	530	60.067	9.13	107.6	114.8	106.9	110.4	91.8	87.2	86.8	94.6	109.925	90.1	0.81965	0.000264123
B5MCA4	EPCAM	Epithelial cell adhesion molecule OS=Homo sapiens GN=EPCAM PE=1 SV=1	15.4971	4	6	4	342	37.869	8.47	104.5	117.3	117.8	100.1	90.7	98.7	78.2	92.6	109.925	90.05	0.819195	0.0187323
A0A024R319	LAMB2	Laminin, beta 2 (Laminin S), isoform CRA_a OS=Homo sapiens GN=LAMB2 PE=4 SV=1	34.6496	50	97	50	1798	195.854	6.52	100.1	116.1	121.8	101.9	94.9	92.9	83.4	89	109.975	90.05	0.818822	0.01486
P20160	AZU1	Azurocidin OS=Homo sapiens GN=AZU1 PE=1 SV=3	29.0837	6	12	6	251	26.869	9.5	98.3	107.9	128.4	105.4	86.4	91.5	93.2	88.8	110	89.975	0.817955	0.0234228
P84243	H3F3A	Histone H3.3 OS=Homo sapiens GN=H3F3A PE=1 SV=2	29.4118	6	251	3	136	15.319	11.27	89.5	121	115.4	114.3	87.9	92.5	85.4	93.9	110.05	89.925	0.817129	0.0326546
B0YJ88	RDX	Radixin OS=Homo sapiens GN=RDX PE=2 SV=1	49.5712	34	105	19	583	68.521	6.37	107.7	111.6	111	110.1	89.9	93.7	87.7	88.3	110.1	89.9	0.81653	1.50419e-05
B4YUQ2	TGM4	Prostate-specific transglutaminase 4 OS=Homo sapiens GN=TGM4 PE=4 SV=1	2.04678	2	2	2	684	76.971	6.76	103.4	113.4	115.9	108.2	94.1	81.8	94.5	88.7	110.225	89.775	0.81447	0.00239246
B7ZW00	COL6A3	COL6A3 protein OS=Homo sapiens GN=COL6A3 PE=2 SV=1	52.3735	124	2324	2	2570	278.039	8.15	94.9	127.5	105.4	113.4	87.3	97.9	79.6	94	110.3	89.7	0.813237	0.0413054
O14939	PLD2	Phospholipase D2 OS=Homo sapiens GN=PLD2 PE=1 SV=2	1.28617	1	1	1	933	105.92	7.64	113.7	110.6	108	108.9	93	91.8	81.8	92.1	110.3	89.675	0.81301	0.000403805
A0A024R1G3	MB	Myoglobin OS=Homo sapiens GN=MB PE=3 SV=1	22.8916	3	3	3	166	18.501	7.55	119.7	101.4	99.1	121.2	91.9	89.7	84.6	92.5	110.35	89.675	0.812642	0.0149618
B7ZKJ8	ITIH4	ITIH4 protein OS=Homo sapiens GN=ITIH4 PE=1 SV=1	20.107	17	30	17	935	103.816	6.89	117.6	101.6	110.2	112	92.8	92.9	87.8	85.1	110.35	89.65	0.812415	0.00166742
P10909	CLU	Clusterin OS=Homo sapiens GN=CLU PE=1 SV=1	31.6258	16	95	16	449	52.461	6.27	98.9	124.5	109.8	108.4	94.9	91.3	86.1	86.1	110.4	89.6	0.811594	0.0107786
Q08722	CD47	Leukocyte surface antigen CD47 OS=Homo sapiens GN=CD47 PE=1 SV=1	8.66873	3	13	3	323	35.191	7.21	107	109.6	115.4	109.6	93.6	90.2	88.3	86.2	110.4	89.575	0.811368	0.000120697
P15529	CD46	Membrane cofactor protein OS=Homo sapiens GN=CD46 PE=1 SV=3	10.9694	4	6	4	392	43.719	6.74	92.5	114.9	120.3	114	101.5	91.1	77.2	88.5	110.425	89.575	0.811184	0.0387192
P51674	GPM6A	Neuronal membrane glycoprotein M6-a OS=Homo sapiens GN=GPM6A PE=1 SV=2	5.03597	1	1	1	278	31.188	5.27	99.4	115.5	118.6	108.4	77.6	93	107	80.4	110.475	89.5	0.810138	0.0388692
P05556	ITGB1	Integrin beta-1 OS=Homo sapiens GN=ITGB1 PE=1 SV=2	34.7118	25	86	25	798	88.357	5.39	95.7	114.5	119.1	112.7	94.3	89.7	88.3	85.7	110.5	89.5	0.809955	0.00823735
Q9P266	KIAA1462	Junctional protein associated with coronary artery disease OS=Homo sapiens GN=KIAA1462 PE=1 SV=3	0.662252	1	1	1	1359	148.26	7.09	102.2	126	112.7	101.3	89.1	90	85.2	93.6	110.55	89.475	0.809362	0.0127778
P27701	CD82	CD82 antigen OS=Homo sapiens GN=CD82 PE=1 SV=1	5.24345	1	2	1	267	29.606	5.24	105.2	105.4	116.5	115.1	91.6	88.7	89	88.6	110.55	89.475	0.809362	0.000520002
A0A1C3PI56	HLA-DPB1	MHC class II antigen OS=Homo sapiens GN=HLA-DPB1 PE=3 SV=1	29.4574	6	26	4	258	29.307	7.8	107	106.8	114.5	113.9	96.6	87.7	83.1	90.4	110.55	89.45	0.809136	0.000973025
A0A024R152	hCG_28765	HCG28765, isoform CRA_b OS=Homo sapiens GN=hCG_28765 PE=4 SV=1	11.4435	9	13	9	1337	147.137	5.01	115	114.8	108.8	103.6	90	92.8	88.1	86.9	110.55	89.45	0.809136	0.000424
P04003	C4BPA	C4b-binding protein alpha chain OS=Homo sapiens GN=C4BPA PE=1 SV=2	36.6834	17	40	17	597	66.989	7.3	111.4	105.8	109.6	115.6	89.3	94.1	88.6	85.6	110.6	89.4	0.808318	0.00022127
Q9NZN4	EHD2	EH domain-containing protein 2 OS=Homo sapiens GN=EHD2 PE=1 SV=2	55.6169	28	103	25	543	61.123	6.46	105.3	116.4	107.6	113.4	93.2	89.8	85.4	88.9	110.675	89.325	0.807093	0.000400654
B4DZA5		Anoctamin OS=Homo sapiens PE=2 SV=1	7.64263	6	8	6	929	107.961	6.95	99.9	112.9	116.7	113.6	91.7	92.6	81.4	91.2	110.775	89.225	0.805462	0.00320643
B4DX19		cDNA FLJ57644, highly similar to Serum paraoxonase/arylesterase 1 (EC 3.1.1.2) OS=Homo sapiens PE=2 SV=1	20.2817	6	10	6	355	39.696	4.88	116.9	105.8	111.1	109.4	82.5	91.9	100.7	81.7	110.8	89.2	0.805054	0.00517791
P37235	HPCAL1	Hippocalcin-like protein 1 OS=Homo sapiens GN=HPCAL1 PE=1 SV=3	47.1503	8	10	5	193	22.299	5.35	103.3	111.6	111.2	117.5	88.9	90.9	87.1	89.5	110.9	89.1	0.803427	0.000357317
E5RIF9	CA1	Carbonic anhydrase 1 (Fragment) OS=Homo sapiens GN=CA1 PE=1 SV=1	77.027	10	122	1	148	16.308	6.25	117.6	113.2	115.4	97.7	87.5	85.5	99.5	83.7	110.975	89.05	0.802433	0.00886822
A0A0S2Z4L3	PROS1	Protein S isoform 2 (Fragment) OS=Homo sapiens GN=PROS1 PE=2 SV=1	7.20339	4	5	4	708	78.803	5.74	102.8	106.7	121.4	113.1	91.3	94.3	84.4	86.1	111	89.025	0.802027	0.0032929
Q59EB6		Complement component 1, q subcomponent, receptor 1 variant (Fragment) OS=Homo sapiens PE=2 SV=1	16.6915	7	14	7	671	70.414	5.44	98.7	120.8	119.3	105.2	86.2	95.1	85.4	89.3	111	89	0.801802	0.0092544
B2ZZ89	SPTBN1	Epididymis luminal protein 102 OS=Homo sapiens GN=SPTBN1 PE=2 SV=1	66.3283	135	404	127	2364	274.439	5.57	104.4	110.5	111.4	117.8	93.3	89.5	86.5	86.6	111.025	88.975	0.801396	0.000441904
C0JYY2	APOB	Apolipoprotein B (Including Ag(X) antigen) OS=Homo sapiens GN=APOB PE=4 SV=1	30.2871	118	206	117	4563	515.236	7.05	115.7	106.2	111.1	111.2	86.3	89.9	94.6	85	111.05	88.95	0.800991	0.000263969
Q9UGP4	LIMD1	LIM domain-containing protein 1 OS=Homo sapiens GN=LIMD1 PE=1 SV=1	2.66272	1	1	1	676	72.144	6.65	113.2	105.6	102.1	123.5	88.5	84.3	83	99.7	111.1	88.875	0.799955	0.0105637
P35580	MYH10	Myosin-10 OS=Homo sapiens GN=MYH10 PE=1 SV=3	55.9717	123	852	96	1976	228.858	5.54	97.1	118.9	115.6	112.9	95.3	89.4	83.7	87	111.125	88.85	0.79955	0.00627397
P14543	NID1	Nidogen-1 OS=Homo sapiens GN=NID1 PE=1 SV=3	32.3176	34	69	21	1247	136.291	5.29	98.4	119.6	126.7	99.9	91	93.8	84.5	86	111.15	88.825	0.799145	0.0235867
Q59EA3		Cadherin 5, type 2 preproprotein variant (Fragment) OS=Homo sapiens PE=2 SV=1	7.18711	5	6	5	807	89.868	5.48	110.8	114.1	119.5	100.3	92.2	92.5	84.6	86	111.175	88.825	0.798966	0.00263992
A0A024R3E3	APOA1	Apolipoprotein A-I, isoform CRA_a OS=Homo sapiens GN=APOA1 PE=3 SV=1	76.03	26	258	26	267	30.759	5.76	123.1	101.5	102.1	118.1	82.9	92.9	90	89.4	111.2	88.8	0.798561	0.00909077
Q9NZN3	EHD3	EH domain-containing protein 3 OS=Homo sapiens GN=EHD3 PE=1 SV=2	26.729	14	35	4	535	60.849	6.57	99.4	117.9	123.9	103.7	92.9	91.2	84.5	86.4	111.225	88.75	0.797932	0.0103753
A0A0A0MQX1	MYO10	Unconventional myosin-X OS=Homo sapiens GN=MYO10 PE=1 SV=1	0.676655	1	1	1	2069	238.368	6.14	109.9	109.6	131.9	93.7	88.6	83.9	98.9	83.6	111.275	88.75	0.797574	0.0399853
A0A024R5H1	FOLR1	Folate receptor 1 (Adult), isoform CRA_a OS=Homo sapiens GN=FOLR1 PE=4 SV=1	10.1167	3	3	3	257	29.799	7.97	114.4	112.7	108.5	109.5	89.2	87.4	89.2	89.2	111.275	88.75	0.797574	4.42369e-06
L0R6G9	FUNDC2	Alternative protein FUNDC2 OS=Homo sapiens GN=FUNDC2 PE=4 SV=1	14.4928	1	1	1	69	7.963	6.49	123.2	104.4	103.9	113.7	95.1	88.1	85.5	86.2	111.3	88.725	0.79717	0.00428643
P29992	GNA11	Guanine nucleotide-binding protein subunit alpha-11 OS=Homo sapiens GN=GNA11 PE=1 SV=2	39.8329	13	17	6	359	42.097	5.69	95.3	116.2	118.2	115.4	93.6	89.6	81.8	89.8	111.275	88.7	0.797124	0.00871301
Q6NZI2	PTRF	Polymerase I and transcript release factor OS=Homo sapiens GN=PTRF PE=1 SV=1	32.8205	13	173	13	390	43.45	5.6	107.2	112.3	106.3	119.5	91.4	88	86.8	88.5	111.325	88.675	0.796542	0.000386432
Q7Z406	MYH14	Myosin-14 OS=Homo sapiens GN=MYH14 PE=1 SV=2	38.7469	69	296	56	1995	227.732	5.6	108.7	112	122.8	102.2	90.6	92.5	85.1	86.3	111.425	88.625	0.795378	0.00268986
A0A024R2L1	WDR48	Testicular tissue protein Li 224 OS=Homo sapiens GN=WDR48 PE=2 SV=1	3.39734	1	1	1	677	76.162	7.03	124.5	102.4	120	98.7	86	75.7	102.9	89.8	111.4	88.6	0.795332	0.0364188
Q16610	ECM1	Extracellular matrix protein 1 OS=Homo sapiens GN=ECM1 PE=1 SV=2	6.11111	3	5	3	540	60.635	6.71	107	102.4	118.5	117.7	90.6	88.3	87.5	88	111.4	88.6	0.795332	0.00133132
P48553	TRAPPC10	Trafficking protein particle complex subunit 10 OS=Homo sapiens GN=TRAPPC10 PE=1 SV=2	0.873709	1	1	1	1259	142.098	6.04	118.9	113.8	103.2	109.9	94.2	86.3	87.3	86.4	111.45	88.55	0.794527	0.000962462
A0A0G2JH66	HLA-F	HLA class I histocompatibility antigen, alpha chain F OS=Homo sapiens GN=HLA-F PE=1 SV=1	17.6471	8	16	4	442	50.396	7.17	107.8	120.5	119.9	97.9	87.2	98.7	83.6	84.4	111.525	88.475	0.79332	0.0116076
Q59GX2		Solute carrier family 2 (Facilitated glucose transporter), member 1 variant (Fragment) OS=Homo sapiens PE=2 SV=1	11.6054	6	9	6	517	56.981	9.47	113.4	106.2	110.7	115.9	80.6	78.9	116	78.3	111.55	88.45	0.792918	0.0497725
Q9Y6H1	CHCHD2	Coiled-coil-helix-coiled-coil-helix domain-containing protein 2 OS=Homo sapiens GN=CHCHD2 PE=1 SV=1	6.62252	1	1	1	151	15.503	9.22	113	115.4	106.5	111.3	93.5	89.6	87.2	83.5	111.55	88.45	0.792918	0.000178142
P13686	ACP5	Tartrate-resistant acid phosphatase type 5 OS=Homo sapiens GN=ACP5 PE=1 SV=3	25.8462	6	12	6	325	36.576	8.7	113.8	111.3	107.2	114.1	91.9	86.2	86.8	88.7	111.6	88.4	0.792115	2.82453e-05
L7N2F9		Uncharacterized protein (Fragment) OS=Homo sapiens PE=4 SV=1	33.0579	4	8	1	121	13.06	7.96	131.7	103.3	105.5	106.7	91.6	82.3	92.8	86.2	111.8	88.225	0.789132	0.0160269
Q149N5	DOCK4	DOCK4 protein OS=Homo sapiens GN=DOCK4 PE=2 SV=1	2.23769	4	4	4	2011	229.946	7.8	107.7	113.8	119.2	106.5	90.2	86.3	89.9	86.3	111.8	88.175	0.788685	0.000281916
A9QUT7	HLA-A	MHC class I antigen (Fragment) OS=Homo sapiens GN=HLA-A PE=3 SV=1	52.381	13	102	1	273	31.479	6.09	100.2	107	120.2	120	89.7	90.8	88.5	83.7	111.85	88.175	0.788333	0.0038874
P12111	COL6A3	Collagen alpha-3(VI) chain OS=Homo sapiens GN=COL6A3 PE=1 SV=5	49.8898	141	2402	19	3177	343.457	6.68	108.5	113.2	116.5	109.1	93.4	87.3	86.1	85.8	111.825	88.15	0.788285	9.55594e-05
Q8NFG4	FLCN	Folliculin OS=Homo sapiens GN=FLCN PE=1 SV=1	3.79965	2	2	2	579	64.432	6.23	111.7	107.5	114.2	114	89.6	83.2	96.9	82.9	111.85	88.15	0.788109	0.000634262
P55107	GDF10	Growth/differentiation factor 10 OS=Homo sapiens GN=GDF10 PE=2 SV=1	2.71967	1	1	1	478	53.088	9.51	99.6	127.5	114.4	105.9	91.1	81.3	95	85.2	111.85	88.15	0.788109	0.012723
A8K556		cDNA FLJ78217 OS=Homo sapiens PE=2 SV=1	11.2045	3	5	3	357	40.259	8.15	111.3	104.3	121.2	111	88	88.8	93.5	82	111.95	88.075	0.786735	0.00128743
Q5VZK9	CARMIL1	F-actin-uncapping protein LRRC16A OS=Homo sapiens GN=CARMIL1 PE=1 SV=1	0.510576	1	1	1	1371	151.462	7.85	115.4	106.7	116.8	108.8	90.7	92.7	88.5	80.3	111.925	88.05	0.786688	0.000630387
P48509	CD151	CD151 antigen OS=Homo sapiens GN=CD151 PE=1 SV=3	16.996	5	10	5	253	28.276	7.47	98.9	118	115.9	115.5	88.7	94.8	77.6	90.5	112.075	87.9	0.784296	0.00563847
G8JLH6	CD9	Tetraspanin (Fragment) OS=Homo sapiens GN=CD9 PE=1 SV=1	12.7193	5	16	5	228	25.391	6.52	102.8	111.4	108.6	125.6	92.3	87.5	84.4	87.3	112.1	87.875	0.783898	0.00319564
P56199	ITGA1	Integrin alpha-1 OS=Homo sapiens GN=ITGA1 PE=1 SV=2	23.3249	29	51	29	1179	130.765	6.29	92.6	120.1	119.7	116.2	94.6	90.2	82.4	84.3	112.15	87.875	0.783549	0.0145204
A5PL32	APOL1	APOL1 protein (Fragment) OS=Homo sapiens GN=APOL1 PE=2 SV=1	4.32802	2	2	2	439	48.486	7.17	113.4	119.4	108.9	107.1	89	92.2	88.6	81.4	112.2	87.8	0.782531	0.000478907
B2R8Y9		cDNA, FLJ94125, highly similar to Homo sapiens tissue factor pathway inhibitor(lipoprotein-associated coagulation inhibitor) (TFPI), mRNA OS=Homo sapiens PE=2 SV=1	5.92105	1	1	1	304	34.98	8.25	127	102.2	96.2	124	85.6	91.6	91.6	81.7	112.35	87.625	0.779929	0.0223112
P10114	RAP2A	Ras-related protein Rap-2a OS=Homo sapiens GN=RAP2A PE=1 SV=1	32.2404	4	8	1	183	20.602	4.82	113.8	106	116.3	113.5	87.5	83.1	89	90.9	112.4	87.625	0.779582	0.000110285
P02760	AMBP	Protein AMBP OS=Homo sapiens GN=AMBP PE=1 SV=1	38.0682	10	24	10	352	38.974	6.25	109.5	111.8	118.3	110	92.3	93	83.7	81.3	112.4	87.575	0.779137	0.000459058
P00738	HP	Haptoglobin OS=Homo sapiens GN=HP PE=1 SV=1	47.0443	22	130	10	406	45.177	6.58	128.2	117.9	101.7	101.9	84.1	102.2	84.8	79.2	112.425	87.575	0.778964	0.0231702
A0A096LPE2	SAA2-SAA4	Protein SAA2-SAA4 OS=Homo sapiens GN=SAA2-SAA4 PE=4 SV=1	20.6731	4	4	4	208	23.338	8.98	117.8	112.6	107.8	111.7	82.3	96.7	90.6	80.5	112.475	87.525	0.778173	0.00113877
K7N7A8		Uncharacterized protein (Fragment) OS=Homo sapiens PE=3 SV=2	9.35412	3	13	3	449	48.765	5.22	99.2	116.1	124.9	109.8	89.4	92.6	84.8	83.2	112.5	87.5	0.777778	0.00511276
P06727	APOA4	Apolipoprotein A-IV OS=Homo sapiens GN=APOA4 PE=1 SV=3	48.9899	20	32	20	396	45.371	5.38	117	117.4	108.1	107.8	85.2	90.3	87.1	87	112.575	87.4	0.776371	0.000122841
Q9BX67	JAM3	Junctional adhesion molecule C OS=Homo sapiens GN=JAM3 PE=1 SV=1	8.06452	1	1	1	310	34.998	7.59	121.2	96.5	127.5	105.5	98.6	82.1	84	84.6	112.675	87.325	0.775017	0.0198813
Q9Y2V2	CARHSP1	Calcium-regulated heat-stable protein 1 OS=Homo sapiens GN=CARHSP1 PE=1 SV=2	5.44218	1	1	1	147	15.882	8.21	125.3	100.5	106.5	118.6	90.7	92.8	86.5	79.2	112.725	87.3	0.774451	0.00725621
Q01118	SCN7A	Sodium channel protein type 7 subunit alpha OS=Homo sapiens GN=SCN7A PE=1 SV=2	5.05351	8	9	8	1682	193.366	7.96	103	112.9	117.9	117.5	90.8	88.1	85.3	84.5	112.825	87.175	0.772657	0.000480453
D9ZGG2	VTN	Vitronectin OS=Homo sapiens GN=VTN PE=4 SV=1	24.6862	9	71	9	478	54.271	5.8	100.4	125.1	117	108.8	94.1	87.1	82.7	84.7	112.825	87.15	0.772435	0.00468052
A0A140VKC4	MECP2	Methyl CpG binding protein 2 (Rett syndrome), isoform CRA_c OS=Homo sapiens GN=MECP2 PE=2 SV=1	26.1044	9	11	9	498	53.291	9.88	117.1	107.6	107.7	119.2	84.1	88.1	87	89.2	112.9	87.1	0.771479	0.000212971
P17301	ITGA2	Integrin alpha-2 OS=Homo sapiens GN=ITGA2 PE=1 SV=1	6.68925	7	11	1	1181	129.214	5.31	95.4	138.3	105.5	112.7	91.8	91.4	90.4	74.5	112.975	87.025	0.770303	0.0419128
O00159	MYO1C	Unconventional myosin-Ic OS=Homo sapiens GN=MYO1C PE=1 SV=4	48.5419	47	144	9	1063	121.606	9.41	105.3	117	117.5	112.4	91.9	85.4	84.3	86.3	113.05	86.975	0.76935	0.00021589
K7ER74	APOC4-APOC2	Protein APOC4-APOC2 OS=Homo sapiens GN=APOC4-APOC2 PE=1 SV=1	16.2921	3	4	3	178	20.036	6.64	100.1	106.3	119.5	126.3	85.3	93.1	88.9	80.6	113.05	86.975	0.76935	0.00728422
P00747	PLG	Plasminogen OS=Homo sapiens GN=PLG PE=1 SV=2	42.963	27	45	27	810	90.51	7.24	106	109.4	126.6	110.4	88.7	91.1	82.1	85.8	113.1	86.925	0.768568	0.00192761
Q8WXV6	PLEC1	Plectin isoform 1a (Fragment) OS=Homo sapiens GN=PLEC1 PE=2 SV=1	35.1351	1	2	1	37	4.143	9.99	117.3	119.3	107.1	109.1	85.3	92.9	88.1	80.9	113.2	86.8	0.766784	0.000518824
Q4V9L6	TMEM119	Transmembrane protein 119 OS=Homo sapiens GN=TMEM119 PE=1 SV=1	9.89399	2	3	2	283	29.185	4.58	106.8	112.4	111.8	121.9	92.6	88.1	80.2	86.2	113.225	86.775	0.766394	0.000629455
P50148	GNAQ	Guanine nucleotide-binding protein G(q) subunit alpha OS=Homo sapiens GN=GNAQ PE=1 SV=4	35.6546	12	17	6	359	42.115	5.68	96.1	117.5	134.7	105.1	94.6	89.5	76.2	86.3	113.35	86.65	0.764446	0.0274421
Q13753	LAMC2	Laminin subunit gamma-2 OS=Homo sapiens GN=LAMC2 PE=1 SV=2	9.97485	12	16	12	1193	130.892	6.19	108.3	115.3	123.2	106.6	90.2	89.5	80.1	86.8	113.35	86.65	0.764446	0.000942426
B0AZM9		cDNA, FLJ79469, highly similar to Serine/threonine-protein kinase PAK 7 (EC2.7.11.1) OS=Homo sapiens PE=2 SV=1	1.5299	1	4	1	719	80.678	8.09	100.4	113.3	126.7	113.1	89.4	86.1	85.5	85.6	113.375	86.65	0.764278	0.00269801
Q92625	ANKS1A	Ankyrin repeat and SAM domain-containing protein 1A OS=Homo sapiens GN=ANKS1A PE=1 SV=4	0.793651	1	1	1	1134	123.032	6.38	120.9	112.1	121.6	99.3	76.6	90.8	99.9	78.8	113.475	86.525	0.762503	0.0116165
A0A087WUF6	FGF2	Fibroblast growth factor OS=Homo sapiens GN=FGF2 PE=1 SV=1	6.59722	2	2	2	288	30.733	11.18	103.2	110.4	130.7	109.8	79.8	82.7	98.1	85.3	113.525	86.475	0.761726	0.00938133
Q59FZ8		Nebulette non-muscle isoform variant (Fragment) OS=Homo sapiens PE=2 SV=1	19.4203	5	5	5	345	38.672	9.06	117.8	119.6	110.2	107.1	88.6	90.9	80.1	85.8	113.675	86.35	0.759622	0.000361715
O95445	APOM	Apolipoprotein M OS=Homo sapiens GN=APOM PE=1 SV=2	4.78723	1	1	1	188	21.239	6.01	105.6	116.1	121.7	111.5	87.2	89.3	81.4	87.1	113.725	86.25	0.758408	0.000362848
A0A090N8Z4	IMAP1	Immunity associated protein 1 OS=Homo sapiens GN=IMAP1 PE=4 SV=1	22.8758	6	9	4	306	34.348	8.87	120.6	111.1	115.6	108.5	85.9	91.1	79.8	87.6	113.95	86.1	0.755595	0.000228913
A0A024RBX1	GPM6B	Glycoprotein M6B, isoform CRA_d OS=Homo sapiens GN=GPM6B PE=4 SV=1	4.2623	1	1	1	305	33.515	6.49	119.7	107.2	116.7	112.3	89.3	87.7	85.4	81.8	113.975	86.05	0.75499	0.000119024
P02749	APOH	Beta-2-glycoprotein 1 OS=Homo sapiens GN=APOH PE=1 SV=3	44.058	12	48	12	345	38.273	7.97	103.2	106.3	126.5	119.8	90.1	89.6	82.1	82.3	113.95	86.025	0.754936	0.00334267
A0A087X1U0	TPSB2	Tryptase beta-2 OS=Homo sapiens GN=TPSB2 PE=1 SV=1	38.6986	10	195	3	292	32.555	7.25	102.4	113.9	130	109.7	88.8	86.1	80.3	88.9	114	86.025	0.754605	0.00397863
O95171	SCEL	Sciellin OS=Homo sapiens GN=SCEL PE=1 SV=2	2.76163	2	2	2	688	77.504	9.38	120.5	117.8	117.9	100	85.9	93.1	78.7	86.1	114.05	85.95	0.753617	0.0023345
B7Z5W1		cDNA FLJ54854, highly similar to Junctional adhesion molecule A OS=Homo sapiens PE=2 SV=1	36.9637	9	11	9	303	32.838	8.85	104	120.4	129.7	102.3	85.5	88.5	85.1	84.6	114.1	85.925	0.753067	0.00552815
B3VL05		Beta globin (Fragment) OS=Homo sapiens PE=3 SV=1	94.2857	17	2364	5	105	11.478	6.68	106.8	121.8	118.9	109.1	76.6	77.8	107.8	81.3	114.15	85.875	0.7523	0.0139001
P02743	APCS	Serum amyloid P-component OS=Homo sapiens GN=APCS PE=1 SV=2	28.2511	7	56	7	223	25.371	6.54	103	142.7	108.1	103.6	91.1	88.7	80.9	81.8	114.35	85.625	0.748798	0.0267308
A0A0G2JMH6	HLA-DRA	HLA class II histocompatibility antigen, DR alpha chain OS=Homo sapiens GN=HLA-DRA PE=1 SV=1	32.6772	7	75	6	254	28.603	5	138.5	108.7	99.4	111.3	86.9	85.5	81.9	87.8	114.475	85.525	0.747106	0.0144295
Q5TBU5	hCG_1773630	HCG1773630 OS=Homo sapiens GN=hCG_1773630 PE=2 SV=1	38.1579	3	8	3	76	7.85	5.31	108.4	113.7	115.9	119.9	87	81.7	83.6	89.8	114.475	85.525	0.747106	7.04852e-05
P11233	RALA	Ras-related protein Ral-A OS=Homo sapiens GN=RALA PE=1 SV=1	31.068	6	11	4	206	23.552	7.11	104.5	123.4	117.7	113.3	89	85.2	87.2	79.7	114.725	85.275	0.743299	0.000584485
Q5TEC6	HIST2H3PS2	Histone H3 OS=Homo sapiens GN=HIST2H3PS2 PE=1 SV=1	32.3529	6	111	3	136	15.421	11.27	93.5	131.3	107.7	126.6	77.8	88.9	79.5	94.8	114.775	85.25	0.742758	0.0218945
H7BY55	CD55	Complement decay-accelerating factor OS=Homo sapiens GN=CD55 PE=1 SV=2	19.8182	9	15	9	550	58.873	8.78	110.2	119.7	118.8	110.4	86.2	86.4	84.7	83.5	114.775	85.2	0.742322	3.28492e-05
Q6IAQ2	SDHC	SDHC protein OS=Homo sapiens GN=SDHC PE=2 SV=1	7.69231	1	1	1	169	18.59	9.69	106.1	109.8	133.6	110.4	75.6	73	107.9	83.6	114.975	85.025	0.739509	0.0254232
P02462	COL4A1	Collagen alpha-1(IV) chain OS=Homo sapiens GN=COL4A1 PE=1 SV=3	4.19413	4	13	4	1669	160.514	8.28	88.8	135.5	135.1	100.8	87.7	91	79.3	81.9	115.05	84.975	0.738592	0.0493083
O15230	LAMA5	Laminin subunit alpha-5 OS=Homo sapiens GN=LAMA5 PE=1 SV=8	17.9432	54	106	53	3695	399.479	7.02	103.7	121.4	125.3	110	87.2	87	81.6	83.8	115.1	84.9	0.737619	0.00111639
P08514	ITGA2B	Integrin alpha-IIb OS=Homo sapiens GN=ITGA2B PE=1 SV=3	2.6949	2	3	2	1039	113.306	5.38	105.3	106	150.6	98.5	86.5	81.7	92.3	79	115.1	84.875	0.737402	0.0493687
B7Z9B1		cDNA FLJ52398, highly similar to Cadherin-13 OS=Homo sapiens PE=2 SV=1	13.5526	8	18	8	760	83.356	5.12	96.6	124.6	118.6	120.9	89.9	85.2	78.2	86	115.175	84.825	0.736488	0.00417058
A8K7E0		cDNA FLJ76911, highly similar to Homo sapiens biglycan (BGN), mRNA OS=Homo sapiens PE=2 SV=1	56.7935	16	744	9	368	41.643	7.52	103.9	122.5	127.2	107.2	88.6	85.6	81.3	83.7	115.2	84.8	0.736111	0.00210748
P60903	S100A10	Protein S100-A10 OS=Homo sapiens GN=S100A10 PE=1 SV=2	54.6392	6	120	6	97	11.196	7.37	102.7	119.5	111.2	127.7	86.7	86.5	83.5	82.2	115.275	84.725	0.734982	0.00142878
A0A0S2Z3R6	LAMB3	Laminin beta 3 isoform 1 (Fragment) OS=Homo sapiens GN=LAMB3 PE=2 SV=1	17.4061	16	25	16	1172	129.489	7.21	109.7	118.6	125.1	108.2	87.9	86.5	80.4	83.6	115.4	84.6	0.733102	0.000373356
V9HVY1	HEL-S-78p	Epididymis secretory sperm binding protein Li 78p OS=Homo sapiens GN=HEL-S-78p PE=2 SV=1	70.4684	29	254	29	491	55.892	8.27	104.7	96.9	145.4	115.4	85.5	90	84.3	77.8	115.6	84.4	0.730104	0.0289764
Q13813	SPTAN1	Spectrin alpha chain, non-erythrocytic 1 OS=Homo sapiens GN=SPTAN1 PE=1 SV=3	62.7023	148	477	1	2472	284.364	5.35	123	124.8	99.7	115.2	86.9	92.2	83.6	74.6	115.675	84.325	0.728982	0.0036717
C7EXL7	HLA-Cw	MHC class I antigen OS=Homo sapiens GN=HLA-Cw PE=3 SV=1	53.0055	15	40	3	366	40.836	6.47	92	117.2	114.7	138.8	80.7	89.3	75.3	91.9	115.675	84.3	0.728766	0.0227005
Q9H1C7	CYSTM1	Cysteine-rich and transmembrane domain-containing protein 1 OS=Homo sapiens GN=CYSTM1 PE=1 SV=1	10.3093	1	1	1	97	10.624	4.32	120.2	120.1	119.7	103	88.9	82.2	75.6	90.3	115.75	84.25	0.727862	0.00115302
Q9H8L6	MMRN2	Multimerin-2 OS=Homo sapiens GN=MMRN2 PE=1 SV=2	19.0727	14	21	14	949	104.344	5.86	100.3	118.1	127.3	117.3	88.2	84.5	80.3	83.9	115.75	84.225	0.727646	0.00168926
O00468	AGRN	Agrin OS=Homo sapiens GN=AGRN PE=1 SV=5	29.6565	44	94	44	2067	217.092	6.39	100.3	116.2	128.2	118.5	88.1	87.8	79.4	81.5	115.8	84.2	0.727116	0.00221251
B0YJ32	LAMA3	Laminin alpha-3 chain variant 1 OS=Homo sapiens GN=LAMA3 PE=4 SV=1	14.9925	42	77	41	3335	366.714	7.24	108.9	120.4	120.6	113.6	84.4	85.4	84.3	82.4	115.875	84.125	0.725998	3.48847e-05
F5H265	UBC	Polyubiquitin-C (Fragment) OS=Homo sapiens GN=UBC PE=1 SV=1	64.4295	7	150	1	149	16.831	6.58	144.6	110.7	100.1	109.7	87.4	83.4	88	76.1	116.275	83.725	0.72006	0.0181986
P02671	FGA	Fibrinogen alpha chain OS=Homo sapiens GN=FGA PE=1 SV=2	33.9492	27	219	27	866	94.914	6.01	106.3	103.2	148.1	107.7	83.9	89.8	84.8	76.1	116.325	83.65	0.719106	0.0249765
Q5IWS5	ITLN1	Intelectin 1 OS=Homo sapiens GN=ITLN1 PE=2 SV=1	16.6134	4	6	4	313	34.955	5.82	128.6	121.5	102.7	112.9	86.5	83.8	84.3	79.6	116.425	83.55	0.717629	0.00126466
Q03591	CFHR1	Complement factor H-related protein 1 OS=Homo sapiens GN=CFHR1 PE=1 SV=2	22.4242	7	16	3	330	37.626	7.39	106.9	116.1	128	114.8	90.2	89.7	72	82.3	116.45	83.55	0.717475	0.0016546
A0A140VJM0		Testicular tissue protein Li 96 OS=Homo sapiens PE=2 SV=1	15.7945	13	24	13	1051	116.538	6.77	103.7	118.5	127.2	117.2	87	85.1	79.1	82.2	116.65	83.35	0.714531	0.000650402
A8K2W3		cDNA FLJ78516 OS=Homo sapiens PE=2 SV=1	37.4118	15	77	15	425	47.073	5.25	117.5	113.4	110.9	125.9	85	85	78.8	83.5	116.925	83.075	0.710498	8.21286e-05
A8K0N4		cDNA FLJ78169, highly similar to Homo sapiens transmembrane 4 superfamily member 11 (TM4SF11), mRNA OS=Homo sapiens PE=2 SV=1	21.4286	2	2	2	182	19.989	9.36	123.5	115.3	121.4	107.7	83.4	82.4	84.9	81.4	116.975	83.025	0.709767	8.40468e-05
B4DL31		cDNA FLJ52681, highly similar to HLA class I histocompatibility antigen, alpha chain E OS=Homo sapiens PE=2 SV=1	22.3058	7	22	4	399	44.435	6.48	114.6	123.8	124.9	105.7	79.8	85.3	82.2	83.7	117.25	82.75	0.705757	0.000304399
Q6UXG8	BTNL9	Butyrophilin-like protein 9 OS=Homo sapiens GN=BTNL9 PE=2 SV=1	5.42056	3	3	3	535	59.679	6.44	106.8	123.5	124.9	113.9	78.7	88.6	83.7	79.9	117.275	82.725	0.705393	0.00036812
Q5BKZ8	HSPA12B	HSPA12B protein (Fragment) OS=Homo sapiens GN=HSPA12B PE=2 SV=1	26.3464	15	26	13	687	75.858	9.09	109.9	119.4	120.9	119.1	86.2	82.2	85.6	76.7	117.325	82.675	0.704667	4.53735e-05
Q9BUM6		COL6A2 protein OS=Homo sapiens PE=2 SV=1	39.5294	17	414	1	425	47.421	5.45	108.4	127.7	113.9	119.5	85.8	82.8	80.9	81.2	117.375	82.675	0.704366	0.000186629
P51636	CAV2	Caveolin-2 OS=Homo sapiens GN=CAV2 PE=1 SV=2	25.9259	3	7	3	162	18.279	5.27	106.4	123.3	133	106.7	84.9	88	74.7	83	117.35	82.65	0.704303	0.00281057
W0Z7M9	mkl1	MKL/myocardin-like protein 1 OS=Homo sapiens GN=mkl1 PE=1 SV=1	0.724638	1	1	1	966	102.938	5.87	106.9	108.5	139.1	115.4	79.3	95.3	73.3	82.1	117.475	82.5	0.702277	0.00722131
Q9NRN5	OLFML3	Olfactomedin-like protein 3 OS=Homo sapiens GN=OLFML3 PE=2 SV=1	41.133	14	21	14	406	45.981	6.57	113.8	109.4	116.8	130.1	87.2	74.8	88.8	79.1	117.525	82.475	0.701766	0.000744205
P19075	TSPAN8	Tetraspanin-8 OS=Homo sapiens GN=TSPAN8 PE=1 SV=1	10.1266	2	2	2	237	26.026	5.6	91.5	110.5	132.1	136.2	87.2	84.5	84.3	73.9	117.575	82.475	0.701467	0.017249
P12821	ACE	Angiotensin-converting enzyme OS=Homo sapiens GN=ACE PE=1 SV=1	24.5789	25	35	25	1306	149.62	6.39	105.5	124.1	134.5	106.1	84.3	85.9	78.4	81.2	117.55	82.45	0.701404	0.0029793
Q7Z528		E3-16 OS=Homo sapiens PE=2 SV=1	3.38346	1	1	1	266	30.405	5.22	96	136.7	131.3	106.4	79	91.9	75.2	83.4	117.6	82.375	0.700468	0.0147588
A0A0K3AYW4	HLA-DRB1	MHC class II antigen (Fragment) OS=Homo sapiens GN=HLA-DRB1 PE=4 SV=1	37.5	4	6	2	72	8.659	6.29	102.5	125.4	140.2	102.5	82.2	84.9	78.8	83.5	117.65	82.35	0.699958	0.00921034
J3KNB4	CAMP	Cathelicidin antimicrobial peptide OS=Homo sapiens GN=CAMP PE=1 SV=1	23.1214	5	7	5	173	19.578	9.41	105.1	103.5	133.5	129.2	81.6	80.3	91	75.8	117.825	82.175	0.697433	0.00568614
D3DPG9	CALCRL	Calcitonin receptor-like, isoform CRA_a OS=Homo sapiens GN=CALCRL PE=3 SV=1	8.89831	3	6	3	472	54.283	6.77	101.2	126.6	126.7	116.8	85.5	84.9	84.8	73.4	117.825	82.15	0.69722	0.00176124
Q99715	COL12A1	Collagen alpha-1(XII) chain OS=Homo sapiens GN=COL12A1 PE=1 SV=2	33.9863	76	141	76	3063	332.941	5.53	105.1	119.2	140.9	106.2	85.2	86.3	78.9	78.2	117.85	82.15	0.697073	0.00594981
Q9NRC6	SPTBN5	Spectrin beta chain, non-erythrocytic 5 OS=Homo sapiens GN=SPTBN5 PE=1 SV=2	0.190528	1	1	1	3674	416.493	6.65	126.7	121.2	141.3	82.2	78.5	99.6	77.2	73.2	117.85	82.125	0.69686	0.0427779
B7Z8Y6		cDNA FLJ58394, highly similar to Platelet endothelial cell adhesion molecule OS=Homo sapiens PE=2 SV=1	36.6985	22	49	2	733	81.728	6.71	99.4	132.3	135.6	104.5	90.9	85.2	84.6	67.5	117.95	82.05	0.695634	0.014747
O95858	TSPAN15	Tetraspanin-15 OS=Homo sapiens GN=TSPAN15 PE=1 SV=1	3.40136	1	1	1	294	33.143	5.48	115.9	105.6	137.5	112.8	85.1	83.6	80.7	78.7	117.95	82.025	0.695422	0.00217274
D3DX19	CLDN5	Claudin OS=Homo sapiens GN=CLDN5 PE=1 SV=1	9.24092	2	5	2	303	31.605	9.07	104.5	119	126.6	121.8	77.9	83.3	86.6	80.3	117.975	82.025	0.695274	0.000415142
A0A024R9E4	MAL2	Mal, T-cell differentiation protein 2, isoform CRA_a OS=Homo sapiens GN=MAL2 PE=4 SV=1	6.25	1	1	1	176	19.113	6.24	117.4	108.4	120.3	125.8	88.2	81.6	79	79.2	117.975	82	0.695063	0.000143497
F1DSG4	AQP4	Aquaporin 4 transcript variant a OS=Homo sapiens GN=AQP4 PE=2 SV=1	11.1455	2	3	2	323	34.807	7.66	119.9	128.4	109.2	114.5	85.6	90.3	73.6	78.5	118	82	0.694915	0.000622213
Q8N699	MYCT1	Myc target protein 1 OS=Homo sapiens GN=MYCT1 PE=1 SV=1	5.10638	1	1	1	235	26.576	9.83	101.5	117.5	134.7	119	82.7	90.2	75.2	79.2	118.175	81.825	0.692405	0.00285043
Q8IWA5	SLC44A2	Choline transporter-like protein 2 OS=Homo sapiens GN=SLC44A2 PE=1 SV=3	13.881	9	13	9	706	80.071	8.57	96.5	127.8	136.8	112	87	82.4	76.2	81.3	118.275	81.725	0.690974	0.0071918
Q9NVG8	TBC1D13	TBC1 domain family member 13 OS=Homo sapiens GN=TBC1D13 PE=1 SV=3	4.5	1	1	1	400	46.524	5.24	133.4	124.7	118.9	96.5	73.7	77.4	104.2	71.1	118.375	81.6	0.689335	0.0154086
P02775	PPBP	Platelet basic protein OS=Homo sapiens GN=PPBP PE=1 SV=3	7.8125	1	2	1	128	13.885	8.79	112.3	109	129.6	123.3	80.9	88.3	77.8	78.7	118.55	81.425	0.686841	0.000442461
A8TX70	COL6A5	Collagen alpha-5(VI) chain OS=Homo sapiens GN=COL6A5 PE=1 SV=1	18.6233	40	58	37	2615	289.744	6.95	108.8	123.1	130.8	111.8	84.4	85	79.1	77	118.625	81.375	0.685985	0.000487565
P28799	GRN	Granulins OS=Homo sapiens GN=GRN PE=1 SV=2	5.90219	3	3	3	593	63.5	6.83	120.8	112.7	91.2	151	88.4	81.4	61.7	93	118.925	81.125	0.682153	0.0371896
P57087	JAM2	Junctional adhesion molecule B OS=Homo sapiens GN=JAM2 PE=1 SV=1	9.73154	2	3	2	298	33.186	9.09	99.8	121.8	138.8	115.6	84.8	82.9	74.7	81.6	119	81	0.680672	0.00390505
E6Y8C6	PRF1	Perforin 1 OS=Homo sapiens GN=PRF1 PE=2 SV=1	9.90991	3	5	3	555	61.308	7.83	102.2	112.3	141.8	119.8	81	83.1	75.3	84.6	119.025	81	0.680529	0.00458349
Q6UWY5	OLFML1	Olfactomedin-like protein 1 OS=Homo sapiens GN=OLFML1 PE=1 SV=2	38.806	15	40	15	402	45.921	8.09	106.6	114.6	124.9	130.1	85.6	76.5	85	76.7	119.05	80.95	0.679966	0.000609871
A0A140VJW3	SUSD2	Sushi domain containing 2, isoform CRA_a OS=Homo sapiens GN=SUSD2 PE=2 SV=1	25.7908	13	36	13	822	90.15	6.28	110	125.9	134.3	106.2	81.9	80.2	81	80.5	119.1	80.9	0.679261	0.00119577
Q9BXM0	PRX	Periaxin OS=Homo sapiens GN=PRX PE=1 SV=2	9.1718	6	6	6	1461	154.807	7.5	109	127.8	125.4	114.8	99.9	83.9	70.5	68.8	119.25	80.775	0.677358	0.00391634
B7VU68	HLA-B	MHC class I antigen (Fragment) OS=Homo sapiens GN=HLA-B PE=3 SV=1	55.6777	15	93	1	273	31.601	5.97	110.3	134.4	148.6	83.8	77.2	97.7	71.4	76.5	119.275	80.7	0.676588	0.045871
B7ZKQ8	PODXL	PODXL protein OS=Homo sapiens GN=PODXL PE=2 SV=1	8.75	5	11	5	560	58.839	5.49	104.3	130	128	115.8	87.2	85.2	76.2	73.3	119.525	80.475	0.67329	0.00126788
P35625	TIMP3	Metalloproteinase inhibitor 3 OS=Homo sapiens GN=TIMP3 PE=1 SV=2	39.3365	9	20	9	211	24.129	8.72	99.1	145.6	119.3	116	83.8	83.6	75.9	76.6	120	79.975	0.666458	0.00662668
Q53G01	CLIC5	Chloride intracellular channel protein (Fragment) OS=Homo sapiens GN=CLIC5 PE=2 SV=1	45.0199	7	11	6	251	28.161	6	120	118.7	120.1	121.5	82.5	83.7	81.1	72.4	120.075	79.925	0.665626	4.95508e-06
A6NCI8	C2orf78	Uncharacterized protein C2orf78 OS=Homo sapiens GN=C2orf78 PE=2 SV=3	0.867679	1	2	1	922	100.108	9.03	117.3	140.4	130.2	92.8	78.5	92.2	71.8	76.7	120.175	79.8	0.664032	0.0111538
Q03135	CAV1	Caveolin-1 OS=Homo sapiens GN=CAV1 PE=1 SV=4	67.9775	11	153	11	178	20.458	6.02	102.8	131.1	117.8	129.4	84.1	83	73.9	78	120.275	79.75	0.663064	0.00111541
P07204	THBD	Thrombomodulin OS=Homo sapiens GN=THBD PE=1 SV=2	6.6087	4	4	4	575	60.289	4.92	93.6	130.7	150.3	106.6	80.9	94.7	70.3	73	120.3	79.725	0.662718	0.0255758
P28906	CD34	Hematopoietic progenitor cell antigen CD34 OS=Homo sapiens GN=CD34 PE=1 SV=2	19.2208	5	6	5	385	40.691	7.37	104.4	117.4	110.8	148.5	84.9	76.4	72.4	85.1	120.275	79.7	0.662648	0.00754954
P02745	C1QA	Complement C1q subcomponent subunit A OS=Homo sapiens GN=C1QA PE=1 SV=2	4.08163	1	1	1	245	26	9.11	112.1	108.5	120.6	140.6	81.9	88.6	77.9	69.9	120.45	79.575	0.660648	0.00245135
A4D1B1	CD36	CD36 antigen (Collagen type I receptor, thrombospondin receptor) OS=Homo sapiens GN=CD36 PE=2 SV=1	25	9	17	9	472	53.019	7.96	102.4	130.8	121.6	128.4	84.2	76.6	78	77.9	120.8	79.175	0.655422	0.000776116
A0A060CZ20	HLA-A	MHC class I antigen OS=Homo sapiens GN=HLA-A PE=3 SV=1	58.3562	18	85	1	365	40.924	6.84	100.6	118	147.2	117.8	105.1	70.4	62.8	78.1	120.9	79.1	0.65426	0.0203251
A0A0A1TTQ0	LU	Lutheran blood group glycoprotein (Fragment) OS=Homo sapiens GN=LU PE=4 SV=1	41.0828	21	64	21	628	67.299	5.81	106.1	124.4	134.3	120	80.7	80	77.6	77	121.2	78.825	0.650371	0.00037625
O15551	CLDN3	Claudin-3 OS=Homo sapiens GN=CLDN3 PE=1 SV=1	7.27273	1	4	1	220	23.303	8.05	117.2	103.8	128.8	136.4	86.2	74.2	83.4	70	121.55	78.45	0.645413	0.00175772
P02679	FGG	Fibrinogen gamma chain OS=Homo sapiens GN=FGG PE=1 SV=3	62.0309	26	217	3	453	51.479	5.62	97.3	106.6	158.7	123.9	78.5	88.2	75.2	71.6	121.625	78.375	0.644399	0.0213663
P11686	SFTPC	Pulmonary surfactant-associated protein C OS=Homo sapiens GN=SFTPC PE=1 SV=2	14.7208	2	3	1	197	21.039	6.65	123.2	113.9	150.7	99.3	71.7	95.1	73.3	72.7	121.775	78.2	0.642168	0.0117862
P12429	ANXA3	Annexin A3 OS=Homo sapiens GN=ANXA3 PE=1 SV=3	58.5139	19	47	19	323	36.353	5.92	112.3	121	132.1	124.4	77.4	81.6	77.9	73.4	122.45	77.575	0.633524	5.4019e-05
B7ZKY6	MME	Membrane metallo-endopeptidase OS=Homo sapiens GN=MME PE=2 SV=1	24.9333	15	26	15	750	85.459	5.91	105.2	122.9	129.9	132.1	81.1	76.2	76.6	76	122.525	77.475	0.63232	0.000351377
Q86T13	CLEC14A	C-type lectin domain family 14 member A OS=Homo sapiens GN=CLEC14A PE=1 SV=1	16.9388	6	8	6	490	51.603	6.35	114	124.6	129.7	123.5	79.6	80	71.1	77.5	122.95	77.05	0.626678	2.16518e-05
V9GYM3	APOA2	Apolipoprotein A-II OS=Homo sapiens GN=APOA2 PE=1 SV=1	30.8271	5	17	5	133	14.905	8.27	126.5	114.5	109.8	144	78	78.6	76.3	72.3	123.7	76.3	0.616815	0.000875894
Q96AP7	ESAM	Endothelial cell-selective adhesion molecule OS=Homo sapiens GN=ESAM PE=1 SV=1	6.41026	2	2	2	390	41.151	9.32	99.6	136.1	136	124.2	83.1	79	69.9	72.1	123.975	76.025	0.613228	0.00190345
A0A075B6Y9	TRAJ42	Protein TRAJ42 (Fragment) OS=Homo sapiens GN=TRAJ42 PE=4 SV=1	63.6364	1	1	1	22	2.274	10.01	137.4	145	102.8	111.7	75.6	72.4	65.2	90	124.225	75.8	0.610183	0.00528979
A6NMZ7	COL6A6	Collagen alpha-6(VI) chain OS=Homo sapiens GN=COL6A6 PE=1 SV=2	36.8095	71	200	68	2263	247.019	6.89	106	139.9	128.8	123.3	81.3	77.9	72	70.8	124.5	75.5	0.606426	0.000609528
A3R0T8	HIST1H1E	Histone 1, H1e OS=Homo sapiens GN=HIST1H1E PE=2 SV=1	47.4886	14	60	3	219	21.852	11.03	126.5	107.4	94.8	170.9	70.5	69.9	63.7	96.3	124.9	75.1	0.601281	0.0336488
Q10589	BST2	Bone marrow stromal antigen 2 OS=Homo sapiens GN=BST2 PE=1 SV=1	18.8889	3	6	3	180	19.756	5.6	102.7	133.8	138.4	127.5	84.4	74.8	66.7	71.7	125.6	74.4	0.592357	0.00112195
A0A0D9SF54	SPTAN1	Spectrin alpha chain, non-erythrocytic 1 OS=Homo sapiens GN=SPTAN1 PE=1 SV=1	63.2072	148	475	1	2457	282.662	5.34	123.5	125.8	93.8	161.1	82.4	68.1	70.5	74.7	126.05	73.925	0.586474	0.0101965
A0A0A8LE32	HLA-DRB1	MHC class II antigen OS=Homo sapiens GN=HLA-DRB1 PE=2 SV=1	42.8571	9	20	3	266	29.88	7.44	107.1	149.4	188.6	77.6	60.4	81.9	75.5	59.4	130.675	69.3	0.530323	0.0489389
B4DNX3		cDNA FLJ56412, highly similar to Advanced glycosylation end product-specific receptor OS=Homo sapiens PE=2 SV=1	37.2414	9	55	9	435	45.952	6.57	105.9	139.5	160.5	120.6	73.3	68.1	65.2	66.8	131.625	68.35	0.519278	0.00184508
P22748	CA4	Carbonic anhydrase 4 OS=Homo sapiens GN=CA4 PE=1 SV=2	44.2308	11	23	11	312	35.01	7.83	120.5	146.7	130.5	134.9	69.2	68.8	65.1	64.3	133.15	66.85	0.502065	2.13335e-05
B2R7Y7		Transporter OS=Homo sapiens PE=2 SV=1	6.34921	4	4	4	630	70.207	6.43	101.8	132.1	181.3	117.7	71.3	70.2	62.5	63.1	133.225	66.775	0.50122	0.00862068
D5H3V7	HLA-A	MHC class I antigen (Fragment) OS=Homo sapiens GN=HLA-A PE=3 SV=1	63.0872	17	84	1	298	33.965	6.71	100.9	107.7	180.3	152.3	88.6	55.1	61	54.2	135.3	64.725	0.478381	0.0137754
P54851	EMP2	Epithelial membrane protein 2 OS=Homo sapiens GN=EMP2 PE=1 SV=1	5.98802	2	6	2	167	19.186	7.62	117.3	153.9	161.7	128.2	57	71.9	59.4	50.5	140.275	59.7	0.425593	0.000401597
H2A0A4	HLA-DRB3	MHC class II antigen (Fragment) OS=Homo sapiens GN=HLA-DRB3 PE=3 SV=1	42.623	7	15	2	183	21.396	6.52	127	204.9	265.4	66.4	22.7	58.3	46.3	8.9	165.925	34.05	0.205213	0.0263385
