# Supplementary material for: Quantitative proteomic characterization of lung tissue in idiopathic pulmonary fibrosis
Source: Clin Proteomics. 2019 Feb 6;16:6. doi: 10.1186/s12014-019-9226-4 (PMC6364390; doi:10.1186/s12014-019-9226-4)
Supplement: Supplementary file 3 — Additional file 3. Identified matrisomal proteins in lung tissue from IPF. [file 12014_2019_9226_MOESM3_ESM.xls]

## Sheet: Sheet1
Gene Name（Excel1）	Gene Name(Excel2)
ABI3BP	HOOK1	#N/A
ADIPOQ	NEFM	#N/A
AEBP1	KRT5	#N/A
AGRN	DMBT1	DMBT1
AMBN		#N/A
AMELX	SCGB1A1	#N/A
AMELY		#N/A
BGLAP	GSTA1	#N/A
BMPER	KRT17	#N/A
BSPH1	INA	#N/A
CDCP2	NNMT	#N/A
CILP	MZB1	#N/A
CILP2	KRT76	#N/A
COCH	S100A2	S100A2
COLQ	CAPS	#N/A
COMP	SFN	#N/A
CRELD1	KRT15	#N/A
CRELD2	TAGLN	#N/A
CRIM1	DKFZp686E23209	#N/A
CRISPLD1		#N/A
CRISPLD2	FTH1	#N/A
CTGF	ACT	#N/A
CTHRC1	AGR2	#N/A
CYR61		#N/A
DDX26B	PSEN2	#N/A
DMBT1	TSPAN1	#N/A
DMP1	MT1G	#N/A
DPT	SELM	#N/A
DSPP	FTL	#N/A
ECM1	RRBP1	#N/A
ECM2	ACTN1	#N/A
EDIL3		#N/A
EFEMP1	FAU	#N/A
EFEMP2	CSPG2	#N/A
EGFLAM	TPM4	#N/A
ELN	FLNC	#N/A
ELSPBP1	CD163	#N/A
EMID1	SEC11C	#N/A
EMILIN1		#N/A
EMILIN2	JAKMIP2	#N/A
EMILIN3	CLIC6	#N/A
EYS		#N/A
FBLN1	TPPP3	#N/A
FBLN2	ITGA7	#N/A
FBLN5	V2-17	#N/A
FBLN7	TXNDC5	#N/A
FBN1	RPL26	#N/A
FBN2	LGALS7	LGALS7
FBN3	COL1A1	COL1A1
FGA	KRT19	#N/A
FGB	PGM5	#N/A
FGG	HNMT	#N/A
FGL1	SERPINB3	SERPINB3
FGL2	RPL36A	#N/A
FN1	CTSB	CTSB
FNDC1	TNC	TNC
FNDC7	PBEF1	#N/A
FNDC8	MUC5AC	MUC5AC
FRAS1		#N/A
GAS6	CLC	CLC
GLDN	NPC2	#N/A
HMCN1	MANF	#N/A
HMCN2	LDHA	#N/A
IBSP		#N/A
IGFALS	CA3	#N/A
IGFBP1	RPS27L	#N/A
IGFBP2	NME1-NME2	#N/A
IGFBP3	HEL-S-14	#N/A
IGFBP4	POTEF	#N/A
IGFBP5	SORBS1	#N/A
IGFBP6	CNBP	#N/A
IGFBP7	PDLIM3	#N/A
IGFBPL1	PLIN4	#N/A
IGSF10	ASPN	ASPN
KAL1	HEL-S-97n	#N/A
KCP	TPM2b	#N/A
LAMA1	PIGR	#N/A
LAMA2		#N/A
LAMA3	KRT8	#N/A
LAMA4	ALDH1B1	#N/A
LAMA5		#N/A
LAMB1		#N/A
LAMB2	ALDH3A1	#N/A
LAMB3	MTSS1	#N/A
LAMB4	RPL35	#N/A
LAMC1		#N/A
LAMC2		#N/A
LAMC3	TEP1	#N/A
LGI1		#N/A
LGI2		#N/A
LGI3	TPM1	#N/A
LGI4		#N/A
LRG1	HSPH1	#N/A
LTBP1	LIPJ	#N/A
LTBP2	PKM2	#N/A
LTBP3	DPP3	#N/A
LTBP4	MOCS2	#N/A
MATN1		#N/A
MATN2	RPL22	#N/A
MATN3	RCN3	#N/A
MATN4	COLEC12	COLEC12
MEPE	HDHD2	#N/A
MFAP1	CRP	#N/A
MFAP2	MAP1B	#N/A
MFAP3	MYDGF	#N/A
MFAP4	AKR1C2	#N/A
MFAP5	EEF1G	#N/A
MFGE8	UBE2L3	#N/A
MGP	NANS	#N/A
MMRN1	RPS28	#N/A
MMRN2		#N/A
MXRA5	KIRREL	#N/A
NDNF	PDIA4	#N/A
NELL1	PHP14	#N/A
NELL2	SYNM	#N/A
NID1	SET	#N/A
NID2	LDHB	#N/A
NOV	FAM21C	#N/A
NPNT	COL14A1	COL14A1
NTN1	EEF2	#N/A
NTN3	P3H1	#N/A
NTN4		#N/A
NTN5		#N/A
NTNG1	SUMO1	#N/A
NTNG2	LIN7B	#N/A
OIT3	HEL32	#N/A
OTOG	SIAE	#N/A
OTOL1	ATIC	#N/A
PAPLN	TH1L	#N/A
PCOLCE	CTSL1	#N/A
PCOLCE2	PDLIM7	#N/A
POMZP3	CRABP2	#N/A
POSTN	PFDN6	#N/A
PXDN	ARF4	#N/A
PXDNL	ISG15	#N/A
RELN	KRT12	#N/A
RSPO1	NDUFC2-KCTD14	#N/A
RSPO2	HEXB	#N/A
RSPO3	CIRBP	#N/A
RSPO4	FABP3	#N/A
SBSPON	SETD3	#N/A
SLIT1	PDIA6	#N/A
SLIT2	GPI	#N/A
SLIT3	LPGAT1	#N/A
SMOC1	SSR1	#N/A
SMOC2		#N/A
SNED1	COL15A1	COL15A1
SPARC	EPPK1	#N/A
SPARCL1	PGAM1	#N/A
SPON1	P4HB	#N/A
SPON2		#N/A
SPP1	GARS	#N/A
SRPX	FILIP1L	#N/A
SRPX2	AKAP7	#N/A
SSPO	APEX1	#N/A
SVEP1	ANKRD30A	#N/A
TECTA	STS	#N/A
TECTB	ANXA8L1	ANXA8L1
TGFBI		#N/A
THBS1	LRRC59	#N/A
THBS2	STBD1	#N/A
THBS3	NME1	#N/A
THBS4	TPM1	#N/A
THSD4	JCHAIN	#N/A
TINAG	PTGFRN	#N/A
TINAGL1	PLIN3	#N/A
TNC	ACBD3	#N/A
TNFAIP6	HNRPA1	#N/A
TNN	ALYREF	#N/A
TNR	PPIB	#N/A
TNXB	HEL-S-29	#N/A
TSKU	EEF1D	#N/A
TSPEAR	FKBP5	#N/A
VIT		#N/A
VTN	GAPDH	#N/A
VWA1		#N/A
VWA2		#N/A
VWA3A		#N/A
VWA3B		#N/A
VWA5A	CYCS	#N/A
VWA5B1	PFN2	#N/A
VWA5B2	TPMT	#N/A
VWA7	VSIG4	#N/A
VWA9	MOB1B	#N/A
VWCE	GM2A	#N/A
VWDE	HSP90AA1	#N/A
VWF	AIFM2	#N/A
WISP1	PTBP3	#N/A
WISP2		#N/A
WISP3	ANP32B	#N/A
ZP1		#N/A
ZP2	RPS27	#N/A
ZP3	PPA1	#N/A
ZP4	PRDX5	#N/A
ZPLD1	ASCC3	#N/A
COL10A1	IGKV2D-40	#N/A
COL11A1	KDELR1	#N/A
COL11A2	VARS	#N/A
COL12A1	CTSA	CTSA
COL13A1	RPLP1	#N/A
COL14A1	HSP90AB1	#N/A
COL15A1	RPL8	#N/A
COL16A1	NASP	#N/A
COL17A1	FLJ00382	#N/A
COL18A1	SERPINB5	SERPINB5
COL19A1	DPP7	#N/A
COL1A1	FAH	#N/A
COL1A2		#N/A
COL20A1	NXN	#N/A
COL21A1	RWDD4	#N/A
COL22A1	PLS1	#N/A
COL23A1	ARHGAP1	#N/A
COL24A1	AIF1	#N/A
COL25A1	HEL-S-71	#N/A
COL26A1	SYNC	#N/A
COL27A1	ASS1	#N/A
COL28A1		#N/A
COL2A1	scFv	#N/A
COL3A1	MRPL9	#N/A
COL4A1	ENO1	#N/A
COL4A2	COX4NB	#N/A
COL4A3	TWF1	#N/A
COL4A4	HEL-S-89n	#N/A
COL4A5	FKBP9	#N/A
COL4A6	SEPT8	#N/A
COL5A1	IGL@	#N/A
COL5A2		#N/A
COL5A3		#N/A
COL6A1	EEF1B2	#N/A
COL6A2	MYLK	#N/A
COL6A3	GMPPA	#N/A
COL6A5	THY1	#N/A
COL6A6	NDUFA7	#N/A
COL7A1	RPL13	#N/A
COL8A1	COX2	#N/A
COL8A2	RPL23A	#N/A
COL9A1	PGM2	#N/A
COL9A2	PITRM1	#N/A
COL9A3	RPS15	#N/A
ACAN	AKR1A1	#N/A
ASPN	CORO1A	#N/A
BCAN	SPCS2	#N/A
BGN	MDH1	#N/A
CHAD		#N/A
CHADL	TPM2	#N/A
DCN		#N/A
EPYC	TKT	#N/A
ESM1		#N/A
FMOD	SMS	#N/A
HAPLN1	NAGK	#N/A
HAPLN2	PDXDC1	#N/A
HAPLN3	TXNDC17	#N/A
HAPLN4	PPP1R14A	#N/A
HSPG2	SYNPO2	#N/A
IMPG1	AHCY	#N/A
IMPG2	GLRX	#N/A
KERA	ACTN1	#N/A
LUM	MAPRE2	#N/A
NCAN	SRM	#N/A
NYX	SPATA20	#N/A
OGN	HAAO	#N/A
OMD	MCEE	#N/A
OPTC	RPS14	#N/A
PODN		#N/A
PODNL1	APRT	#N/A
PRELP	GMPPB	#N/A
PRG2	OSGEPL1	#N/A
PRG3	DKFZp686M24262	#N/A
PRG4	POTEKP	#N/A
SPOCK1	DKFZp666D193	#N/A
SPOCK2	STAG1	#N/A
SPOCK3	GFPT1	#N/A
SRGN	RBBP9	#N/A
VCAN	CD209	CD209
ANXA1	LOC102723971	#N/A
ANXA10	IKBIP	#N/A
ANXA11		#N/A
ANXA13	PALLD	#N/A
ANXA2	PPP1R7	#N/A
ANXA3	RANGAP1	#N/A
ANXA4	TMED2	#N/A
ANXA5	TARS	#N/A
ANXA6	PFDN4	#N/A
ANXA7		#N/A
ANXA8	HN1	#N/A
ANXA8L1	MYH11	#N/A
ANXA9	UBE2L6	#N/A
C1QA	PFKP	#N/A
C1QB	AKR1C3	#N/A
C1QC	COPG1	#N/A
C1QL1	BPNT1	#N/A
C1QL2	SARS2	#N/A
C1QL3	PGD	#N/A
C1QL4	UBQLN4	#N/A
C1QTNF1	CALU	#N/A
C1QTNF2	THYN1	#N/A
C1QTNF3		#N/A
C1QTNF4	C11orf68	#N/A
C1QTNF5	PPOX	#N/A
C1QTNF6	TPT1	#N/A
C1QTNF7	PDLIM5	#N/A
C1QTNF8	TPM4	#N/A
C1QTNF9	STEAP4	#N/A
CD209	GCHFR	#N/A
CLC	HSP90B1	#N/A
CLEC10A	HEBP2	#N/A
CLEC11A	SPRYD4	#N/A
CLEC12A		#N/A
CLEC12B	NGLY1	NGLY1
CLEC14A	PCNA	#N/A
CLEC17A	HYOU1	#N/A
CLEC18A	RPL37A	#N/A
CLEC18B	LMOD1	#N/A
CLEC18C	EIF5B	#N/A
CLEC19A	YWHAQ	#N/A
CLEC1A		#N/A
CLEC1B	ACO1	#N/A
CLEC2A	DIDO1	#N/A
CLEC2B	LSM2	#N/A
CLEC2D	POMT1	#N/A
CLEC2L		#N/A
CLEC3A	GRSF1	#N/A
CLEC3B	CPPED1	#N/A
CLEC4A	DUSP23	#N/A
CLEC4C	RPL29	#N/A
CLEC4D	FMO3	#N/A
CLEC4E	UCHL1	#N/A
CLEC4F	CNOT3	#N/A
CLEC4G	RPS16	#N/A
CLEC4M		#N/A
CLEC5A		#N/A
CLEC6A	PGK1	#N/A
CLEC7A	UBA6	#N/A
CLEC9A		#N/A
COLEC10		#N/A
COLEC11	FKBP1A	#N/A
COLEC12	PDLIM1	#N/A
CSPG4	COPZ1	#N/A
CSPG5	TMEM189-UBE2V1	#N/A
ELFN1	GZMK	#N/A
ELFN2	RBP1	#N/A
EMCN	CMPK	#N/A
FCN1	BET1	#N/A
FCN2	JMJD4	#N/A
FCN3	ARL3	#N/A
FREM1	SLMAP	#N/A
FREM2	ACP2	#N/A
FREM3	GPX4	#N/A
GPC1	PRTN3	#N/A
GPC2	AP1B1	#N/A
GPC3	YWHAZ	#N/A
GPC4	RPL36	#N/A
GPC5	SLC25A46	#N/A
GPC6	RPS25	#N/A
GREM1	IDH2	#N/A
GRIFIN	HSD17B8	#N/A
HPX	HEL-S-80p	#N/A
HSPC159	CAB39L	#N/A
ITLN1	PPP3CC	#N/A
ITLN2	PLTP	#N/A
LGALS1		#N/A
LGALS12	ERGIC3	#N/A
LGALS13	SERPINH1	SERPINH1
LGALS14		#N/A
LGALS16	RAB13	#N/A
LGALS2	HEL-176	#N/A
LGALS3		#N/A
LGALS4	PARK7	#N/A
LGALS7	GLRX5	#N/A
LGALS8	ALDH1A2	#N/A
LGALS9	IAH1	#N/A
LGALS9B	EIF4A2	#N/A
LGALS9C	MIF	#N/A
LMAN1	DUSP3	#N/A
LMAN1L	TBCA	#N/A
MBL2	PACS1	#N/A
MUC1	MICAL3	#N/A
MUC12		#N/A
MUC13		#N/A
MUC15	RPS20	#N/A
MUC16	BROX	#N/A
MUC17	HSBP1	#N/A
MUC19	COTL1	#N/A
MUC2		#N/A
MUC20		#N/A
MUC21	ACAD8	#N/A
MUC22	TPI1	#N/A
MUC3A	RPS21	#N/A
MUC4		#N/A
MUC5AC	RPL17-C18orf32	#N/A
MUC5B	PYGL	#N/A
MUC6	COPE	#N/A
MUC7		#N/A
MUC8	CFL1	#N/A
MUCL1	FHL2	#N/A
OVGP1	DDX39B	#N/A
PARM1	RPL28	#N/A
PLXDC1	PFN1	#N/A
PLXDC2	UBE2K	#N/A
PLXNA1	SRPRB	#N/A
PLXNA2	PRRC1	#N/A
PLXNA3	SEC61B	#N/A
PLXNA4	CNDP2	#N/A
PLXNB1	UBE2I	#N/A
PLXNB2	OLA1	#N/A
PLXNB3	UFM1	#N/A
PLXNC1	PDIA3	#N/A
PLXND1	ALDH18A1	#N/A
PROL1	CALD1	#N/A
REG1A	RPL24	#N/A
REG1B		#N/A
REG3A	CD163	#N/A
REG3G	RPL7	#N/A
REG4	SNF8	#N/A
SDC1	TBCEL	#N/A
SDC2	TBC1D2	#N/A
SDC3	PTGES3	#N/A
SDC4		#N/A
SEMA3A		#N/A
SEMA3B	ARCN1	#N/A
SEMA3C	RPS18	#N/A
SEMA3D	LCP2	#N/A
SEMA3E	SRPRA	#N/A
SEMA3F		#N/A
SEMA3G	BASP1	#N/A
SEMA4A	ERH	#N/A
SEMA4B		#N/A
SEMA4C	API5	#N/A
SEMA4D	HNRPF	#N/A
SEMA4F	ESD	#N/A
SEMA4G	LPP	#N/A
SEMA5A	EEF1A1	#N/A
SEMA5B	GGCT	#N/A
SEMA6A		#N/A
SEMA6B	THOC3	#N/A
SEMA6C	AARS	#N/A
SEMA6D	ARHGDIB	#N/A
SEMA7A	CCDC6	#N/A
SFTA2	SAMHD1	#N/A
SFTA3		#N/A
SFTPA1	FBP2	#N/A
SFTPA2	ZFR	#N/A
SFTPB	CBR1	#N/A
SFTPC	ZNF207	#N/A
SFTPD	STT3A	#N/A
A2M		#N/A
A2ML1	THOP1	#N/A
ADAM10	LSM7	#N/A
ADAM11	DNAJC3	#N/A
ADAM12	NARS	#N/A
ADAM15		#N/A
ADAM17	UBE1	#N/A
ADAM18	RAD50	#N/A
ADAM19	TXNDC12	#N/A
ADAM2		#N/A
ADAM20	S100A4	S100A4
ADAM21		#N/A
ADAM22	CD59	#N/A
ADAM23	ALB	#N/A
ADAM28		#N/A
ADAM29	DKFZp781F1414	#N/A
ADAM30	LYZ	#N/A
ADAM32		#N/A
ADAM33	FETUB	#N/A
ADAM7	APOC3	#N/A
ADAM8	TACSTD2	#N/A
ADAM9	COL6A2	COL6A2
ADAMDEC1	SERPIND1	SERPIND1
ADAMTS1		#N/A
ADAMTS10	RBP4	#N/A
ADAMTS12	SLC9A3R2	#N/A
ADAMTS13	CAT	#N/A
ADAMTS14	COL6A1	COL6A1
ADAMTS15	LAMC1	LAMC1
ADAMTS16	AHNAK	#N/A
ADAMTS17	HEL-S-71p	#N/A
ADAMTS18	EVPL	#N/A
ADAMTS19	AOC3	#N/A
ADAMTS2	PSIP1	#N/A
ADAMTS20	EPCAM	#N/A
ADAMTS3	LAMB2	LAMB2
ADAMTS4	AZU1	#N/A
ADAMTS5	H3F3A	#N/A
ADAMTS6	RDX	#N/A
ADAMTS7	TGM4	TGM4
ADAMTS8	COL6A3	COL6A3
ADAMTS9	PLD2	#N/A
ADAMTSL1	MB	#N/A
ADAMTSL2	ITIH4	ITIH4
ADAMTSL3	CLU	#N/A
ADAMTSL4	CD47	#N/A
ADAMTSL5	CD46	#N/A
AGT	GPM6A	#N/A
AMBP	ITGB1	#N/A
ASTL	KIAA1462	#N/A
BMP1	CD82	#N/A
C17orf58	HLA-DPB1	#N/A
CD109	hCG_28765	#N/A
CELA1	C4BPA	#N/A
CELA2A	EHD2	#N/A
CELA2B		#N/A
CELA3A		#N/A
CELA3B	HPCAL1	#N/A
CPAMD8	CA1	#N/A
CPN2	PROS1	#N/A
CST1		#N/A
CST11	SPTBN1	#N/A
CST2	APOB	#N/A
CST3	LIMD1	#N/A
CST4	MYH10	#N/A
CST5	NID1	NID1
CST6		#N/A
CST7	APOA1	#N/A
CST8	EHD3	#N/A
CST9	MYO10	#N/A
CST9L	FOLR1	#N/A
CSTA	FUNDC2	#N/A
CSTB	GNA11	#N/A
CSTL1	PTRF	#N/A
CTSA	MYH14	#N/A
CTSB	WDR48	#N/A
CTSC	ECM1	ECM1
CTSD	TRAPPC10	#N/A
CTSE	HLA-F	#N/A
CTSF		#N/A
CTSG	CHCHD2	#N/A
CTSH	ACP5	#N/A
CTSK		#N/A
CTSL	DOCK4	#N/A
CTSO	HLA-A	#N/A
CTSS	COL6A3	COL6A3
CTSV	FLCN	#N/A
CTSW	GDF10	GDF10
CTSZ		#N/A
EGLN1	CARMIL1	#N/A
EGLN2	CD151	#N/A
EGLN3	CD9	#N/A
ELANE	ITGA1	#N/A
F10	APOL1	#N/A
F12		#N/A
F13A1	RAP2A	#N/A
F13B	AMBP	AMBP
F2	HP	#N/A
F7	SAA2-SAA4	#N/A
F9		#N/A
FAM20A	APOA4	#N/A
FAM20B	JAM3	#N/A
FAM20C	CARHSP1	#N/A
HABP2	SCN7A	#N/A
HMSD	VTN	VTN
HPSE	MECP2	#N/A
HPSE2	ITGA2	#N/A
HRG	MYO1C	#N/A
HTRA1	APOC4-APOC2	#N/A
HTRA3	PLG	PLG
HTRA4	PLEC1	#N/A
HYAL1	TMEM119	#N/A
HYAL2	GNAQ	#N/A
HYAL3	LAMC2	LAMC2
HYAL4		#N/A
ITIH1	ANKS1A	#N/A
ITIH2	FGF2	FGF2
ITIH3		#N/A
ITIH4	APOM	#N/A
ITIH5	IMAP1	#N/A
ITIH6	GPM6B	#N/A
KAZALD1	APOH	#N/A
KNG1	TPSB2	#N/A
KY	SCEL	#N/A
LEPRE1		#N/A
LEPREL1		#N/A
LEPREL2	APCS	#N/A
LOX	HLA-DRA	#N/A
LOXL1	hCG_1773630	#N/A
LOXL2	RALA	#N/A
LOXL3	HIST2H3PS2	#N/A
LOXL4	CD55	#N/A
LPA	SDHC	#N/A
MASP1	COL4A1	COL4A1
MASP2	LAMA5	LAMA5
MEP1A	ITGA2B	#N/A
MEP1B		#N/A
MMP1		#N/A
MMP10	S100A10	S100A10
MMP11	LAMB3	LAMB3
MMP12	HEL-S-78p	#N/A
MMP13	SPTAN1	#N/A
MMP14	HLA-Cw	#N/A
MMP15	CYSTM1	#N/A
MMP16	MMRN2	MMRN2
MMP17	AGRN	AGRN
MMP19	LAMA3	LAMA3
MMP2	UBC	#N/A
MMP20	FGA	FGA
MMP21	ITLN1	ITLN1
MMP23B	CFHR1	#N/A
MMP24		#N/A
MMP25		#N/A
MMP26		#N/A
MMP27		#N/A
MMP28	BTNL9	#N/A
MMP3	HSPA12B	#N/A
MMP7		#N/A
MMP8	CAV2	#N/A
MMP9	mkl1	#N/A
NGLY1	OLFML3	#N/A
OGFOD1	TSPAN8	#N/A
OGFOD2	ACE	#N/A
P4HA1		#N/A
P4HA2	HLA-DRB1	#N/A
P4HA3	CAMP	#N/A
P4HTM	CALCRL	#N/A
PAMR1	COL12A1	COL12A1
PAPPA	SPTBN5	#N/A
PAPPA2		#N/A
PCSK5	TSPAN15	#N/A
PCSK6	CLDN5	#N/A
PI3	MAL2	#N/A
PLAT	AQP4	#N/A
PLAU	MYCT1	#N/A
PLG	SLC44A2	#N/A
PLOD1	TBC1D13	#N/A
PLOD2	PPBP	PPBP
PLOD3	COL6A5	COL6A5
PRSS1	GRN	#N/A
PRSS12	JAM2	#N/A
PRSS2	PRF1	#N/A
PRSS3	OLFML1	#N/A
PZP	SUSD2	#N/A
SERPINA1	PRX	#N/A
SERPINA10	HLA-B	#N/A
SERPINA11	PODXL	#N/A
SERPINA12	TIMP3	TIMP3
SERPINA2	CLIC5	#N/A
SERPINA3	C2orf78	#N/A
SERPINA4	CAV1	#N/A
SERPINA5	THBD	#N/A
SERPINA6	CD34	#N/A
SERPINA7	C1QA	C1QA
SERPINA9	CD36	#N/A
SERPINB1	HLA-A	#N/A
SERPINB10	LU	#N/A
SERPINB11	CLDN3	#N/A
SERPINB12	FGG	FGG
SERPINB13	SFTPC	SFTPC
SERPINB2	ANXA3	ANXA3
SERPINB3	MME	#N/A
SERPINB4	CLEC14A	CLEC14A
SERPINB5	APOA2	#N/A
SERPINB6	ESAM	#N/A
SERPINB7	TRAJ42	#N/A
SERPINB8	COL6A6	COL6A6
SERPINB9	HIST1H1E	#N/A
SERPINC1	BST2	#N/A
SERPIND1	SPTAN1	#N/A
SERPINE1	HLA-DRB1	#N/A
SERPINE2		#N/A
SERPINE3	CA4	#N/A
SERPINF1		#N/A
SERPINF2	HLA-A	#N/A
SERPING1	EMP2	#N/A
SERPINH1	HLA-DRB3	#N/A
SERPINI1	PLN	#N/A
SERPINI2	KRT13	#N/A
SLPI	GSTP1	#N/A
SPAM1	IGH@	#N/A
ST14	DNAJC1	#N/A
SULF1	DKFZp686N02209	#N/A
SULF2	OLFM4	#N/A
TGM1	KDM5C	#N/A
TGM2		#N/A
TGM3	SERPINA1	SERPINA1
TGM4	TMEM67	#N/A
TGM5	DKFZp686K06110	#N/A
TGM6	HLA-DRB5	#N/A
TGM7	ZMYND11	#N/A
TIMP1	IGKV4-1	#N/A
TIMP2	FCRL3	#N/A
TIMP3	GSTM2	#N/A
TIMP4	S100P	S100P
TLL1	KRT6A	#N/A
TLL2	V1-22	#N/A
TMPRSS15	SETDB1	#N/A
AMH		#N/A
ANGPT1	UBE3D	#N/A
ANGPT2	PRG3	PRG3
ANGPT4	LCN2	#N/A
ANGPTL1		#N/A
ANGPTL2	KRT7	#N/A
ANGPTL3		#N/A
ANGPTL4	NUDT16	#N/A
ANGPTL5		#N/A
ANGPTL6		#N/A
ANGPTL7	IGH@	#N/A
AREG	MAN2B2	#N/A
ARTN	IGK@	#N/A
BDNF	VH3	#N/A
BMP10	HELZ	#N/A
BMP15	WDR1	#N/A
BMP2	CD53	#N/A
BMP3	DNPH1	#N/A
BMP4	IRF2BP2	#N/A
BMP5	COL5A3	COL5A3
BMP6	ARSA	#N/A
BMP7	ACTC1	#N/A
BMP8A	SPCS3	#N/A
BMP8B	PALMD	#N/A
BRINP2	LOC92689	#N/A
BRINP3	RRBP1	#N/A
BTC	HMGB2	#N/A
C1QTNF9B		#N/A
CBLN1	SLIRP	#N/A
CBLN2		#N/A
CBLN3		#N/A
CBLN4	IGL@	#N/A
CCBE1	LGALS4	LGALS4
CCL1	CSRP1	#N/A
CCL11	IGKV3D-15	#N/A
CCL13		#N/A
CCL14	IKBKG	#N/A
CCL15	FECH	#N/A
CCL16	PTMA	#N/A
CCL17	ERO1A	#N/A
CCL18	SCPEP1	#N/A
CCL19	TMEM165	#N/A
CCL2	CSTF3	#N/A
CCL20	SCO2	#N/A
CCL21	HBB	#N/A
CCL22	RPL15	#N/A
CCL23	MAPRE1	#N/A
CCL24	CTSS	CTSS
CCL25	LCP1	#N/A
CCL26	RNPEP	#N/A
CCL27	PTI-1	#N/A
CCL28	GBP2	#N/A
CCL3	CLIC1	#N/A
CCL3L3		#N/A
CCL4	SEC22B	#N/A
CCL4L1	MTMR12	#N/A
CCL4L2		#N/A
CCL5	HEL-S-99n	#N/A
CCL7	SFXN1	#N/A
CCL8		#N/A
CFC1	STAT2	#N/A
CFC1B	MUC1	MUC1
CHRD	COPS7A	#N/A
CHRDL1		#N/A
CHRDL2	RPS7	#N/A
CLCF1	RBM3	#N/A
CNTF	ATP2A2	#N/A
CRHBP	TCEA1	#N/A
CRLF1	PYGB	#N/A
CRLF3		#N/A
CRNN	SCARA5	#N/A
CSF1	STRAP	#N/A
CSF2	C14orf166	#N/A
CSF3	GRHPR	#N/A
CSH1	RAF3	#N/A
CSH2		#N/A
CSHL1	EFHA1	#N/A
CTF1		#N/A
CX3CL1		#N/A
CXCL1	DNAJC10	#N/A
CXCL10	PNKP	#N/A
CXCL11	DKFZp686K03196	#N/A
CXCL12	PRMT1	#N/A
CXCL13	COMMD9	#N/A
CXCL14	TSPAN3	#N/A
CXCL2	CNN3	#N/A
CXCL3	PEBP1	#N/A
CXCL5	CLIC4	#N/A
CXCL6	V<kappa>1	#N/A
CXCL8	FLNA	#N/A
CXCL9	SYNCRIP	#N/A
DHH	FAM96A	#N/A
EBI3	SSR4	#N/A
EDA		#N/A
EGF	CKAP4	#N/A
EGFL6	LACTB2	#N/A
EGFL7	MRPL38	#N/A
EGFL8	CBR3	#N/A
EPGN	RPS8	#N/A
EPO	RPL38	#N/A
EREG	SOD2	#N/A
FASLG	CHKB	#N/A
FGF1	AGR3	#N/A
FGF10	HEL-S-129m	#N/A
FGF11	SEC62	#N/A
FGF12	PDLIM4	#N/A
FGF13	RPL23	#N/A
FGF14	PDCD5	#N/A
FGF16	PYCR1	#N/A
FGF17	NCOA5	#N/A
FGF18	IER3IP1	#N/A
FGF19	HZGJ	#N/A
FGF2		#N/A
FGF20		#N/A
FGF21	LOC102724159	#N/A
FGF22	ARF6	#N/A
FGF23	ERP29	#N/A
FGF3	PRG2	PRG2
FGF4	HADH	#N/A
FGF5	IGKV	#N/A
FGF6	PSMG4	#N/A
FGF7	NPEPL1	#N/A
FGF8	RPN1	#N/A
FGF9	GMPS	#N/A
FGFBP1	TMEM19	#N/A
FGFBP2	C9orf142	#N/A
FGFBP3	IGKV3D-20	#N/A
FIGF	OCIAD1	#N/A
FLG	NOLA1	#N/A
FLG2	YIPF3	#N/A
FLT3LG	RPS3A	#N/A
FRZB		#N/A
FST	DIAPH2	#N/A
FSTL1	RAB25	#N/A
FSTL3	CPSF7	#N/A
GDF1	ACOT13	#N/A
GDF10	ACAN	ACAN
GDF11	POGLUT1	#N/A
GDF15		#N/A
GDF2	RBM8	#N/A
GDF3	RBPMS	#N/A
GDF5		#N/A
GDF6	IFI16	#N/A
GDF7	PIK3C2A	#N/A
GDF9	PTPN1	#N/A
GDNF	SYNE1	#N/A
GH1	DTX3L	#N/A
GH2	ARHGDIA	#N/A
HBEGF	RPL10A	#N/A
HCFC1	CAPZA1	#N/A
HCFC2	EIF3D	#N/A
HGF	CLN5	#N/A
HGFAC	DDX3X	#N/A
HHIP		#N/A
HRNR	RPL30	#N/A
IFNA1	SERBP1	#N/A
IFNA10	LAP3	#N/A
IFNA13	CSTB	CSTB
IFNA14		#N/A
IFNA16	BORCS8	#N/A
IFNA17	NUDT21	#N/A
IFNA2	EIF5A	#N/A
IFNA21	ADGRA2	#N/A
IFNA4	COQ8A	#N/A
IFNA5	NUTF2	#N/A
IFNA6	COPB2	#N/A
IFNA7	LMAN1	LMAN1
IFNA8	MTPN	#N/A
IFNB1	RPS6	#N/A
IFNE	EIF4E	#N/A
IFNG	PLBD1	#N/A
IFNK		#N/A
IFNW1	COL1A1	COL1A1
IGF1	COL3A1	COL3A1
IGF2	XPO1	#N/A
IHH		#N/A
IL10		#N/A
IL11	PLA2G2A	#N/A
IL12A		#N/A
IL12B	LZTFL1	#N/A
IL13		#N/A
IL15	CTSC	CTSC
IL16	MYL9	#N/A
IL17A		#N/A
IL17B		#N/A
IL17C	NDUFB8	#N/A
IL17D	TEX10	#N/A
IL17F	PWP1	#N/A
IL18	SNX12	#N/A
IL19	PDXK	#N/A
IL1A	ARF3	#N/A
IL1B	CD63	#N/A
IL1F10	NAGA	#N/A
IL1F5	RAB5A	#N/A
IL1F6	hCG_19665	#N/A
IL1F7	CAB39	#N/A
IL1F8	PLOD1	PLOD1
IL1F9		#N/A
IL1RN	LAMP2	#N/A
IL2	PABPN1	#N/A
IL20	HSPD1	#N/A
IL22	ACADSB	#N/A
IL23A	FN3K	#N/A
IL24		#N/A
IL25	NUCB2	#N/A
IL26		#N/A
IL3	PPP2R4	#N/A
IL34	ARL1	#N/A
IL4	COPB1	#N/A
IL5	TP53I3	#N/A
IL6	GPX1	#N/A
IL7	CACNG6	#N/A
IL9	MYH11	#N/A
INHA	IGL@	#N/A
INHBA	ACTN2	#N/A
INHBB	COPA	#N/A
INHBC	PSME3	#N/A
INHBE	CSTA	CSTA
INS		#N/A
INS-IGF2	PITPNB	#N/A
INSL3	TRADD	#N/A
INSL5	GABARAPL1	#N/A
INSL6	HSPA4	#N/A
ISM1	RAN	#N/A
ISM2	OSBP	#N/A
KITLG	SPARC	SPARC
LEFTY1		#N/A
LEFTY2	C5AR1	#N/A
LEP	NUDCD1	#N/A
LIF	SCRN1	#N/A
LTA	HEL-S-22	#N/A
LTB	TCEAL5	#N/A
MDK	EEF1D	#N/A
MEGF10	RPL13A	#N/A
MEGF11	SAE1	#N/A
MEGF6	CAD	#N/A
MEGF8	PCBD1	#N/A
MEGF9	TIGAR	#N/A
MST1	TXN	#N/A
MST1L	CSE1L	#N/A
MSTN	SPCS1	#N/A
NGF	RPS17	#N/A
NODAL	CPVL	#N/A
NRG1	HEL114	#N/A
NRG2	MTCH2	#N/A
NRG3	GNPDA1	#N/A
NRG4	MOXD1	#N/A
NRTN	RPL27A	#N/A
NTF3	SEC23B	#N/A
NTF4	FAM49B	#N/A
OSM	FUCA1	#N/A
PDGFA	IMPDH2	#N/A
PDGFB	HINT1	#N/A
PDGFC		#N/A
PDGFD	STT3B	#N/A
PF4	PSME2	#N/A
PF4V1	MYRF	#N/A
PGF	HSPE1	#N/A
PIK3IP1	EIF3J	#N/A
PPBP	HARS	#N/A
PRL	TIMM50	#N/A
PSPN	DDOST	#N/A
PTN		#N/A
RPTN	TSN	#N/A
S100A1	STOML2	#N/A
S100A10	LTBP4	LTBP4
S100A11	PKM	#N/A
S100A12	HEL-S-43	#N/A
S100A13	XPNPEP1	#N/A
S100A14		#N/A
S100A16	STK10	#N/A
S100A2	PHLDB1	#N/A
S100A3	HEL-S-1	#N/A
S100A4	PDIA3	#N/A
S100A5	CNN2	#N/A
S100A6	VAC14	#N/A
S100A7	SH3BP1	#N/A
S100A7A	GAS7	#N/A
S100A7L2	DNAJB6	#N/A
S100A8	SLC39A11	#N/A
S100A9	AGA	#N/A
S100B		#N/A
S100G	GTPBP4	#N/A
S100P	RRP9	#N/A
S100Z		#N/A
SCUBE1		#N/A
SCUBE2	ASNA1	#N/A
SCUBE3	EIF2B2	#N/A
SFRP1	CCR1	#N/A
SFRP2	FKBP11	#N/A
SFRP4	NRIP2	#N/A
SFRP5	GPX3	#N/A
SHH	CPNE1	#N/A
TCHH	ND2	#N/A
TCHHL1	GNG2	#N/A
TDGF1		#N/A
TGFA	AOX1	#N/A
TGFB1	DERL1	#N/A
TGFB2		#N/A
TGFB3	TMED9	#N/A
THPO	TRIP10	#N/A
TNF	SWAP70	#N/A
TNFSF10	XDH	#N/A
TNFSF11	PIGO	#N/A
TNFSF12	PITPNA	#N/A
TNFSF13	CLPP	#N/A
TNFSF13B	RPS3	#N/A
TNFSF14	AGL	#N/A
TNFSF15		#N/A
TNFSF18	AKAP13	#N/A
TNFSF4	SFTPB	SFTPB
TNFSF8	MIEN1	#N/A
TNFSF9	EIF3E	#N/A
TPO	UBE2D2	#N/A
VEGFA		#N/A
VEGFB		#N/A
VEGFC	IGFBP3	IGFBP3
VWC2	ALDOA	#N/A
VWC2L	MAP1A	#N/A
WFIKKN1	DMXL2	#N/A
WFIKKN2	PGM1	#N/A
WIF1	CDK5RAP3	#N/A
WNT1	IGHG2	#N/A
WNT10A	RPLP0	#N/A
WNT10B		#N/A
WNT11	RALY	#N/A
WNT16	VPS25	#N/A
WNT2	ATG3	#N/A
WNT2B	ACTN4	#N/A
WNT3		#N/A
WNT3A		#N/A
WNT4	ACO2	#N/A
WNT5A	TTLL12	#N/A
WNT5B	ATP6V1G1	#N/A
WNT6	NEXN	#N/A
WNT7A	ACOT7	#N/A
WNT7B		#N/A
WNT8A	MAP1LC3B2	#N/A
WNT8B	GAA	#N/A
WNT9A		#N/A
WNT9B	RTN4	#N/A
XCL1		#N/A
XCL2	CBX1	#N/A
ZFP91	RPS13	#N/A
ADAM1A	DNM1L	#N/A
ADAM21P1	YME1L1	#N/A
ADAM3A	RPSA	#N/A
ADAM3B	HCLS1	#N/A
ADAM5	APOA1BP	#N/A
ADAM6	OSGEP	#N/A
ANXA2P2	RBMX	#N/A
ANXA8L2	RAB1A	#N/A
BPIFA4P	CACYBP	#N/A
C17orf101		#N/A
COL6A4P1	RPL18A	#N/A
COL6A4P2	AK2	#N/A
CST9L2	CUL4B	#N/A
CTF2P	AHSA1	#N/A
CTSL3P	AUP1	#N/A
CTSLP3		#N/A
CTSLP6	MRPL43	#N/A
CTSLP7		#N/A
DMBT1P1	PI4KB	#N/A
EGFEM1P	RPS2	#N/A
FGF7P2	CD48	#N/A
gene_A6NLB4	YWHAG	#N/A
HYALP1		#N/A
KGFLP1	RHOC	#N/A
KGFLP2	hIAN7	#N/A
LOC400696	TRIP11	#N/A
LOC728715	RPS15A	#N/A
LPAL2	LDB3	#N/A
MBL1P	CBR4	#N/A
MST1P2	HNRNPH2	#N/A
NCRNA00083	PSMD12	#N/A
NEPNP	ENO2	#N/A
NTF6B	PLS3	#N/A
OVOS1		#N/A
OVOS2	DMD	#N/A
PPBPP1	PLCG2	#N/A
PRSS3P1	COL5A1	COL5A1
SERPINA13P	NPEPPS	#N/A
TNFSF12-TNFSF13	LYPLA2	#N/A
TNXA	DBN1	#N/A
UNQ5830	CYP51A1	#N/A
	VDAC1	#N/A
		#N/A
	ASL	#N/A
	SH3GL1	#N/A
	BTF3L4	#N/A
	PEA15	#N/A
	NAA50	#N/A
	FBXO34	#N/A
	ENOPH1	#N/A
		#N/A
		#N/A
	SSB	#N/A
	DDX54	#N/A
	ATAD1	#N/A
	RPS11	#N/A
	FNDC3B	#N/A
	CFAP20	#N/A
	KRT14	#N/A
	FGD4	#N/A
		#N/A
	RPL9	#N/A
	MCCC2	#N/A
		#N/A
	DKFZp686C1054	#N/A
	DC2	#N/A
	CRLF3	CRLF3
	FGFR2-AHCYL1	#N/A
	NUDT5	#N/A
	RPL7A	#N/A
	RTCB	#N/A
	CORO1B	#N/A
	GSDMD	#N/A
	TMEM214	#N/A
	MMP2	MMP2
	KRT85	#N/A
		#N/A
	NDUFA4	#N/A
	BRINP2	BRINP2
	IGH@	#N/A
	WDR90	#N/A
	SPON1	SPON1
	NAE1	#N/A
	SDC2	SDC2
	NDUFA6	#N/A
	COL7A1	COL7A1
		#N/A
	IFI30	#N/A
	HDLBP	#N/A
	COPS3	#N/A
		#N/A
	KBTBD11	#N/A
	PAIP1	#N/A
		#N/A
	AIMP1	#N/A
	NAT1	#N/A
	CORO7-PAM16	#N/A
	TARDBP	#N/A
	VH6DJ	#N/A
	SARS	#N/A
		#N/A
	MESDC2	#N/A
		#N/A
	EOGT	#N/A
	UGGT1	#N/A
	NDUFS8	#N/A
		#N/A
	SCGB3A1	#N/A
	DKFZp686K18196	#N/A
	RPL5	#N/A
		#N/A
	ME2	#N/A
	KHDRBS1	#N/A
	ROCK2	#N/A
	TXNRD1	#N/A
	AKR7A2	#N/A
	DPM1	#N/A
	UCHL5	#N/A
	SPFH1	#N/A
	ANP32E	#N/A
		#N/A
	NEB	#N/A
	EIF2B4	#N/A
		#N/A
	U2AF1	#N/A
	PGGT1B	#N/A
		#N/A
		#N/A
		#N/A
		#N/A
	IGKV6D-41	#N/A
	TRNT1	#N/A
	NRP2	#N/A
	RUVBL1	#N/A
	MRVI1	#N/A
		#N/A
		#N/A
	LSM6	#N/A
	ERP44	#N/A
	RAF1	#N/A
	NDUFB9	#N/A
	MANSC4	#N/A
	FKBP2	#N/A
	DCUN1D1	#N/A
	SH3GLB2	#N/A
	SSR3	#N/A
	CD276	#N/A
	WLS	#N/A
	EIF2A	#N/A
	TRA2A	#N/A
	ARMT1	#N/A
	IPO9	#N/A
	ARPC1B	#N/A
		#N/A
	RPL21	#N/A
		#N/A
	PTMS	#N/A
	LAMTOR2	#N/A
		#N/A
		#N/A
	SLC25A6	#N/A
	IPO5	#N/A
	NOP10	#N/A
	SPTLC2	#N/A
	NUBP2	#N/A
		#N/A
	ACSS1	#N/A
	IGLV2-11	#N/A
		#N/A
	GLUL	#N/A
	RAD23B	#N/A
	HEL-S-72p	#N/A
	POTEJ	#N/A
	PFAS	#N/A
	SLC25A4	#N/A
	RPS4X	#N/A
		#N/A
	EPX	#N/A
		#N/A
	S100A12	S100A12
	VDP	#N/A
		#N/A
	ELAVL1	#N/A
	IQGAP2	#N/A
	PRKG1	#N/A
	NAPRT	#N/A
		#N/A
	SSC5D	#N/A
		#N/A
	SEC23A	#N/A
	IPO7	#N/A
		#N/A
	SEC24A	#N/A
	EIF3M	#N/A
	BCAP29	#N/A
	PAFAH1B1	#N/A
	SEC61A1	#N/A
		#N/A
	SH3BGRL3	#N/A
	ISOC1	#N/A
	PPM1F	#N/A
		#N/A
		#N/A
	SLC41A3	#N/A
	WDR77	#N/A
	HM13	#N/A
	EIF3G	#N/A
	HBB	#N/A
	DLD	#N/A
	SRSF1	#N/A
	NOL6	#N/A
		#N/A
	HEL-S-102	#N/A
		#N/A
	PPIL3	#N/A
	ZMPSTE24	#N/A
		#N/A
	TCIRG1	#N/A
	DKFZp667H197	#N/A
	USP17L15	#N/A
	EIF2B5	#N/A
	ARHGAP4	#N/A
	MPRIP	#N/A
		#N/A
	SETD7	#N/A
	HSPA9	#N/A
	ATP5J2	#N/A
		#N/A
		#N/A
	TAGLN2	#N/A
		#N/A
	CTSH	CTSH
	DPP9	#N/A
	C1orf24	#N/A
	PCYT1A	#N/A
	DOCK1	#N/A
	NRDC	#N/A
		#N/A
	TNC	TNC
	EML4	#N/A
	APOBEC3G	#N/A
	POTEI	#N/A
	ACTR3	#N/A
		#N/A
	COX4I1	#N/A
		#N/A
		#N/A
	ANKRD44	#N/A
	DNAJC5	#N/A
	AKR1B1	#N/A
	ANK2	#N/A
	CSRP1	#N/A
	TNC	TNC
	S100A8	S100A8
	BCAS2	#N/A
	PIP4K2C	#N/A
	EIF2B1	#N/A
	PPIF	#N/A
	COMMD3-BMI1	#N/A
	HNRNPD	#N/A
	LRPPRC	#N/A
	NPM1	#N/A
	SYNE1	#N/A
	CHD5	#N/A
	UAP1L1	#N/A
	ISCU	#N/A
	IGKV1D-13	#N/A
		#N/A
	HLA-DMB	#N/A
	HEL113	#N/A
	SRP68	#N/A
	PSMA1	#N/A
	hCG_2011153	#N/A
	SCAMP4	#N/A
	ITGA4	#N/A
	TMED7	#N/A
	ALG2	#N/A
	TMED1	#N/A
	GPX8	#N/A
	PYCRL	#N/A
	NDUFS3	#N/A
	SERPINB8	SERPINB8
	ADSS	#N/A
	COX5A	#N/A
		#N/A
	SLC17A5	#N/A
	CBX3	#N/A
	AGPS	#N/A
	HSPA8	#N/A
	RPS12	#N/A
	RAB18	#N/A
	MPI	#N/A
	UBLCP1	#N/A
	PDE6D	#N/A
	FAM98A	#N/A
	G3BP2	#N/A
	PNKD	#N/A
	EIF2S1	#N/A
	MFAP2	MFAP2
	STAT1	#N/A
	ARPC4-TTLL3	#N/A
	SORD	#N/A
	APBB1IP	#N/A
	TIAL1	#N/A
	PRPF31	#N/A
	EPN2	#N/A
		#N/A
		#N/A
	RPL27	#N/A
	hCG_1984214	#N/A
	ATPIF1	#N/A
	ATP6V1F	#N/A
		#N/A
	MAN2C1	#N/A
		#N/A
	VPS35	#N/A
	IDH3A	#N/A
		#N/A
	FBN1	FBN1
	IGHV3-38	#N/A
		#N/A
	AMDHD2	#N/A
		#N/A
	SARNP	#N/A
	SRSF7	#N/A
	HNRNPH1	#N/A
	RBBP4	#N/A
	TNPO1	#N/A
	PSMB4	#N/A
		#N/A
	RBM25	#N/A
	NAP1L1	#N/A
	TMED5	#N/A
	GOLGA2	#N/A
	PTBP1	#N/A
	PTCD3	#N/A
	HIST1H1C	#N/A
	RAB6B	#N/A
	HAPLN2	HAPLN2
	NDUFS5	#N/A
	PRCP	#N/A
	MLYCD	#N/A
	SEC13	#N/A
	PI4K2A	#N/A
	PCOLCE	PCOLCE
	UGDH	#N/A
	ATP6	#N/A
	NDUFB5	#N/A
	CAPRIN1	#N/A
	CHL1	#N/A
	HSPBP1	#N/A
	FAM98B	#N/A
	RPL34	#N/A
	TWF2	#N/A
	RPS9	#N/A
	GSTT1	#N/A
	CAPN1	#N/A
	DAK	#N/A
	CNRIP1	#N/A
	HEL-S-299	#N/A
	SEPT7	#N/A
	RPL35A	#N/A
	YKT6	#N/A
	RPL19	#N/A
	HSD17B10	#N/A
	PYCARD	#N/A
	CBX5	#N/A
	APOOL	#N/A
		#N/A
	MICAL1	#N/A
	ABCE1	#N/A
	HNRNPUL2	#N/A
		#N/A
	LGALS9	LGALS9
	IFT81	#N/A
		#N/A
	RARS	#N/A
	CAPZA2	#N/A
	ARPC2	#N/A
	KYAT3	#N/A
		#N/A
		#N/A
	ANTXR1	#N/A
	HEL-S-304	#N/A
		#N/A
	ARPC5	#N/A
		#N/A
	PTEN	#N/A
	USF3	#N/A
	HEL-S-64p	#N/A
	RPS26	#N/A
	TBC1D10B	#N/A
	COX3	#N/A
	GBE1	#N/A
	RPL11	#N/A
	DEK	#N/A
	MRGPRF	#N/A
		#N/A
	RAB23	#N/A
	IGBP1	#N/A
		#N/A
	HEL-S-77p	#N/A
	NDUFB1	#N/A
	SND1	#N/A
		#N/A
	RPL10	#N/A
	ATP6V1C1	#N/A
	CRYM	#N/A
	SLC12A4	#N/A
	SNX6	#N/A
	SNX17	#N/A
	MRPL44	#N/A
	CYP2S1	#N/A
	UBA7	#N/A
	ENAH	#N/A
	QPRT	#N/A
	ITGA5	#N/A
	ITPR1	#N/A
	CSRP2	#N/A
	FBLN5	FBLN5
	PRDX3	#N/A
	PPIL4	#N/A
	OGT	#N/A
	PIP4K2B	#N/A
	TIMM23B	#N/A
	ELP4	#N/A
	IVD	#N/A
	TAMM41	#N/A
	CECR5	#N/A
		#N/A
	CASK	#N/A
	PSMB1	#N/A
	EFR3A	#N/A
		#N/A
	SHMT2	#N/A
	ENOSF1	#N/A
	PLD3	#N/A
		#N/A
		#N/A
	RHCE	#N/A
		#N/A
	OCIAD2	#N/A
	FIBP	#N/A
	TIMM44	#N/A
	CAPNS1	#N/A
	SNX3	#N/A
	MRPL58	#N/A
	NOMO1	#N/A
		#N/A
	DDX48	#N/A
	CUL1	#N/A
	PTPN11	#N/A
		#N/A
	BAX	#N/A
	HLA-DQA1	#N/A
	EIF1AX	#N/A
		#N/A
	PPP2R5B	#N/A
	ASAP1	#N/A
	SFRS3	#N/A
	DDT	#N/A
	GCSH	#N/A
		#N/A
	RDH11	#N/A
	ALDH2	#N/A
		#N/A
	EXOSC3	#N/A
	PDPR	#N/A
	HNRNPR	#N/A
	EPM2AIP1	#N/A
		#N/A
	GET4	#N/A
	ISYNA1	#N/A
	HS1BP3	#N/A
	FAHD1	#N/A
	NMI	#N/A
	SMPD4	#N/A
	COL1A2	COL1A2
	TM9SF2	#N/A
	DSCR3	#N/A
	GOLGA3	#N/A
	GUK1	#N/A
	HEL-75	#N/A
	HEL-S-74	#N/A
	SUCLG2	#N/A
	BPI'	#N/A
	MAN2A1	#N/A
	TGFBR2	#N/A
	RPS23	#N/A
	BCLAF1	#N/A
		#N/A
	FLJ00144	#N/A
	SKI2W	#N/A
	LRBA	#N/A
	OK/KNS-cl.6	#N/A
	SNRPF	#N/A
	UBE2V2	#N/A
	IGL@	#N/A
	PABPC1	#N/A
	TRIM65	#N/A
		#N/A
	DPYD	#N/A
	TOMM20	#N/A
	PDCD6	#N/A
	UBE2M	#N/A
	C11orf54	#N/A
	FAM49A	#N/A
	RPS5	#N/A
	PLRG1	#N/A
	CHP	#N/A
	ACT	#N/A
	ARHGEF2	#N/A
	GIPC1	#N/A
	MRPL46	#N/A
	FDPS	#N/A
		#N/A
	PPP3CA	#N/A
		#N/A
	DNAJB1	#N/A
		#N/A
		#N/A
	TIMM8A	#N/A
	POLR2A	#N/A
	ACSS3	#N/A
	WDR66	#N/A
	PDK3	#N/A
		#N/A
	HEL-S-130P	#N/A
	RPL12	#N/A
	NUDC	#N/A
	IGHV3OR16-12	#N/A
	POSTN	POSTN
	PSMA6	#N/A
	C16orf62	#N/A
	ABCF3	#N/A
		#N/A
	ACTR2	#N/A
	PFDN1	#N/A
	STK38	#N/A
	HIBCH	#N/A
	SORCS2	#N/A
	FBXO2	#N/A
		#N/A
	NLRX1	#N/A
		#N/A
	SAR1A	#N/A
	LHPP	#N/A
		#N/A
	KARS	#N/A
	PTRH2	#N/A
	APEH	#N/A
	SCRN2	#N/A
	GRB2	#N/A
		#N/A
	ABCD1	#N/A
	PSMG4	#N/A
		#N/A
	MRPL13	#N/A
		#N/A
	NCL	#N/A
	GOSR1	#N/A
	ALDH16A1	#N/A
	GYG1	#N/A
	CTTN	#N/A
		#N/A
	SKP1	#N/A
		#N/A
	USP39	#N/A
	RNF31	#N/A
	TRMT112	#N/A
	DLG1	#N/A
		#N/A
	COX6B1	#N/A
	EML2	#N/A
	ARL8A	#N/A
	SBDS	#N/A
		#N/A
	ACTA1	#N/A
	PFDN5	#N/A
		#N/A
	TIMM10	#N/A
	PABPC4	#N/A
	PTPN6	#N/A
	BCL2L13	#N/A
	TOMM40	#N/A
	PGIS	#N/A
	KRT79	#N/A
	YARS	#N/A
	HLA-DRB1	#N/A
	SF3B2	#N/A
	LBH	#N/A
	DERA	#N/A
	RUVBL2	#N/A
	SAA1	#N/A
	CD97	#N/A
	RASAL3	#N/A
	PCBP1	#N/A
	SGTA	#N/A
	OXSR1	#N/A
	GLG1	#N/A
		#N/A
	RPS29	#N/A
		#N/A
	TBCB	#N/A
	CS	#N/A
		#N/A
	EDC4	#N/A
	HNRNPL	#N/A
	ATP6V1B2	#N/A
		#N/A
	EMILIN1	EMILIN1
	PAK2	#N/A
	RAP2C	#N/A
	CAP2	#N/A
	ACT	#N/A
	HMGCL	#N/A
	HEL-S-7	#N/A
		#N/A
	HEL-S-115	#N/A
	ETFB	#N/A
	EWSR1	#N/A
	PARPBP	#N/A
	NDUFA2	#N/A
	TSG101	#N/A
	IGLV2-8	#N/A
	RER1	#N/A
	BICD2	#N/A
		#N/A
	ATP2C1	#N/A
	ARHGEF7	#N/A
	LPCAT3	#N/A
	TUBB2A	#N/A
	GDI1	#N/A
	CCDC53	#N/A
	SF3B1	#N/A
		#N/A
		#N/A
	PAICS	#N/A
	P4HA1	P4HA1
	QKI	#N/A
		#N/A
	PSMC5	#N/A
	CTNNBL1	#N/A
	TUBGCP3	#N/A
	MGC10911	#N/A
	EIF3K	#N/A
	CPSF6	#N/A
		#N/A
		#N/A
	PPWD1	#N/A
		#N/A
	ETFA	#N/A
	PTK7	#N/A
	S100A9	S100A9
		#N/A
	PUF60	#N/A
	DKC1	#N/A
		#N/A
	RPL18	#N/A
	VBP1	#N/A
	CELF2	#N/A
		#N/A
	LTB4DH	#N/A
	COLGALT1	#N/A
	ATP6V1E1	#N/A
		#N/A
	IQGAP1	#N/A
		#N/A
	TMEM55B	#N/A
	COPG2	#N/A
	LAS1L	#N/A
	PSMA4	#N/A
	GOT2	#N/A
		#N/A
	RPLP2	#N/A
	FDXR	#N/A
		#N/A
	EFHD2	#N/A
	ALDH4A1	#N/A
		#N/A
		#N/A
		#N/A
	FERMT3	#N/A
	KCTD12	#N/A
	NDUFS2	#N/A
	IDE	#N/A
	ITGB5	#N/A
	HPRT1	#N/A
	SDF2	#N/A
	LIMS1	#N/A
	ACOT1	#N/A
	YAP1	#N/A
		#N/A
		#N/A
	YWHAE	#N/A
	UQCRB	#N/A
	CCDC47	#N/A
	COX7C	#N/A
	CLINT1	#N/A
	RNF40	#N/A
	LSM5	#N/A
	DDX1	#N/A
	MRC1L1	#N/A
	ALDH9A1	#N/A
	MLEC	#N/A
		#N/A
	PPP1CA	#N/A
	RAB3GAP2	#N/A
	SLC12A7	#N/A
	TSPAN9	#N/A
		#N/A
	DOCK8	#N/A
	TCEB2	#N/A
	BDH2	#N/A
	DGKA	#N/A
		#N/A
	RETSAT	#N/A
	SPR	#N/A
	DOCK2	#N/A
	STAT3	#N/A
	GLTP	#N/A
	PEX14	#N/A
	FBP1	#N/A
		#N/A
	PIGK	#N/A
		#N/A
	DDB1	#N/A
	SUMF2	#N/A
	PPP2R5C	#N/A
	HTRA2	#N/A
	VASP	#N/A
	TBXAS1	#N/A
		#N/A
	CRIP1	#N/A
	GORASP2	#N/A
	VTA1	#N/A
	FMNL1	#N/A
		#N/A
	TRABD	#N/A
	SEPT9	#N/A
	SUCLG1	#N/A
	HIGD1A	#N/A
	DIABLO	#N/A
	HEL57	#N/A
	LOC392647	#N/A
		#N/A
	ECI2	#N/A
		#N/A
	ERAP1	#N/A
	RPS10-NUDT3	#N/A
		#N/A
	GMFG	#N/A
	TOMM5	#N/A
	TPD52L2	#N/A
	RNF213	#N/A
	PSMD3	#N/A
		#N/A
	NEK9	#N/A
	PSMB3	#N/A
	C4B	#N/A
	ERGIC1	#N/A
	NCF2	#N/A
	DNAJC8	#N/A
	FCGR2C	#N/A
		#N/A
	CRTAC1	#N/A
		#N/A
	SVIL	#N/A
	DKFZp686I15212	#N/A
		#N/A
	RPE	#N/A
	HSPA2	#N/A
	MDH2	#N/A
	RHOT2	#N/A
	SRSF11	#N/A
	RANBP10	#N/A
	CBX1	#N/A
	VH87-2	#N/A
		#N/A
	DENND3	#N/A
	PRDX1	#N/A
		#N/A
	MAP2K2	#N/A
		#N/A
	PPM1A	#N/A
	HSPA1B	#N/A
	ETF1	#N/A
	RPL14	#N/A
	TROVE2	#N/A
	PPIH	#N/A
	CRYZ	#N/A
	FAM3C	#N/A
	PRKAR1A	#N/A
	REXO2	#N/A
	PLOD3	PLOD3
	YWHAH	#N/A
		#N/A
	SAMM50	#N/A
	CRKL	#N/A
		#N/A
	UPF1	#N/A
	DIAPH1	#N/A
	TRAPPC12	#N/A
	RAC2	#N/A
	TAX1BP3	#N/A
		#N/A
	CRELD1	CRELD1
		#N/A
	RAB3D	#N/A
	TSTD1	#N/A
	RPL32	#N/A
	CDK5	#N/A
	HECTD1	#N/A
		#N/A
	EIF1	#N/A
	LXN	#N/A
	CALML3	#N/A
	CCS	#N/A
	CLTA	#N/A
		#N/A
	TBC1D15	#N/A
	PSMD6	#N/A
	TUBA1C	#N/A
	SEC31A	#N/A
	C1orf123	#N/A
	FMOD	FMOD
	FARSA	#N/A
	USP47	#N/A
	FHL3	#N/A
	SF3B3	#N/A
	PMPCB	#N/A
	SFRS4	#N/A
		#N/A
	EIF2S2	#N/A
	WDR37	#N/A
	PLAA	#N/A
		#N/A
	ACLY	#N/A
		#N/A
	SMAP2	#N/A
		#N/A
		#N/A
	RSL1D1	#N/A
	IGF2R	#N/A
	LOC51035	#N/A
		#N/A
	CTPS1	#N/A
	CCDC124	#N/A
		#N/A
	TTC37	#N/A
		#N/A
	ZNF362	#N/A
	EVL	#N/A
	FNTA	#N/A
	LSM12	#N/A
	eIF3a	#N/A
	NUP58	#N/A
	C19orf70	#N/A
	CAST	#N/A
	PPA2	#N/A
	PSM8	#N/A
	OXCT1	#N/A
	CAMK2G	#N/A
	SNX4	#N/A
	OSBPL9	#N/A
	UROD	#N/A
	NCEH1	#N/A
	NUDT19	#N/A
	TACC1	#N/A
	CCDC58	#N/A
	MVP	#N/A
		#N/A
	UFL1	#N/A
	SLC35F6	#N/A
	hCG_1995540	#N/A
	UCC1	#N/A
	NUP107	#N/A
		#N/A
	COX2	#N/A
	LGALS3BP	#N/A
	ITSN1	#N/A
	IGHV3-74	#N/A
	LPL	#N/A
	APOO	#N/A
	LRG1	LRG1
	PAAF1	#N/A
	IMPAD1	#N/A
	EZR	#N/A
	LMF2	#N/A
	CEPT1	#N/A
		#N/A
	CLPTM1	#N/A
	SYBL1	#N/A
	RPS24	#N/A
	EXOC8	#N/A
	FH	#N/A
	PTPN12	#N/A
	HEL-S-276	#N/A
	TGFB1I1	#N/A
	CUL5	#N/A
		#N/A
	NUP188	#N/A
	DDR1	#N/A
	SKAP2	#N/A
	EPRS	#N/A
	RANBP1	#N/A
	PLEKHO2	#N/A
	GALNT2	#N/A
		#N/A
	SNRPD1	#N/A
		#N/A
	PAPSS1	#N/A
	CHI3L1	#N/A
	IGHG4	#N/A
	STX8	#N/A
	ERC1	#N/A
	RUFY1	#N/A
	PRPF40A	#N/A
	TRIM56	#N/A
	TSNAX	#N/A
	FBLN1	FBLN1
	NDUFAB1	#N/A
	EIF6	#N/A
	CENPF	#N/A
	TBL1XR1	#N/A
	ACSF3	#N/A
		#N/A
	SRP54	#N/A
	CSDE1	#N/A
	CASP7	#N/A
	NDUFS4	#N/A
	ENTPD1	#N/A
	JTV1	#N/A
	MGST1	#N/A
	CYP7B1	#N/A
	IGHV3-35	#N/A
	PRODH	#N/A
	MAP2K3	#N/A
	CUTA	#N/A
	FGL2	FGL2
	PSMB6	#N/A
		#N/A
	ECH1	#N/A
	SRP14	#N/A
	DTNA	#N/A
	RBBP6	#N/A
	NCLN	#N/A
	HNRNPA2B1	#N/A
	IFIT3	#N/A
	GTF3C3	#N/A
	NPL	#N/A
	CTCF	#N/A
	COPS7B	#N/A
	AIFM1	#N/A
		#N/A
	RAB8A	#N/A
	GMFB	#N/A
		#N/A
	V<kappa>3	#N/A
	ADPGK	#N/A
	HEL-S-44	#N/A
	EIF3H	#N/A
		#N/A
	DBI	#N/A
	PSMB2	#N/A
		#N/A
	SYNE3	#N/A
	TNRC5	#N/A
	PHB	#N/A
	RAB2A	#N/A
		#N/A
	CISD2	#N/A
[truncated: 2,242 more rows]

## Sheet: Sheet2
Division	Category	Accession	Gene Name	Description
Core matrisome	ECM Glycoproteins	Q9UGM3	DMBT1	Deleted in malignant brain tumors 1 protein OS=Homo sapiens GN=DMBT1 PE=1 SV=2
Core matrisome	ECM Glycoproteins	Q4LE33	TNC	TNC variant protein (Fragment) OS=Homo sapiens GN=TNC variant protein PE=2 SV=1
Core matrisome	ECM Glycoproteins	P11047	LAMC1	Laminin subunit gamma-1 OS=Homo sapiens GN=LAMC1 PE=1 SV=3
Core matrisome	ECM Glycoproteins	A0A024R319	LAMB2	Laminin, beta 2 (Laminin S), isoform CRA_a OS=Homo sapiens GN=LAMB2 PE=4 SV=1
Core matrisome	ECM Glycoproteins	P14543	NID1	Nidogen-1 OS=Homo sapiens GN=NID1 PE=1 SV=3
Core matrisome	ECM Glycoproteins	Q16610	ECM1	Extracellular matrix protein 1 OS=Homo sapiens GN=ECM1 PE=1 SV=2
Core matrisome	ECM Glycoproteins	D9ZGG2	VTN	Vitronectin OS=Homo sapiens GN=VTN PE=4 SV=1
Core matrisome	ECM Glycoproteins	Q13753	LAMC2	Laminin subunit gamma-2 OS=Homo sapiens GN=LAMC2 PE=1 SV=2
Core matrisome	ECM Glycoproteins	O15230	LAMA5	Laminin subunit alpha-5 OS=Homo sapiens GN=LAMA5 PE=1 SV=8
Core matrisome	ECM Glycoproteins	A0A0S2Z3R6	LAMB3	Laminin beta 3 isoform 1 (Fragment) OS=Homo sapiens GN=LAMB3 PE=2 SV=1
Core matrisome	ECM Glycoproteins	Q9H8L6	MMRN2	Multimerin-2 OS=Homo sapiens GN=MMRN2 PE=1 SV=2
Core matrisome	ECM Glycoproteins	O00468	AGRN	Agrin OS=Homo sapiens GN=AGRN PE=1 SV=5
Core matrisome	ECM Glycoproteins	B0YJ32	LAMA3	Laminin alpha-3 chain variant 1 OS=Homo sapiens GN=LAMA3 PE=4 SV=1
Core matrisome	ECM Glycoproteins	P02671	FGA	Fibrinogen alpha chain OS=Homo sapiens GN=FGA PE=1 SV=2
Core matrisome	ECM Glycoproteins	P02679	FGG	Fibrinogen gamma chain OS=Homo sapiens GN=FGG PE=1 SV=3
Core matrisome	ECM Glycoproteins	D3DQH8	SPARC	Secreted protein, acidic, cysteine-rich (Osteonectin), isoform CRA_a OS=Homo sapiens GN=SPARC PE=4 SV=1
Core matrisome	ECM Glycoproteins	Q8N2S1	LTBP4	Latent-transforming growth factor beta-binding protein 4 OS=Homo sapiens GN=LTBP4 PE=1 SV=2
Core matrisome	ECM Glycoproteins	P17936	IGFBP3	Insulin-like growth factor-binding protein 3 OS=Homo sapiens GN=IGFBP3 PE=1 SV=2
Core matrisome	ECM Glycoproteins	Q9HCB6	SPON1	Spondin-1 OS=Homo sapiens GN=SPON1 PE=1 SV=2
Core matrisome	ECM Glycoproteins	P24821	TNC	Tenascin OS=Homo sapiens GN=TNC PE=1 SV=3
Core matrisome	ECM Glycoproteins	A0A0U1RR80	TNC	Tenascin (Fragment) OS=Homo sapiens GN=TNC PE=1 SV=1
Core matrisome	ECM Glycoproteins	P55001	MFAP2	Microfibrillar-associated protein 2 OS=Homo sapiens GN=MFAP2 PE=2 SV=1
Core matrisome	ECM Glycoproteins	P35555	FBN1	Fibrillin-1 OS=Homo sapiens GN=FBN1 PE=1 SV=3
Core matrisome	ECM Glycoproteins	A4D2D2	PCOLCE	Procollagen C-endopeptidase enhancer OS=Homo sapiens GN=PCOLCE PE=4 SV=1
Core matrisome	ECM Glycoproteins	G3V4U0	FBLN5	Fibulin-5 OS=Homo sapiens GN=FBLN5 PE=1 SV=1
Core matrisome	ECM Glycoproteins	A0A024RDT5	POSTN	Periostin, osteoblast specific factor, isoform CRA_a OS=Homo sapiens GN=POSTN PE=4 SV=1
Core matrisome	ECM Glycoproteins	A0A0C4DFX3	EMILIN1	EMILIN-1 OS=Homo sapiens GN=EMILIN1 PE=1 SV=1
Core matrisome	ECM Glycoproteins	A0A024R2G1	CRELD1	Cysteine-rich with EGF-like domains 1, isoform CRA_b OS=Homo sapiens GN=CRELD1 PE=4 SV=1
Core matrisome	ECM Glycoproteins	P02750	LRG1	Leucine-rich alpha-2-glycoprotein OS=Homo sapiens GN=LRG1 PE=1 SV=2
Core matrisome	ECM Glycoproteins	P23142	FBLN1	Fibulin-1 OS=Homo sapiens GN=FBLN1 PE=1 SV=4
Core matrisome	ECM Glycoproteins	Q14314	FGL2	Fibroleukin OS=Homo sapiens GN=FGL2 PE=1 SV=1
Core matrisome	ECM Glycoproteins	A0A0S2Z3V1	EFEMP1	EGF containing fibulin-like extracellular matrix protein 1 isoform 2 (Fragment) OS=Homo sapiens GN=EFEMP1 PE=2 SV=1
Core matrisome	ECM Glycoproteins	Q15582	TGFBI	Transforming growth factor-beta-induced protein ig-h3 OS=Homo sapiens GN=TGFBI PE=1 SV=1
Core matrisome	ECM Glycoproteins	K7ES70	MFAP4	Microfibril-associated glycoprotein 4 OS=Homo sapiens GN=MFAP4 PE=1 SV=1
Core matrisome	ECM Glycoproteins	Q14767	LTBP2	Latent-transforming growth factor beta-binding protein 2 OS=Homo sapiens GN=LTBP2 PE=1 SV=3
Core matrisome	ECM Glycoproteins	O75094	SLIT3	Slit homolog 3 protein OS=Homo sapiens GN=SLIT3 PE=2 SV=3
Core matrisome	ECM Glycoproteins	Q6ZMP0	THSD4	Thrombospondin type-1 domain-containing protein 4 OS=Homo sapiens GN=THSD4 PE=2 SV=2
Core matrisome	ECM Glycoproteins	P49746	THBS3	Thrombospondin-3 OS=Homo sapiens GN=THBS3 PE=1 SV=1
Core matrisome	ECM Glycoproteins	Q08431	MFGE8	Lactadherin OS=Homo sapiens GN=MFGE8 PE=1 SV=2
Core matrisome	ECM Glycoproteins	Q6PCB0	VWA1	von Willebrand factor A domain-containing protein 1 OS=Homo sapiens GN=VWA1 PE=1 SV=1
Core matrisome	ECM Glycoproteins	Q6UXH1	CRELD2	Cysteine-rich with EGF-like domain protein 2 OS=Homo sapiens GN=CRELD2 PE=1 SV=1
Core matrisome	ECM Glycoproteins	P24043	LAMA2	Laminin subunit alpha-2 OS=Homo sapiens GN=LAMA2 PE=1 SV=4
Core matrisome	ECM Glycoproteins	Q13201	MMRN1	Multimerin-1 OS=Homo sapiens GN=MMRN1 PE=1 SV=3
Core matrisome	ECM Glycoproteins	P78539	SRPX	Sushi repeat-containing protein SRPX OS=Homo sapiens GN=SRPX PE=1 SV=1
Core matrisome	ECM Glycoproteins	D3YTG3	ABI3BP	Target of Nesh-SH3 OS=Homo sapiens GN=ABI3BP PE=1 SV=1
Core matrisome	ECM Glycoproteins	Q9BXX0	EMILIN2	EMILIN-2 OS=Homo sapiens GN=EMILIN2 PE=1 SV=3
Core matrisome	ECM Glycoproteins	Q53RD9	FBLN7	Fibulin-7 OS=Homo sapiens GN=FBLN7 PE=2 SV=1
Core matrisome	ECM Glycoproteins	A0A024R9Q1	THBS1	Thrombospondin 1, isoform CRA_a OS=Homo sapiens GN=THBS1 PE=4 SV=1
Core matrisome	ECM Glycoproteins	Q16270	IGFBP7	Insulin-like growth factor-binding protein 7 OS=Homo sapiens GN=IGFBP7 PE=1 SV=1
Core matrisome	ECM Glycoproteins	P04275	VWF	von Willebrand factor OS=Homo sapiens GN=VWF PE=1 SV=4
Core matrisome	ECM Glycoproteins	Q96RW7	HMCN1	Hemicentin-1 OS=Homo sapiens GN=HMCN1 PE=1 SV=2
Core matrisome	ECM Glycoproteins	Q14112	NID2	Nidogen-2 OS=Homo sapiens GN=NID2 PE=1 SV=3
Core matrisome	ECM Glycoproteins	Q8IUX7	AEBP1	Adipocyte enhancer-binding protein 1 OS=Homo sapiens GN=AEBP1 PE=1 SV=1
Core matrisome	ECM Glycoproteins	O76076	WISP2	WNT1-inducible-signaling pathway protein 2 OS=Homo sapiens GN=WISP2 PE=1 SV=1
Core matrisome	ECM Glycoproteins	Q14766	LTBP1	Latent-transforming growth factor beta-binding protein 1 OS=Homo sapiens GN=LTBP1 PE=1 SV=4
Core matrisome	ECM Glycoproteins	Q8IVN8	SBSPON	Somatomedin-B and thrombospondin type-1 domain-containing protein OS=Homo sapiens GN=SBSPON PE=1 SV=2
Core matrisome	ECM Glycoproteins	Q92626	PXDN	Peroxidasin homolog OS=Homo sapiens GN=PXDN PE=1 SV=2
Core matrisome	ECM Glycoproteins	G3XAI2	LAMB1	Laminin subunit beta-1 OS=Homo sapiens GN=LAMB1 PE=1 SV=1
Core matrisome	ECM Glycoproteins	Q9GZM7	TINAGL1	Tubulointerstitial nephritis antigen-like OS=Homo sapiens GN=TINAGL1 PE=1 SV=1
Core matrisome	ECM Glycoproteins	A0A087WWA5	TNXB	Tenascin-X OS=Homo sapiens GN=TNXB PE=1 SV=1
Core matrisome	ECM Glycoproteins	A0A024R462	FN1	Fibronectin 1, isoform CRA_n OS=Homo sapiens GN=FN1 PE=4 SV=1
Core matrisome	ECM Glycoproteins	Q07507	DPT	Dermatopontin OS=Homo sapiens GN=DPT PE=1 SV=2
Core matrisome	ECM Glycoproteins	O00339	MATN2	Matrilin-2 OS=Homo sapiens GN=MATN2 PE=1 SV=4
Core matrisome	ECM Glycoproteins	A0A140TA41	TNXB	Tenascin-X OS=Homo sapiens GN=TNXB PE=1 SV=1
Core matrisome	ECM Glycoproteins	D6RH31	NPNT	Nephronectin (Fragment) OS=Homo sapiens GN=NPNT PE=1 SV=1
Core matrisome	ECM Glycoproteins	Q5D044	LAMA4	LAMA4 protein OS=Homo sapiens GN=LAMA4 PE=2 SV=1
Core matrisome	ECM Glycoproteins	O60687	SRPX2	Sushi repeat-containing protein SRPX2 OS=Homo sapiens GN=SRPX2 PE=1 SV=1
Core matrisome	ECM Glycoproteins	D3DP16	FGG	Fibrinogen gamma chain, isoform CRA_a OS=Homo sapiens GN=FGG PE=4 SV=1
Core matrisome	Collagens	A0A024RDW8	COL4A2	Collagen, type IV, alpha 2, isoform CRA_a OS=Homo sapiens GN=COL4A2 PE=4 SV=1
Core matrisome	Collagens	A0A158RFW1	COL21A1	Alpha 1 type XXI collagen OS=Homo sapiens GN=COL21A1 PE=4 SV=1
Core matrisome	Collagens	Q5TAT6	COL13A1	Collagen alpha-1(XIII) chain OS=Homo sapiens GN=COL13A1 PE=1 SV=1
Core matrisome	Collagens	A8MXH5	COL4A6	Collagen alpha-6(IV) chain OS=Homo sapiens GN=COL4A6 PE=1 SV=2
Core matrisome	Collagens	P39060	COL18A1	Collagen alpha-1(XVIII) chain OS=Homo sapiens GN=COL18A1 PE=1 SV=5
Core matrisome	Collagens	P02462	COL4A1	Collagen alpha-1(IV) chain OS=Homo sapiens GN=COL4A1 PE=1 SV=3
Core matrisome	Collagens	Q99715	COL12A1	Collagen alpha-1(XII) chain OS=Homo sapiens GN=COL12A1 PE=1 SV=2
Core matrisome	Collagens	A8TX70	COL6A5	Collagen alpha-5(VI) chain OS=Homo sapiens GN=COL6A5 PE=1 SV=1
Core matrisome	Collagens	A6NMZ7	COL6A6	Collagen alpha-6(VI) chain OS=Homo sapiens GN=COL6A6 PE=1 SV=2
Core matrisome	Collagens	P25940	COL5A3	Collagen alpha-3(V) chain OS=Homo sapiens GN=COL5A3 PE=1 SV=3
Core matrisome	Collagens	P02452	COL1A1	Collagen alpha-1(I) chain OS=Homo sapiens GN=COL1A1 PE=1 SV=5
Core matrisome	Collagens	P02461	COL3A1	Collagen alpha-1(III) chain OS=Homo sapiens GN=COL3A1 PE=1 SV=4
Core matrisome	Collagens	D3DTX7	COL1A1	Collagen, type I, alpha 1, isoform CRA_a OS=Homo sapiens GN=COL1A1 PE=4 SV=1
Core matrisome	Collagens	Q05707	COL14A1	Collagen alpha-1(XIV) chain OS=Homo sapiens GN=COL14A1 PE=1 SV=3
Core matrisome	Collagens	P39059	COL15A1	Collagen alpha-1(XV) chain OS=Homo sapiens GN=COL15A1 PE=1 SV=2
Core matrisome	Collagens	P12110	COL6A2	Collagen alpha-2(VI) chain OS=Homo sapiens GN=COL6A2 PE=1 SV=4
Core matrisome	Collagens	P12109	COL6A1	Collagen alpha-1(VI) chain OS=Homo sapiens GN=COL6A1 PE=1 SV=3
Core matrisome	Collagens	B7ZW00	COL6A3	COL6A3 protein OS=Homo sapiens GN=COL6A3 PE=2 SV=1
Core matrisome	Collagens	P12111	COL6A3	Collagen alpha-3(VI) chain OS=Homo sapiens GN=COL6A3 PE=1 SV=5
Core matrisome	Collagens	A0A087WXW9	COL5A1	Collagen alpha-1(V) chain OS=Homo sapiens GN=COL5A1 PE=1 SV=1
Core matrisome	Collagens	Q02388	COL7A1	Collagen alpha-1(VII) chain OS=Homo sapiens GN=COL7A1 PE=1 SV=2
Core matrisome	Collagens	P08123	COL1A2	Collagen alpha-2(I) chain OS=Homo sapiens GN=COL1A2 PE=1 SV=7
Core matrisome	Proteoglycans	C9JKG1	BGN	Biglycan (Fragment) OS=Homo sapiens GN=BGN PE=1 SV=1
Core matrisome	Proteoglycans	P51888	PRELP	Prolargin OS=Homo sapiens GN=PRELP PE=1 SV=1
Core matrisome	Proteoglycans	A0A024R930	PRG4	Proteoglycan 4, isoform CRA_a OS=Homo sapiens GN=PRG4 PE=4 SV=1
Core matrisome	Proteoglycans	P07585	DCN	Decorin OS=Homo sapiens GN=DCN PE=1 SV=1
Core matrisome	Proteoglycans	Q7Z5L7	PODN	Podocan OS=Homo sapiens GN=PODN PE=1 SV=2
Core matrisome	Proteoglycans	A0A024RAB6	HSPG2	Heparan sulfate proteoglycan 2 (Perlecan), isoform CRA_b OS=Homo sapiens GN=HSPG2 PE=4 SV=1
Core matrisome	Proteoglycans	Q6NUI6	CHADL	Chondroadherin-like protein OS=Homo sapiens GN=CHADL PE=1 SV=2
Core matrisome	Proteoglycans	P51884	LUM	Lumican OS=Homo sapiens GN=LUM PE=1 SV=2
Core matrisome	Proteoglycans	Q9GZV7	HAPLN2	Hyaluronan and proteoglycan link protein 2 OS=Homo sapiens GN=HAPLN2 PE=2 SV=1
Core matrisome	Proteoglycans	Q9Y2Y8	PRG3	Proteoglycan 3 OS=Homo sapiens GN=PRG3 PE=1 SV=2
Core matrisome	Proteoglycans	P13727	PRG2	Bone marrow proteoglycan OS=Homo sapiens GN=PRG2 PE=1 SV=2
Core matrisome	Proteoglycans	E7EX88	ACAN	Aggrecan core protein OS=Homo sapiens GN=ACAN PE=1 SV=2
Core matrisome	Proteoglycans	Q6P528	ASPN	ASPN protein OS=Homo sapiens GN=ASPN PE=2 SV=1
Core matrisome	Proteoglycans	Q06828	FMOD	Fibromodulin OS=Homo sapiens GN=FMOD PE=1 SV=2
Matrisome-associated	ECM-affiliated Proteins	P47929	LGALS7	Galectin-7 OS=Homo sapiens GN=LGALS7 PE=1 SV=2
Matrisome-associated	ECM-affiliated Proteins	A7Y9J9	MUC5AC	Mucin 5AC, oligomeric mucus/gel-forming OS=Homo sapiens GN=MUC5AC PE=4 SV=1
Matrisome-associated	ECM-affiliated Proteins	Q05315	CLC	Galectin-10 OS=Homo sapiens GN=CLC PE=1 SV=3
Matrisome-associated	ECM-affiliated Proteins	Q5KU26	COLEC12	Collectin-12 OS=Homo sapiens GN=COLEC12 PE=1 SV=3
Matrisome-associated	ECM-affiliated Proteins	A0A075B752	ANXA8L1	Annexin OS=Homo sapiens GN=ANXA8L1 PE=1 SV=1
Matrisome-associated	ECM-affiliated Proteins	M0R0P0	CD209	CD209 antigen OS=Homo sapiens GN=CD209 PE=1 SV=1
Matrisome-associated	ECM-affiliated Proteins	Q5IWS5	ITLN1	Intelectin 1 OS=Homo sapiens GN=ITLN1 PE=2 SV=1
Matrisome-associated	ECM-affiliated Proteins	P02745	C1QA	Complement C1q subcomponent subunit A OS=Homo sapiens GN=C1QA PE=1 SV=2
Matrisome-associated	ECM-affiliated Proteins	P11686	SFTPC	Pulmonary surfactant-associated protein C OS=Homo sapiens GN=SFTPC PE=1 SV=2
Matrisome-associated	ECM-affiliated Proteins	P12429	ANXA3	Annexin A3 OS=Homo sapiens GN=ANXA3 PE=1 SV=3
Matrisome-associated	ECM-affiliated Proteins	Q86T13	CLEC14A	C-type lectin domain family 14 member A OS=Homo sapiens GN=CLEC14A PE=1 SV=1
Matrisome-associated	ECM-affiliated Proteins	Q6FHZ4	LGALS4	Galectin OS=Homo sapiens GN=LGALS4 PE=2 SV=1
Matrisome-associated	ECM-affiliated Proteins	A0A087WWM1	MUC1	Mucin-1 OS=Homo sapiens GN=MUC1 PE=1 SV=1
Matrisome-associated	ECM-affiliated Proteins	A0A024R2A7	LMAN1	Lectin, mannose-binding, 1, isoform CRA_b OS=Homo sapiens GN=LMAN1 PE=4 SV=1
Matrisome-associated	ECM-affiliated Proteins	D6W5L6	SFTPB	Pulmonary surfactant-associated protein B OS=Homo sapiens GN=SFTPB PE=1 SV=1
Matrisome-associated	ECM-affiliated Proteins	P34741	SDC2	Syndecan-2 OS=Homo sapiens GN=SDC2 PE=1 SV=2
Matrisome-associated	ECM-affiliated Proteins	O00182	LGALS9	Galectin-9 OS=Homo sapiens GN=LGALS9 PE=1 SV=2
Matrisome-associated	ECM-affiliated Proteins	A0A0S2Z2Z6	ANXA6	Annexin (Fragment) OS=Homo sapiens GN=ANXA6 PE=2 SV=1
Matrisome-associated	ECM-affiliated Proteins	A0A024QZP2	SFTPA1	Surfactant, pulmonary-associated protein A1, isoform CRA_b OS=Homo sapiens GN=SFTPA1 PE=4 SV=1
Matrisome-associated	ECM-affiliated Proteins	Q9Y625	GPC6	Glypican-6 OS=Homo sapiens GN=GPC6 PE=1 SV=1
Matrisome-associated	ECM-affiliated Proteins	Q9Y4D7	PLXND1	Plexin-D1 OS=Homo sapiens GN=PLXND1 PE=1 SV=3
Matrisome-associated	ECM-affiliated Proteins	P04083	ANXA1	Annexin A1 OS=Homo sapiens GN=ANXA1 PE=1 SV=2
Matrisome-associated	ECM-affiliated Proteins	O75487	GPC4	Glypican-4 OS=Homo sapiens GN=GPC4 PE=1 SV=4
Matrisome-associated	ECM-affiliated Proteins	A0A0C4DGV8	SEMA3B	Semaphorin-3B OS=Homo sapiens GN=SEMA3B PE=1 SV=1
Matrisome-associated	ECM-affiliated Proteins	P02790	HPX	Hemopexin OS=Homo sapiens GN=HPX PE=1 SV=2
Matrisome-associated	ECM-affiliated Proteins	P09382	LGALS1	Galectin-1 OS=Homo sapiens GN=LGALS1 PE=1 SV=2
Matrisome-associated	ECM-affiliated Proteins	A0A0S2Z377	ANXA6	Annexin (Fragment) OS=Homo sapiens GN=ANXA6 PE=2 SV=1
Matrisome-associated	ECM-affiliated Proteins	P02747	C1QC	Complement C1q subcomponent subunit C OS=Homo sapiens GN=C1QC PE=1 SV=3
Matrisome-associated	ECM-affiliated Proteins	Q6LES2	ANXA4	Annexin (Fragment) OS=Homo sapiens GN=ANXA4 PE=2 SV=1
Matrisome-associated	ECM-affiliated Proteins	Q6UVK1	CSPG4	Chondroitin sulfate proteoglycan 4 OS=Homo sapiens GN=CSPG4 PE=1 SV=2
Matrisome-associated	ECM-affiliated Proteins	O75636	FCN3	Ficolin-3 OS=Homo sapiens GN=FCN3 PE=1 SV=2
Matrisome-associated	ECM-affiliated Proteins	P18827	SDC1	Syndecan-1 OS=Homo sapiens GN=SDC1 PE=1 SV=3
Matrisome-associated	ECM-affiliated Proteins	O15031	PLXNB2	Plexin-B2 OS=Homo sapiens GN=PLXNB2 PE=1 SV=3
Matrisome-associated	ECM-affiliated Proteins	Q9BXJ5	C1QTNF2	Complement C1q tumor necrosis factor-related protein 2 OS=Homo sapiens GN=C1QTNF2 PE=1 SV=1
Matrisome-associated	ECM-affiliated Proteins	O00602	FCN1	Ficolin-1 OS=Homo sapiens GN=FCN1 PE=1 SV=2
Matrisome-associated	ECM-affiliated Proteins	P02746	C1QB	Complement C1q subcomponent subunit B OS=Homo sapiens GN=C1QB PE=1 SV=3
Matrisome-associated	ECM-affiliated Proteins	A0A024R2Q7	CLEC3B	C-type lectin domain family 3, member B, isoform CRA_a OS=Homo sapiens GN=CLEC3B PE=4 SV=1
Matrisome-associated	ECM-affiliated Proteins	Q6UX71	PLXDC2	Plexin domain-containing protein 2 OS=Homo sapiens GN=PLXDC2 PE=1 SV=1
Matrisome-associated	ECM-affiliated Proteins	P35247	SFTPD	Pulmonary surfactant-associated protein D OS=Homo sapiens GN=SFTPD PE=1 SV=3
Matrisome-associated	ECM-affiliated Proteins	A0A0S2Z4Q0	SFTPC	Surfactant protein C isoform 1 (Fragment) OS=Homo sapiens GN=SFTPC PE=2 SV=1
Matrisome-associated	ECM-affiliated Proteins	Q5T0G8	ANXA11	Annexin OS=Homo sapiens GN=ANXA11 PE=2 SV=1
Matrisome-associated	ECM-affiliated Proteins	A0A024R5Z7	ANXA2	Annexin OS=Homo sapiens GN=ANXA2 PE=3 SV=1
Matrisome-associated	ECM Regulators	A0A024RDE1	SPARCL1	SPARC-like 1 (Mast9, hevin), isoform CRA_a OS=Homo sapiens GN=SPARCL1 PE=4 SV=1
Matrisome-associated	ECM Regulators	Q13443	ADAM9	Disintegrin and metalloproteinase domain-containing protein 9 OS=Homo sapiens GN=ADAM9 PE=1 SV=1
Matrisome-associated	ECM Regulators	P05543	SERPINA7	Thyroxine-binding globulin OS=Homo sapiens GN=SERPINA7 PE=1 SV=2
Matrisome-associated	ECM Regulators	P08246	ELANE	Neutrophil elastase OS=Homo sapiens GN=ELANE PE=1 SV=1
Matrisome-associated	ECM Regulators	A0A024QZX3	SERPINB6	Serpin peptidase inhibitor, clade B (Ovalbumin), member 6, isoform CRA_a OS=Homo sapiens GN=SERPINB6 PE=3 SV=1
Matrisome-associated	ECM Regulators	Q6YHK3	CD109	CD109 antigen OS=Homo sapiens GN=CD109 PE=1 SV=2
Matrisome-associated	ECM Regulators	A0A024R5U5	ADAM10	ADAM metallopeptidase domain 10, isoform CRA_b OS=Homo sapiens GN=ADAM10 PE=4 SV=1
Matrisome-associated	ECM Regulators	Q92743	HTRA1	Serine protease HTRA1 OS=Homo sapiens GN=HTRA1 PE=1 SV=1
Matrisome-associated	ECM Regulators	P03973	SLPI	Antileukoproteinase OS=Homo sapiens GN=SLPI PE=1 SV=2
Matrisome-associated	ECM Regulators	Q06033	ITIH3	Inter-alpha-trypsin inhibitor heavy chain H3 OS=Homo sapiens GN=ITIH3 PE=1 SV=2
Matrisome-associated	ECM Regulators	P19827	ITIH1	Inter-alpha-trypsin inhibitor heavy chain H1 OS=Homo sapiens GN=ITIH1 PE=1 SV=3
Matrisome-associated	ECM Regulators	A0A024R944	SERPINC1	Serpin peptidase inhibitor, clade C (Antithrombin), member 1, isoform CRA_a OS=Homo sapiens GN=SERPINC1 PE=3 SV=1
Matrisome-associated	ECM Regulators	E9PGN7	SERPING1	Plasma protease C1 inhibitor OS=Homo sapiens GN=SERPING1 PE=1 SV=1
Matrisome-associated	ECM Regulators	D3DRR6	ITIH2	Inter-alpha (Globulin) inhibitor H2, isoform CRA_a OS=Homo sapiens GN=ITIH2 PE=4 SV=1
Matrisome-associated	ECM Regulators	B8ZX62	PLAT	Tissue-type plasminogen activator OS=Homo sapiens GN=PLAT PE=2 SV=1
Matrisome-associated	ECM Regulators	P00734	F2	Prothrombin OS=Homo sapiens GN=F2 PE=1 SV=2
Matrisome-associated	ECM Regulators	B2RNB2	ADAM17	ADAM metallopeptidase domain 17 OS=Homo sapiens GN=ADAM17 PE=2 SV=1
Matrisome-associated	ECM Regulators	Q13444	ADAM15	Disintegrin and metalloproteinase domain-containing protein 15 OS=Homo sapiens GN=ADAM15 PE=1 SV=4
Matrisome-associated	ECM Regulators	D3DNU8	KNG1	Kininogen 1, isoform CRA_a OS=Homo sapiens GN=KNG1 PE=4 SV=1
Matrisome-associated	ECM Regulators	P08697	SERPINF2	Alpha-2-antiplasmin OS=Homo sapiens GN=SERPINF2 PE=1 SV=3
Matrisome-associated	ECM Regulators	A0A024R6N9	SERPINA5	Serpin peptidase inhibitor, clade A (Alpha-1 antiproteinase, antitrypsin), member 5, isoform CRA_a OS=Homo sapiens GN=SERPINA5 PE=3 SV=1
Matrisome-associated	ECM Regulators	Q1HP67	LPA	Lipoprotein, Lp(A) OS=Homo sapiens GN=LPA PE=3 SV=1
Matrisome-associated	ECM Regulators	Q9UBX1	CTSF	Cathepsin F OS=Homo sapiens GN=CTSF PE=1 SV=1
Matrisome-associated	ECM Regulators	Q6ZMM2	ADAMTSL5	ADAMTS-like protein 5 OS=Homo sapiens GN=ADAMTSL5 PE=1 SV=3
Matrisome-associated	ECM Regulators	A0A024R374	CTSB	Cathepsin B, isoform CRA_a OS=Homo sapiens GN=CTSB PE=3 SV=1
Matrisome-associated	ECM Regulators	P29508	SERPINB3	Serpin B3 OS=Homo sapiens GN=SERPINB3 PE=1 SV=2
Matrisome-associated	ECM Regulators	X6R8A1	CTSA	Carboxypeptidase OS=Homo sapiens GN=CTSA PE=1 SV=1
Matrisome-associated	ECM Regulators	P36952	SERPINB5	Serpin B5 OS=Homo sapiens GN=SERPINB5 PE=1 SV=2
Matrisome-associated	ECM Regulators	Q96IV0	NGLY1	Peptide-N(4)-(N-acetyl-beta-glucosaminyl)asparagine amidase OS=Homo sapiens GN=NGLY1 PE=1 SV=1
Matrisome-associated	ECM Regulators	P50454	SERPINH1	Serpin H1 OS=Homo sapiens GN=SERPINH1 PE=1 SV=2
Matrisome-associated	ECM Regulators	P05546	SERPIND1	Heparin cofactor 2 OS=Homo sapiens GN=SERPIND1 PE=1 SV=3
Matrisome-associated	ECM Regulators	B4YUQ2	TGM4	Prostate-specific transglutaminase 4 OS=Homo sapiens GN=TGM4 PE=4 SV=1
Matrisome-associated	ECM Regulators	B7ZKJ8	ITIH4	ITIH4 protein OS=Homo sapiens GN=ITIH4 PE=1 SV=1
Matrisome-associated	ECM Regulators	P02760	AMBP	Protein AMBP OS=Homo sapiens GN=AMBP PE=1 SV=1
Matrisome-associated	ECM Regulators	P00747	PLG	Plasminogen OS=Homo sapiens GN=PLG PE=1 SV=2
Matrisome-associated	ECM Regulators	P35625	TIMP3	Metalloproteinase inhibitor 3 OS=Homo sapiens GN=TIMP3 PE=1 SV=2
Matrisome-associated	ECM Regulators	A0A024R6I7	SERPINA1	Alpha-1-antitrypsin OS=Homo sapiens GN=SERPINA1 PE=1 SV=1
Matrisome-associated	ECM Regulators	P25774	CTSS	Cathepsin S OS=Homo sapiens GN=CTSS PE=1 SV=3
Matrisome-associated	ECM Regulators	Q76LA1	CSTB	CSTB protein OS=Homo sapiens GN=CSTB PE=2 SV=1
Matrisome-associated	ECM Regulators	P53634	CTSC	Dipeptidyl peptidase 1 OS=Homo sapiens GN=CTSC PE=1 SV=2
Matrisome-associated	ECM Regulators	A0A024R4H0	PLOD1	Procollagen-lysine 1, 2-oxoglutarate 5-dioxygenase 1, isoform CRA_a OS=Homo sapiens GN=PLOD1 PE=4 SV=1
Matrisome-associated	ECM Regulators	P01040	CSTA	Cystatin-A OS=Homo sapiens GN=CSTA PE=1 SV=1
Matrisome-associated	ECM Regulators	P08253	MMP2	72 kDa type IV collagenase OS=Homo sapiens GN=MMP2 PE=1 SV=2
Matrisome-associated	ECM Regulators	P09668	CTSH	Pro-cathepsin H OS=Homo sapiens GN=CTSH PE=1 SV=4
Matrisome-associated	ECM Regulators	P50452	SERPINB8	Serpin B8 OS=Homo sapiens GN=SERPINB8 PE=1 SV=2
Matrisome-associated	ECM Regulators	P13674	P4HA1	Prolyl 4-hydroxylase subunit alpha-1 OS=Homo sapiens GN=P4HA1 PE=1 SV=2
Matrisome-associated	ECM Regulators	O60568	PLOD3	Procollagen-lysine,2-oxoglutarate 5-dioxygenase 3 OS=Homo sapiens GN=PLOD3 PE=1 SV=1
Matrisome-associated	ECM Regulators	C9J2H1	ITIH5	Inter-alpha-trypsin inhibitor heavy chain H5 OS=Homo sapiens GN=ITIH5 PE=1 SV=2
Matrisome-associated	ECM Regulators	E9KL23	SERPINA1	Epididymis secretory sperm binding protein Li 44a OS=Homo sapiens GN=SERPINA1 PE=2 SV=1
Matrisome-associated	ECM Regulators	A0A024QZT4	SERPINB9	Serpin peptidase inhibitor, clade B (Ovalbumin), member 9, isoform CRA_a OS=Homo sapiens GN=SERPINB9 PE=2 SV=1
Matrisome-associated	ECM Regulators	A0A0R7FJH5	F12	Coagulation factor XII OS=Homo sapiens GN=F12 PE=3 SV=1
Matrisome-associated	ECM Regulators	P08311	CTSG	Cathepsin G OS=Homo sapiens GN=CTSG PE=1 SV=2
Matrisome-associated	ECM Regulators	P01023	A2M	Alpha-2-macroglobulin OS=Homo sapiens GN=A2M PE=1 SV=3
Matrisome-associated	ECM Regulators	P22792	CPN2	Carboxypeptidase N subunit 2 OS=Homo sapiens GN=CPN2 PE=1 SV=3
Matrisome-associated	ECM Regulators	E7EQ64	PRSS1	Trypsin-1 OS=Homo sapiens GN=PRSS1 PE=1 SV=1
Matrisome-associated	ECM Regulators	Q9H239	MMP28	Matrix metalloproteinase-28 OS=Homo sapiens GN=MMP28 PE=2 SV=2
Matrisome-associated	ECM Regulators	O00187	MASP2	Mannan-binding lectin serine protease 2 OS=Homo sapiens GN=MASP2 PE=1 SV=4
Matrisome-associated	ECM Regulators	H0YAR1	LOXL2	Lysyl oxidase homolog 2 (Fragment) OS=Homo sapiens GN=LOXL2 PE=1 SV=1
Matrisome-associated	ECM Regulators	P00742	F10	Coagulation factor X OS=Homo sapiens GN=F10 PE=1 SV=2
Matrisome-associated	Secreted Factors	P29034	S100A2	Protein S100-A2 OS=Homo sapiens GN=S100A2 PE=1 SV=3
Matrisome-associated	Secreted Factors	P26447	S100A4	Protein S100-A4 OS=Homo sapiens GN=S100A4 PE=1 SV=1
Matrisome-associated	Secreted Factors	P55107	GDF10	Growth/differentiation factor 10 OS=Homo sapiens GN=GDF10 PE=2 SV=1
Matrisome-associated	Secreted Factors	A0A087WUF6	FGF2	Fibroblast growth factor OS=Homo sapiens GN=FGF2 PE=1 SV=1
Matrisome-associated	Secreted Factors	P60903	S100A10	Protein S100-A10 OS=Homo sapiens GN=S100A10 PE=1 SV=2
Matrisome-associated	Secreted Factors	P02775	PPBP	Platelet basic protein OS=Homo sapiens GN=PPBP PE=1 SV=3
Matrisome-associated	Secreted Factors	P25815	S100P	Protein S100-P OS=Homo sapiens GN=S100P PE=1 SV=2
Matrisome-associated	Secreted Factors	Q8IUI8	CRLF3	Cytokine receptor-like factor 3 OS=Homo sapiens GN=CRLF3 PE=1 SV=2
Matrisome-associated	Secreted Factors	Q9C0B6	BRINP2	BMP/retinoic acid-inducible neural-specific protein 2 OS=Homo sapiens GN=BRINP2 PE=2 SV=2
Matrisome-associated	Secreted Factors	P80511	S100A12	Protein S100-A12 OS=Homo sapiens GN=S100A12 PE=1 SV=2
Matrisome-associated	Secreted Factors	P05109	S100A8	Protein S100-A8 OS=Homo sapiens GN=S100A8 PE=1 SV=1
Matrisome-associated	Secreted Factors	P06702	S100A9	Protein S100-A9 OS=Homo sapiens GN=S100A9 PE=1 SV=1
Matrisome-associated	Secreted Factors	P06703	S100A6	Protein S100-A6 OS=Homo sapiens GN=S100A6 PE=1 SV=1
Matrisome-associated	Secreted Factors	Q96FQ6	S100A16	Protein S100-A16 OS=Homo sapiens GN=S100A16 PE=1 SV=1
Matrisome-associated	Secreted Factors	Q14005	IL16	Pro-interleukin-16 OS=Homo sapiens GN=IL16 PE=1 SV=4
Matrisome-associated	Secreted Factors	G3XAK1	MST1	Hepatocyte growth factor-like protein OS=Homo sapiens GN=MST1 PE=1 SV=1
Matrisome-associated	Secreted Factors	Q9HCY8	S100A14	Protein S100-A14 OS=Homo sapiens GN=S100A14 PE=1 SV=1
Matrisome-associated	Secreted Factors	Q5D862	FLG2	Filaggrin-2 OS=Homo sapiens GN=FLG2 PE=1 SV=1
Matrisome-associated	Secreted Factors	Q99584	S100A13	Protein S100-A13 OS=Homo sapiens GN=S100A13 PE=1 SV=1
Matrisome-associated	Secreted Factors	P48061	CXCL12	Stromal cell-derived factor 1 OS=Homo sapiens GN=CXCL12 PE=1 SV=1
Matrisome-associated	Secreted Factors	A0A0A6YY99	TNFSF12-TNFSF13	Protein TNFSF12-TNFSF13 OS=Homo sapiens GN=TNFSF12-TNFSF13 PE=3 SV=1
Matrisome-associated	Secreted Factors	P02776	PF4	Platelet factor 4 OS=Homo sapiens GN=PF4 PE=1 SV=2
Matrisome-associated	Secreted Factors	A6NEM2	HCFC1	Host cell factor 1 OS=Homo sapiens GN=HCFC1 PE=1 SV=2
Matrisome-associated	Secreted Factors	C8C060	BMP2	Bone morphogenetic protein 2 OS=Homo sapiens GN=BMP2 PE=3 SV=1
Category	numbers
ECM Glycoproteins	68
Collagens	22
Proteoglycans	14
ECM-affiliated Proteins	42
ECM Regulators	59
Secreted Factors	24
	229
