# Supplementary material for: Quantitative proteomic characterization of lung tissue in idiopathic pulmonary fibrosis
Source: Clin Proteomics. 2019 Feb 6;16:6. doi: 10.1186/s12014-019-9226-4 (PMC6364390; doi:10.1186/s12014-019-9226-4)
Supplement: Supplementary file 4 — Additional file 4. Differentially expressed matrisomal proteins in lung tissues. [file 12014_2019_9226_MOESM4_ESM.xls]

## Sheet: 有交集差异蛋白
Matrisome	Matrisome Category	Accession	Gene Name	Description	Coverage	# Peptides	# PSMs	# Unique Peptides	# AAs	MW [kDa]	calc. pI	Abundances A1	Abundances A2	Abundances A3	Abundances A4	Abundances B1	Abundances B2	Abundances B3	Abundances B4	Average A	Average B	B/A	P value	Accession
Core matrisome	ECM Glycoproteins	Q9UGM3	DMBT1	Deleted in malignant brain tumors 1 protein OS=Homo sapiens GN=DMBT1 PE=1 SV=2	6.96229	1	1	1	2413	260.569	5.44	57.2	50.4	67.1	51.9	111.6	110	151.4	200.4	56.65	143.35	2.53045	0.00704222	Q9UGM3
Matrisome-associated	Secreted Factors	P29034	S100A2	Protein S100-A2 OS=Homo sapiens GN=S100A2 PE=1 SV=3	19.3878	2	2	2	98	11.109	4.78	61.7	79.4	72.8	65.5	131.7	135.2	127.2	126.6	69.85	130.175	1.86364	9.61189e-06	P29034
Matrisome-associated	ECM-affiliated Proteins	P47929	LGALS7	Galectin-7 OS=Homo sapiens GN=LGALS7 PE=1 SV=2	47.0588	4	4	4	136	15.066	7.62	75.8	83.8	86.2	78.3	121.5	139.4	117.6	97.5	81.025	119	1.46868	0.00535065	P47929
Core matrisome	Collagens	D3DTX7	COL1A1	Collagen, type I, alpha 1, isoform CRA_a OS=Homo sapiens GN=COL1A1 PE=4 SV=1	10.2825	7	20	2	885	84.688	6.24	74.3	79.7	90.2	80	134.1	117.1	109.7	114.9	81.05	118.95	1.46761	0.000903917	D3DTX7
Matrisome-associated	ECM Regulators	P29508	SERPINB3	Serpin B3 OS=Homo sapiens GN=SERPINB3 PE=1 SV=2	9.23077	3	3	3	390	44.537	6.81	88.1	77.3	86.9	73.4	123.2	100.2	121.2	129.7	81.425	118.575	1.45625	0.00229992	P29508
Matrisome-associated	ECM Regulators	A0A024R374	CTSB	Cathepsin B, isoform CRA_a OS=Homo sapiens GN=CTSB PE=3 SV=1	31.2684	8	20	8	339	37.797	6.3	80.6	82.6	78.7	84.7	128.2	111.1	109.7	124.4	81.65	118.35	1.44948	0.000273343	A0A024R374
Core matrisome	ECM Glycoproteins	Q4LE33	TNC	TNC variant protein (Fragment) OS=Homo sapiens GN=TNC variant protein PE=2 SV=1	30.1388	49	94	2	2233	244.248	4.94	80.8	102.4	76.6	66.9	130.2	148	90.3	104.8	81.675	118.325	1.44873	0.0491428	Q4LE33
Matrisome-associated	ECM-affiliated Proteins	A7Y9J9	MUC5AC	Mucin 5AC, oligomeric mucus/gel-forming OS=Homo sapiens GN=MUC5AC PE=4 SV=1	2.99662	9	10	9	6207	648.387	6.76	85.5	81.6	83.8	75.9	112.5	113.6	102.8	144.3	81.7	118.3	1.44798	0.00744205	A7Y9J9
Matrisome-associated	ECM-affiliated Proteins	Q05315	CLC	Galectin-10 OS=Homo sapiens GN=CLC PE=1 SV=3	20.4225	2	7	2	142	16.442	7.37	98	71.5	78.3	79.6	125.8	117.4	106.9	122.4	81.85	118.125	1.44319	0.00206165	Q05315
Core matrisome	Proteoglycans	Q6P528	ASPN	ASPN protein OS=Homo sapiens GN=ASPN PE=2 SV=1	40.8854	14	41	14	384	43.863	6.48	76	82.4	92.5	80.2	124.1	122.1	118.8	103.8	82.775	117.2	1.41589	0.00100315	Q6P528
Matrisome-associated	ECM-affiliated Proteins	Q5KU26	COLEC12	Collectin-12 OS=Homo sapiens GN=COLEC12 PE=1 SV=3	2.83019	2	2	2	742	81.465	5.69	81.3	90.8	88.2	80	117.5	119.8	101.1	121.4	85.075	114.95	1.35116	0.00142791	Q5KU26
Core matrisome	Collagens	Q05707	COL14A1	Collagen alpha-1(XIV) chain OS=Homo sapiens GN=COL14A1 PE=1 SV=3	41.2027	57	275	57	1796	193.394	5.3	88.2	85	81.8	87.7	111.8	117.7	111	116.8	85.675	114.325	1.3344	1.44949e-05	Q05707
Core matrisome	Collagens	P39059	COL15A1	Collagen alpha-1(XV) chain OS=Homo sapiens GN=COL15A1 PE=1 SV=2	14.8415	16	25	16	1388	141.632	5	85.7	83.3	85	91.3	112.9	113.3	114.1	114.4	86.325	113.675	1.31683	4.61007e-06	P39059
Matrisome-associated	ECM-affiliated Proteins	A0A075B752	ANXA8L1	Annexin OS=Homo sapiens GN=ANXA8L1 PE=1 SV=1	11.7808	3	3	3	365	40.661	6.04	69.1	101.6	97.8	77.9	104.3	132.6	116.7	100.1	86.6	113.425	1.30976	0.04596	A0A075B752
Matrisome-associated	ECM Regulators	X6R8A1	CTSA	Carboxypeptidase OS=Homo sapiens GN=CTSA PE=1 SV=1	9.03614	4	8	4	498	56.197	6.61	90.2	84.9	86.5	88.6	111.7	111.9	110.8	115.5	87.55	112.475	1.28469	3.79204e-06	X6R8A1
Matrisome-associated	ECM Regulators	P36952	SERPINB5	Serpin B5 OS=Homo sapiens GN=SERPINB5 PE=1 SV=2	4.53333	1	1	1	375	42.073	6.05	94.5	90	88	78.2	108.4	116.1	121.3	103.5	87.675	112.325	1.28115	0.00332309	P36952
Matrisome-associated	ECM-affiliated Proteins	M0R0P0	CD209	CD209 antigen OS=Homo sapiens GN=CD209 PE=1 SV=1	10.4478	2	3	2	268	30.451	5.17	89.2	90.8	81.1	94.4	114.6	112.9	113.8	103.2	88.875	111.125	1.25035	0.00120952	M0R0P0
Matrisome-associated	ECM Regulators	Q96IV0	NGLY1	Peptide-N(4)-(N-acetyl-beta-glucosaminyl)asparagine amidase OS=Homo sapiens GN=NGLY1 PE=1 SV=1	2.14067	1	1	1	654	74.343	6.89	87	99.3	91	80.2	100.4	127.2	107.1	107.9	89.375	110.65	1.23804	0.022983	Q96IV0
Matrisome-associated	ECM Regulators	P50454	SERPINH1	Serpin H1 OS=Homo sapiens GN=SERPINH1 PE=1 SV=2	48.0861	16	35	16	418	46.411	8.69	89.5	92.5	87.6	90.5	106.4	119.8	115.9	97.8	90.025	109.975	1.22161	0.00748465	P50454
Matrisome-associated	Secreted Factors	P26447	S100A4	Protein S100-A4 OS=Homo sapiens GN=S100A4 PE=1 SV=1	36.6337	5	89	5	101	11.721	6.11	104.3	106.4	106	119.9	95.5	90.2	89.3	88.4	109.15	90.85	0.832341	0.00355713	P26447
Core matrisome	Collagens	P12110	COL6A2	Collagen alpha-2(VI) chain OS=Homo sapiens GN=COL6A2 PE=1 SV=4	29.2444	30	823	14	1019	108.512	6.21	104.4	115.8	109.4	108.7	97.6	89.8	88.8	85.6	109.575	90.45	0.825462	0.00148878	P12110
Matrisome-associated	ECM Regulators	P05546	SERPIND1	Heparin cofactor 2 OS=Homo sapiens GN=SERPIND1 PE=1 SV=3	19.0381	10	20	10	499	57.034	6.9	114.5	104.8	112.6	106.6	95.9	92.1	85	88.6	109.625	90.4	0.824629	0.00112312	P05546
Core matrisome	Collagens	P12109	COL6A1	Collagen alpha-1(VI) chain OS=Homo sapiens GN=COL6A1 PE=1 SV=3	40.856	33	893	33	1028	108.462	5.43	106.1	113.7	111.7	107.3	95.1	89.9	88.7	87.5	109.7	90.3	0.823154	0.000217781	P12109
Core matrisome	ECM Glycoproteins	P11047	LAMC1	Laminin subunit gamma-1 OS=Homo sapiens GN=LAMC1 PE=1 SV=3	33.872	49	122	49	1609	177.489	5.12	97.7	115	119.6	106.7	95.3	92.5	85.7	87.5	109.75	90.25	0.822323	0.0103963	P11047
Core matrisome	ECM Glycoproteins	A0A024R319	LAMB2	Laminin, beta 2 (Laminin S), isoform CRA_a OS=Homo sapiens GN=LAMB2 PE=4 SV=1	34.6496	50	97	50	1798	195.854	6.52	100.1	116.1	121.8	101.9	94.9	92.9	83.4	89	109.975	90.05	0.818822	0.01486	A0A024R319
Matrisome-associated	ECM Regulators	B4YUQ2	TGM4	Prostate-specific transglutaminase 4 OS=Homo sapiens GN=TGM4 PE=4 SV=1	2.04678	2	2	2	684	76.971	6.76	103.4	113.4	115.9	108.2	94.1	81.8	94.5	88.7	110.225	89.775	0.81447	0.00239246	B4YUQ2
Core matrisome	Collagens	B7ZW00	COL6A3	COL6A3 protein OS=Homo sapiens GN=COL6A3 PE=2 SV=1	52.3735	124	2324	2	2570	278.039	8.15	94.9	127.5	105.4	113.4	87.3	97.9	79.6	94	110.3	89.7	0.813237	0.0413054	B7ZW00
Matrisome-associated	ECM Regulators	B7ZKJ8	ITIH4	ITIH4 protein OS=Homo sapiens GN=ITIH4 PE=1 SV=1	20.107	17	30	17	935	103.816	6.89	117.6	101.6	110.2	112	92.8	92.9	87.8	85.1	110.35	89.65	0.812415	0.00166742	B7ZKJ8
Core matrisome	ECM Glycoproteins	P14543	NID1	Nidogen-1 OS=Homo sapiens GN=NID1 PE=1 SV=3	32.3176	34	69	21	1247	136.291	5.29	98.4	119.6	126.7	99.9	91	93.8	84.5	86	111.15	88.825	0.799145	0.0235867	P14543
Core matrisome	ECM Glycoproteins	Q16610	ECM1	Extracellular matrix protein 1 OS=Homo sapiens GN=ECM1 PE=1 SV=2	6.11111	3	5	3	540	60.635	6.71	107	102.4	118.5	117.7	90.6	88.3	87.5	88	111.4	88.6	0.795332	0.00133132	Q16610
Core matrisome	Collagens	P12111	COL6A3	Collagen alpha-3(VI) chain OS=Homo sapiens GN=COL6A3 PE=1 SV=5	49.8898	141	2402	19	3177	343.457	6.68	108.5	113.2	116.5	109.1	93.4	87.3	86.1	85.8	111.825	88.15	0.788285	9.55594e-05	P12111
Matrisome-associated	Secreted Factors	P55107	GDF10	Growth/differentiation factor 10 OS=Homo sapiens GN=GDF10 PE=2 SV=1	2.71967	1	1	1	478	53.088	9.51	99.6	127.5	114.4	105.9	91.1	81.3	95	85.2	111.85	88.15	0.788109	0.012723	P55107
Matrisome-associated	ECM Regulators	P02760	AMBP	Protein AMBP OS=Homo sapiens GN=AMBP PE=1 SV=1	38.0682	10	24	10	352	38.974	6.25	109.5	111.8	118.3	110	92.3	93	83.7	81.3	112.4	87.575	0.779137	0.000459058	P02760
Core matrisome	ECM Glycoproteins	D9ZGG2	VTN	Vitronectin OS=Homo sapiens GN=VTN PE=4 SV=1	24.6862	9	71	9	478	54.271	5.8	100.4	125.1	117	108.8	94.1	87.1	82.7	84.7	112.825	87.15	0.772435	0.00468052	D9ZGG2
Matrisome-associated	ECM Regulators	P00747	PLG	Plasminogen OS=Homo sapiens GN=PLG PE=1 SV=2	42.963	27	45	27	810	90.51	7.24	106	109.4	126.6	110.4	88.7	91.1	82.1	85.8	113.1	86.925	0.768568	0.00192761	P00747
Core matrisome	ECM Glycoproteins	Q13753	LAMC2	Laminin subunit gamma-2 OS=Homo sapiens GN=LAMC2 PE=1 SV=2	9.97485	12	16	12	1193	130.892	6.19	108.3	115.3	123.2	106.6	90.2	89.5	80.1	86.8	113.35	86.65	0.764446	0.000942426	Q13753
Matrisome-associated	Secreted Factors	A0A087WUF6	FGF2	Fibroblast growth factor OS=Homo sapiens GN=FGF2 PE=1 SV=1	6.59722	2	2	2	288	30.733	11.18	103.2	110.4	130.7	109.8	79.8	82.7	98.1	85.3	113.525	86.475	0.761726	0.00938133	A0A087WUF6
Core matrisome	Collagens	P02462	COL4A1	Collagen alpha-1(IV) chain OS=Homo sapiens GN=COL4A1 PE=1 SV=3	4.19413	4	13	4	1669	160.514	8.28	88.8	135.5	135.1	100.8	87.7	91	79.3	81.9	115.05	84.975	0.738592	0.0493083	P02462
Core matrisome	ECM Glycoproteins	O15230	LAMA5	Laminin subunit alpha-5 OS=Homo sapiens GN=LAMA5 PE=1 SV=8	17.9432	54	106	53	3695	399.479	7.02	103.7	121.4	125.3	110	87.2	87	81.6	83.8	115.1	84.9	0.737619	0.00111639	O15230
Matrisome-associated	Secreted Factors	P60903	S100A10	Protein S100-A10 OS=Homo sapiens GN=S100A10 PE=1 SV=2	54.6392	6	120	6	97	11.196	7.37	102.7	119.5	111.2	127.7	86.7	86.5	83.5	82.2	115.275	84.725	0.734982	0.00142878	P60903
Core matrisome	ECM Glycoproteins	A0A0S2Z3R6	LAMB3	Laminin beta 3 isoform 1 (Fragment) OS=Homo sapiens GN=LAMB3 PE=2 SV=1	17.4061	16	25	16	1172	129.489	7.21	109.7	118.6	125.1	108.2	87.9	86.5	80.4	83.6	115.4	84.6	0.733102	0.000373356	A0A0S2Z3R6
Core matrisome	ECM Glycoproteins	Q9H8L6	MMRN2	Multimerin-2 OS=Homo sapiens GN=MMRN2 PE=1 SV=2	19.0727	14	21	14	949	104.344	5.86	100.3	118.1	127.3	117.3	88.2	84.5	80.3	83.9	115.75	84.225	0.727646	0.00168926	Q9H8L6
Core matrisome	ECM Glycoproteins	O00468	AGRN	Agrin OS=Homo sapiens GN=AGRN PE=1 SV=5	29.6565	44	94	44	2067	217.092	6.39	100.3	116.2	128.2	118.5	88.1	87.8	79.4	81.5	115.8	84.2	0.727116	0.00221251	O00468
Core matrisome	ECM Glycoproteins	B0YJ32	LAMA3	Laminin alpha-3 chain variant 1 OS=Homo sapiens GN=LAMA3 PE=4 SV=1	14.9925	42	77	41	3335	366.714	7.24	108.9	120.4	120.6	113.6	84.4	85.4	84.3	82.4	115.875	84.125	0.725998	3.48847e-05	B0YJ32
Core matrisome	ECM Glycoproteins	P02671	FGA	Fibrinogen alpha chain OS=Homo sapiens GN=FGA PE=1 SV=2	33.9492	27	219	27	866	94.914	6.01	106.3	103.2	148.1	107.7	83.9	89.8	84.8	76.1	116.325	83.65	0.719106	0.0249765	P02671
Matrisome-associated	ECM-affiliated Proteins	Q5IWS5	ITLN1	Intelectin 1 OS=Homo sapiens GN=ITLN1 PE=2 SV=1	16.6134	4	6	4	313	34.955	5.82	128.6	121.5	102.7	112.9	86.5	83.8	84.3	79.6	116.425	83.55	0.717629	0.00126466	Q5IWS5
Core matrisome	Collagens	Q99715	COL12A1	Collagen alpha-1(XII) chain OS=Homo sapiens GN=COL12A1 PE=1 SV=2	33.9863	76	141	76	3063	332.941	5.53	105.1	119.2	140.9	106.2	85.2	86.3	78.9	78.2	117.85	82.15	0.697073	0.00594981	Q99715
Matrisome-associated	Secreted Factors	P02775	PPBP	Platelet basic protein OS=Homo sapiens GN=PPBP PE=1 SV=3	7.8125	1	2	1	128	13.885	8.79	112.3	109	129.6	123.3	80.9	88.3	77.8	78.7	118.55	81.425	0.686841	0.000442461	P02775
Core matrisome	Collagens	A8TX70	COL6A5	Collagen alpha-5(VI) chain OS=Homo sapiens GN=COL6A5 PE=1 SV=1	18.6233	40	58	37	2615	289.744	6.95	108.8	123.1	130.8	111.8	84.4	85	79.1	77	118.625	81.375	0.685985	0.000487565	A8TX70
Matrisome-associated	ECM Regulators	P35625	TIMP3	Metalloproteinase inhibitor 3 OS=Homo sapiens GN=TIMP3 PE=1 SV=2	39.3365	9	20	9	211	24.129	8.72	99.1	145.6	119.3	116	83.8	83.6	75.9	76.6	120	79.975	0.666458	0.00662668	P35625
Matrisome-associated	ECM-affiliated Proteins	P02745	C1QA	Complement C1q subcomponent subunit A OS=Homo sapiens GN=C1QA PE=1 SV=2	4.08163	1	1	1	245	26	9.11	112.1	108.5	120.6	140.6	81.9	88.6	77.9	69.9	120.45	79.575	0.660648	0.00245135	P02745
Core matrisome	ECM Glycoproteins	P02679	FGG	Fibrinogen gamma chain OS=Homo sapiens GN=FGG PE=1 SV=3	62.0309	26	217	3	453	51.479	5.62	97.3	106.6	158.7	123.9	78.5	88.2	75.2	71.6	121.625	78.375	0.644399	0.0213663	P02679
Matrisome-associated	ECM-affiliated Proteins	P11686	SFTPC	Pulmonary surfactant-associated protein C OS=Homo sapiens GN=SFTPC PE=1 SV=2	14.7208	2	3	1	197	21.039	6.65	123.2	113.9	150.7	99.3	71.7	95.1	73.3	72.7	121.775	78.2	0.642168	0.0117862	P11686
Matrisome-associated	ECM-affiliated Proteins	P12429	ANXA3	Annexin A3 OS=Homo sapiens GN=ANXA3 PE=1 SV=3	58.5139	19	47	19	323	36.353	5.92	112.3	121	132.1	124.4	77.4	81.6	77.9	73.4	122.45	77.575	0.633524	5.4019e-05	P12429
Matrisome-associated	ECM-affiliated Proteins	Q86T13	CLEC14A	C-type lectin domain family 14 member A OS=Homo sapiens GN=CLEC14A PE=1 SV=1	16.9388	6	8	6	490	51.603	6.35	114	124.6	129.7	123.5	79.6	80	71.1	77.5	122.95	77.05	0.626678	2.16518e-05	Q86T13
Core matrisome	Collagens	A6NMZ7	COL6A6	Collagen alpha-6(VI) chain OS=Homo sapiens GN=COL6A6 PE=1 SV=2	36.8095	71	200	68	2263	247.019	6.89	106	139.9	128.8	123.3	81.3	77.9	72	70.8	124.5	75.5	0.606426	0.000609528	A6NMZ7
	Collagens	11
	ECM-affiliated Proteins	11
	Secreted Factors	6
	ECM Regulators	12
	ECM Glycoproteins	15
	Proteoglycans	1
		56

## Sheet: Sheet1
Gene Name	Gene Symbol
HOOK1	ABI3BP	N
NEFM	ADIPOQ	N
KRT5	AEBP1	N
DMBT1	AGRN	Y
	AMBN	N
SCGB1A1	AMELX	N
	AMELY	N
GSTA1	BGLAP	N
KRT17	BMPER	N
INA	BSPH1	N
NNMT	CDCP2	N
MZB1	CILP	N
KRT76	CILP2	N
S100A2	COCH	Y
CAPS	COLQ	N
SFN	COMP	N
KRT15	CRELD1	N
TAGLN	CRELD2	N
DKFZp686E23209	CRIM1	N
	CRISPLD1	N
FTH1	CRISPLD2	N
ACT	CTGF	N
AGR2	CTHRC1	N
	CYR61	N
PSEN2	DDX26B	N
TSPAN1	DMBT1	N
MT1G	DMP1	N
SELM	DPT	N
FTL	DSPP	N
RRBP1	ECM1	N
ACTN1	ECM2	N
	EDIL3	N
FAU	EFEMP1	N
CSPG2	EFEMP2	N
TPM4	EGFLAM	N
FLNC	ELN	N
CD163	ELSPBP1	N
SEC11C	EMID1	N
	EMILIN1	N
JAKMIP2	EMILIN2	N
CLIC6	EMILIN3	N
	EYS	N
TPPP3	FBLN1	N
ITGA7	FBLN2	N
V2-17	FBLN5	N
TXNDC5	FBLN7	N
RPL26	FBN1	N
LGALS7	FBN2	Y
COL1A1	FBN3	Y
KRT19	FGA	N
PGM5	FGB	N
HNMT	FGG	N
SERPINB3	FGL1	Y
RPL36A	FGL2	N
CTSB	FN1	Y
TNC	FNDC1	Y
PBEF1	FNDC7	N
MUC5AC	FNDC8	Y
	FRAS1	N
CLC	GAS6	Y
NPC2	GLDN	N
MANF	HMCN1	N
LDHA	HMCN2	N
	IBSP	N
CA3	IGFALS	N
RPS27L	IGFBP1	N
NME1-NME2	IGFBP2	N
HEL-S-14	IGFBP3	N
POTEF	IGFBP4	N
SORBS1	IGFBP5	N
CNBP	IGFBP6	N
PDLIM3	IGFBP7	N
PLIN4	IGFBPL1	N
ASPN	IGSF10	Y
HEL-S-97n	KAL1	N
TPM2b	KCP	N
PIGR	LAMA1	N
	LAMA2	N
KRT8	LAMA3	N
ALDH1B1	LAMA4	N
	LAMA5	N
	LAMB1	N
ALDH3A1	LAMB2	N
MTSS1	LAMB3	N
RPL35	LAMB4	N
	LAMC1	N
	LAMC2	N
TEP1	LAMC3	N
	LGI1	N
	LGI2	N
TPM1	LGI3	N
	LGI4	N
HSPH1	LRG1	N
LIPJ	LTBP1	N
PKM2	LTBP2	N
DPP3	LTBP3	N
MOCS2	LTBP4	N
	MATN1	N
RPL22	MATN2	N
RCN3	MATN3	N
COLEC12	MATN4	Y
HDHD2	MEPE	N
CRP	MFAP1	N
MAP1B	MFAP2	N
MYDGF	MFAP3	N
AKR1C2	MFAP4	N
EEF1G	MFAP5	N
UBE2L3	MFGE8	N
NANS	MGP	N
RPS28	MMRN1	N
	MMRN2	N
KIRREL	MXRA5	N
PDIA4	NDNF	N
PHP14	NELL1	N
SYNM	NELL2	N
SET	NID1	N
LDHB	NID2	N
FAM21C	NOV	N
COL14A1	NPNT	Y
EEF2	NTN1	N
P3H1	NTN3	N
	NTN4	N
	NTN5	N
SUMO1	NTNG1	N
LIN7B	NTNG2	N
HEL32	OIT3	N
SIAE	OTOG	N
ATIC	OTOL1	N
TH1L	PAPLN	N
CTSL1	PCOLCE	N
PDLIM7	PCOLCE2	N
CRABP2	POMZP3	N
PFDN6	POSTN	N
ARF4	PXDN	N
ISG15	PXDNL	N
KRT12	RELN	N
NDUFC2-KCTD14	RSPO1	N
HEXB	RSPO2	N
CIRBP	RSPO3	N
FABP3	RSPO4	N
SETD3	SBSPON	N
PDIA6	SLIT1	N
GPI	SLIT2	N
LPGAT1	SLIT3	N
SSR1	SMOC1	N
	SMOC2	N
COL15A1	SNED1	Y
EPPK1	SPARC	N
PGAM1	SPARCL1	N
P4HB	SPON1	N
	SPON2	N
GARS	SPP1	N
FILIP1L	SRPX	N
AKAP7	SRPX2	N
APEX1	SSPO	N
ANKRD30A	SVEP1	N
STS	TECTA	N
ANXA8L1	TECTB	Y
	TGFBI	N
LRRC59	THBS1	N
STBD1	THBS2	N
NME1	THBS3	N
TPM1	THBS4	N
JCHAIN	THSD4	N
PTGFRN	TINAG	N
PLIN3	TINAGL1	N
ACBD3	TNC	N
HNRPA1	TNFAIP6	N
ALYREF	TNN	N
PPIB	TNR	N
HEL-S-29	TNXB	N
EEF1D	TSKU	N
FKBP5	TSPEAR	N
	VIT	N
GAPDH	VTN	N
	VWA1	N
	VWA2	N
	VWA3A	N
	VWA3B	N
CYCS	VWA5A	N
PFN2	VWA5B1	N
TPMT	VWA5B2	N
VSIG4	VWA7	N
MOB1B	VWA9	N
GM2A	VWCE	N
HSP90AA1	VWDE	N
AIFM2	VWF	N
PTBP3	WISP1	N
	WISP2	N
ANP32B	WISP3	N
	ZP1	N
RPS27	ZP2	N
PPA1	ZP3	N
PRDX5	ZP4	N
ASCC3	ZPLD1	N
IGKV2D-40	COL10A1	N
KDELR1	COL11A1	N
VARS	COL11A2	N
CTSA	COL12A1	Y
RPLP1	COL13A1	N
HSP90AB1	COL14A1	N
RPL8	COL15A1	N
NASP	COL16A1	N
FLJ00382	COL17A1	N
SERPINB5	COL18A1	Y
DPP7	COL19A1	N
FAH	COL1A1	N
	COL1A2	N
NXN	COL20A1	N
RWDD4	COL21A1	N
PLS1	COL22A1	N
ARHGAP1	COL23A1	N
AIF1	COL24A1	N
HEL-S-71	COL25A1	N
SYNC	COL26A1	N
ASS1	COL27A1	N
	COL28A1	N
scFv	COL2A1	N
MRPL9	COL3A1	N
ENO1	COL4A1	N
COX4NB	COL4A2	N
TWF1	COL4A3	N
HEL-S-89n	COL4A4	N
FKBP9	COL4A5	N
SEPT8	COL4A6	N
IGL@	COL5A1	N
	COL5A2	N
	COL5A3	N
EEF1B2	COL6A1	N
MYLK	COL6A2	N
GMPPA	COL6A3	N
THY1	COL6A5	N
NDUFA7	COL6A6	N
RPL13	COL7A1	N
COX2	COL8A1	N
RPL23A	COL8A2	N
PGM2	COL9A1	N
PITRM1	COL9A2	N
RPS15	COL9A3	N
AKR1A1	ACAN	N
CORO1A	ASPN	N
SPCS2	BCAN	N
MDH1	BGN	N
	CHAD	N
TPM2	CHADL	N
	DCN	N
TKT	EPYC	N
	ESM1	N
SMS	FMOD	N
NAGK	HAPLN1	N
PDXDC1	HAPLN2	N
TXNDC17	HAPLN3	N
PPP1R14A	HAPLN4	N
SYNPO2	HSPG2	N
AHCY	IMPG1	N
GLRX	IMPG2	N
ACTN1	KERA	N
MAPRE2	LUM	N
SRM	NCAN	N
SPATA20	NYX	N
HAAO	OGN	N
MCEE	OMD	N
RPS14	OPTC	N
	PODN	N
APRT	PODNL1	N
GMPPB	PRELP	N
OSGEPL1	PRG2	N
DKFZp686M24262	PRG3	N
POTEKP	PRG4	N
DKFZp666D193	SPOCK1	N
STAG1	SPOCK2	N
GFPT1	SPOCK3	N
RBBP9	SRGN	N
CD209	VCAN	Y
LOC102723971	ANXA1	N
IKBIP	ANXA10	N
	ANXA11	N
PALLD	ANXA13	N
PPP1R7	ANXA2	N
RANGAP1	ANXA3	N
TMED2	ANXA4	N
TARS	ANXA5	N
PFDN4	ANXA6	N
	ANXA7	N
HN1	ANXA8	N
MYH11	ANXA8L1	N
UBE2L6	ANXA9	N
PFKP	C1QA	N
AKR1C3	C1QB	N
COPG1	C1QC	N
BPNT1	C1QL1	N
SARS2	C1QL2	N
PGD	C1QL3	N
UBQLN4	C1QL4	N
CALU	C1QTNF1	N
THYN1	C1QTNF2	N
	C1QTNF3	N
C11orf68	C1QTNF4	N
PPOX	C1QTNF5	N
TPT1	C1QTNF6	N
PDLIM5	C1QTNF7	N
TPM4	C1QTNF8	N
STEAP4	C1QTNF9	N
GCHFR	CD209	N
HSP90B1	CLC	N
HEBP2	CLEC10A	N
SPRYD4	CLEC11A	N
	CLEC12A	N
NGLY1	CLEC12B	Y
PCNA	CLEC14A	N
HYOU1	CLEC17A	N
RPL37A	CLEC18A	N
LMOD1	CLEC18B	N
EIF5B	CLEC18C	N
YWHAQ	CLEC19A	N
	CLEC1A	N
ACO1	CLEC1B	N
DIDO1	CLEC2A	N
LSM2	CLEC2B	N
POMT1	CLEC2D	N
	CLEC2L	N
GRSF1	CLEC3A	N
CPPED1	CLEC3B	N
DUSP23	CLEC4A	N
RPL29	CLEC4C	N
FMO3	CLEC4D	N
UCHL1	CLEC4E	N
CNOT3	CLEC4F	N
RPS16	CLEC4G	N
	CLEC4M	N
	CLEC5A	N
PGK1	CLEC6A	N
UBA6	CLEC7A	N
	CLEC9A	N
	COLEC10	N
FKBP1A	COLEC11	N
PDLIM1	COLEC12	N
COPZ1	CSPG4	N
TMEM189-UBE2V1	CSPG5	N
GZMK	ELFN1	N
RBP1	ELFN2	N
CMPK	EMCN	N
BET1	FCN1	N
JMJD4	FCN2	N
ARL3	FCN3	N
SLMAP	FREM1	N
ACP2	FREM2	N
GPX4	FREM3	N
PRTN3	GPC1	N
AP1B1	GPC2	N
YWHAZ	GPC3	N
RPL36	GPC4	N
SLC25A46	GPC5	N
RPS25	GPC6	N
IDH2	GREM1	N
HSD17B8	GRIFIN	N
HEL-S-80p	HPX	N
CAB39L	HSPC159	N
PPP3CC	ITLN1	N
PLTP	ITLN2	N
	LGALS1	N
ERGIC3	LGALS12	N
SERPINH1	LGALS13	Y
	LGALS14	N
RAB13	LGALS16	N
HEL-176	LGALS2	N
	LGALS3	N
PARK7	LGALS4	N
GLRX5	LGALS7	N
ALDH1A2	LGALS8	N
IAH1	LGALS9	N
EIF4A2	LGALS9B	N
MIF	LGALS9C	N
DUSP3	LMAN1	N
TBCA	LMAN1L	N
PACS1	MBL2	N
MICAL3	MUC1	N
	MUC12	N
	MUC13	N
RPS20	MUC15	N
BROX	MUC16	N
HSBP1	MUC17	N
COTL1	MUC19	N
	MUC2	N
	MUC20	N
ACAD8	MUC21	N
TPI1	MUC22	N
RPS21	MUC3A	N
	MUC4	N
RPL17-C18orf32	MUC5AC	N
PYGL	MUC5B	N
COPE	MUC6	N
	MUC7	N
CFL1	MUC8	N
FHL2	MUCL1	N
DDX39B	OVGP1	N
RPL28	PARM1	N
PFN1	PLXDC1	N
UBE2K	PLXDC2	N
SRPRB	PLXNA1	N
PRRC1	PLXNA2	N
SEC61B	PLXNA3	N
CNDP2	PLXNA4	N
UBE2I	PLXNB1	N
OLA1	PLXNB2	N
UFM1	PLXNB3	N
PDIA3	PLXNC1	N
ALDH18A1	PLXND1	N
CALD1	PROL1	N
RPL24	REG1A	N
	REG1B	N
CD163	REG3A	N
RPL7	REG3G	N
SNF8	REG4	N
TBCEL	SDC1	N
TBC1D2	SDC2	N
PTGES3	SDC3	N
	SDC4	N
	SEMA3A	N
ARCN1	SEMA3B	N
RPS18	SEMA3C	N
LCP2	SEMA3D	N
SRPRA	SEMA3E	N
	SEMA3F	N
BASP1	SEMA3G	N
ERH	SEMA4A	N
	SEMA4B	N
API5	SEMA4C	N
HNRPF	SEMA4D	N
ESD	SEMA4F	N
LPP	SEMA4G	N
EEF1A1	SEMA5A	N
GGCT	SEMA5B	N
	SEMA6A	N
THOC3	SEMA6B	N
AARS	SEMA6C	N
ARHGDIB	SEMA6D	N
CCDC6	SEMA7A	N
SAMHD1	SFTA2	N
	SFTA3	N
FBP2	SFTPA1	N
ZFR	SFTPA2	N
CBR1	SFTPB	N
ZNF207	SFTPC	N
STT3A	SFTPD	N
	A2M	N
THOP1	A2ML1	N
LSM7	ADAM10	N
DNAJC3	ADAM11	N
NARS	ADAM12	N
	ADAM15	N
UBE1	ADAM17	N
RAD50	ADAM18	N
TXNDC12	ADAM19	N
	ADAM2	N
S100A4	ADAM20	Y
	ADAM21	N
CD59	ADAM22	N
ALB	ADAM23	N
	ADAM28	N
DKFZp781F1414	ADAM29	N
LYZ	ADAM30	N
	ADAM32	N
FETUB	ADAM33	N
APOC3	ADAM7	N
TACSTD2	ADAM8	N
COL6A2	ADAM9	Y
SERPIND1	ADAMDEC1	Y
	ADAMTS1	N
RBP4	ADAMTS10	N
SLC9A3R2	ADAMTS12	N
CAT	ADAMTS13	N
COL6A1	ADAMTS14	Y
LAMC1	ADAMTS15	Y
AHNAK	ADAMTS16	N
HEL-S-71p	ADAMTS17	N
EVPL	ADAMTS18	N
AOC3	ADAMTS19	N
PSIP1	ADAMTS2	N
EPCAM	ADAMTS20	N
LAMB2	ADAMTS3	Y
AZU1	ADAMTS4	N
H3F3A	ADAMTS5	N
RDX	ADAMTS6	N
TGM4	ADAMTS7	Y
COL6A3	ADAMTS8	Y
PLD2	ADAMTS9	N
MB	ADAMTSL1	N
ITIH4	ADAMTSL2	Y
CLU	ADAMTSL3	N
CD47	ADAMTSL4	N
CD46	ADAMTSL5	N
GPM6A	AGT	N
ITGB1	AMBP	N
KIAA1462	ASTL	N
CD82	BMP1	N
HLA-DPB1	C17orf58	N
hCG_28765	CD109	N
C4BPA	CELA1	N
EHD2	CELA2A	N
	CELA2B	N
	CELA3A	N
HPCAL1	CELA3B	N
CA1	CPAMD8	N
PROS1	CPN2	N
	CST1	N
SPTBN1	CST11	N
APOB	CST2	N
LIMD1	CST3	N
MYH10	CST4	N
NID1	CST5	Y
	CST6	N
APOA1	CST7	N
EHD3	CST8	N
MYO10	CST9	N
FOLR1	CST9L	N
FUNDC2	CSTA	N
GNA11	CSTB	N
PTRF	CSTL1	N
MYH14	CTSA	N
WDR48	CTSB	N
ECM1	CTSC	Y
TRAPPC10	CTSD	N
HLA-F	CTSE	N
	CTSF	N
CHCHD2	CTSG	N
ACP5	CTSH	N
	CTSK	N
DOCK4	CTSL	N
HLA-A	CTSO	N
COL6A3	CTSS	Y
FLCN	CTSV	N
GDF10	CTSW	Y
	CTSZ	N
CARMIL1	EGLN1	N
CD151	EGLN2	N
CD9	EGLN3	N
ITGA1	ELANE	N
APOL1	F10	N
	F12	N
RAP2A	F13A1	N
AMBP	F13B	Y
HP	F2	N
SAA2-SAA4	F7	N
	F9	N
APOA4	FAM20A	N
JAM3	FAM20B	N
CARHSP1	FAM20C	N
SCN7A	HABP2	N
VTN	HMSD	Y
MECP2	HPSE	N
ITGA2	HPSE2	N
MYO1C	HRG	N
APOC4-APOC2	HTRA1	N
PLG	HTRA3	Y
PLEC1	HTRA4	N
TMEM119	HYAL1	N
GNAQ	HYAL2	N
LAMC2	HYAL3	Y
	HYAL4	N
ANKS1A	ITIH1	N
FGF2	ITIH2	Y
	ITIH3	N
APOM	ITIH4	N
IMAP1	ITIH5	N
GPM6B	ITIH6	N
APOH	KAZALD1	N
TPSB2	KNG1	N
SCEL	KY	N
	LEPRE1	N
	LEPREL1	N
APCS	LEPREL2	N
HLA-DRA	LOX	N
hCG_1773630	LOXL1	N
RALA	LOXL2	N
HIST2H3PS2	LOXL3	N
CD55	LOXL4	N
SDHC	LPA	N
COL4A1	MASP1	Y
LAMA5	MASP2	Y
ITGA2B	MEP1A	N
	MEP1B	N
	MMP1	N
S100A10	MMP10	Y
LAMB3	MMP11	Y
HEL-S-78p	MMP12	N
SPTAN1	MMP13	N
HLA-Cw	MMP14	N
CYSTM1	MMP15	N
MMRN2	MMP16	Y
AGRN	MMP17	Y
LAMA3	MMP19	Y
UBC	MMP2	N
FGA	MMP20	Y
ITLN1	MMP21	Y
CFHR1	MMP23B	N
	MMP24	N
	MMP25	N
	MMP26	N
	MMP27	N
BTNL9	MMP28	N
HSPA12B	MMP3	N
	MMP7	N
CAV2	MMP8	N
mkl1	MMP9	N
OLFML3	NGLY1	N
TSPAN8	OGFOD1	N
ACE	OGFOD2	N
	P4HA1	N
HLA-DRB1	P4HA2	N
CAMP	P4HA3	N
CALCRL	P4HTM	N
COL12A1	PAMR1	Y
SPTBN5	PAPPA	N
	PAPPA2	N
TSPAN15	PCSK5	N
CLDN5	PCSK6	N
MAL2	PI3	N
AQP4	PLAT	N
MYCT1	PLAU	N
SLC44A2	PLG	N
TBC1D13	PLOD1	N
PPBP	PLOD2	Y
COL6A5	PLOD3	Y
GRN	PRSS1	N
JAM2	PRSS12	N
PRF1	PRSS2	N
OLFML1	PRSS3	N
SUSD2	PZP	N
PRX	SERPINA1	N
HLA-B	SERPINA10	N
PODXL	SERPINA11	N
TIMP3	SERPINA12	Y
CLIC5	SERPINA2	N
C2orf78	SERPINA3	N
CAV1	SERPINA4	N
THBD	SERPINA5	N
CD34	SERPINA6	N
C1QA	SERPINA7	Y
CD36	SERPINA9	N
HLA-A	SERPINB1	N
LU	SERPINB10	N
CLDN3	SERPINB11	N
FGG	SERPINB12	Y
SFTPC	SERPINB13	Y
ANXA3	SERPINB2	Y
MME	SERPINB3	N
CLEC14A	SERPINB4	Y
APOA2	SERPINB5	N
ESAM	SERPINB6	N
TRAJ42	SERPINB7	N
COL6A6	SERPINB8	Y
HIST1H1E	SERPINB9	N
BST2	SERPINC1	N
SPTAN1	SERPIND1	N
HLA-DRB1	SERPINE1	N
	SERPINE2	N
CA4	SERPINE3	N
	SERPINF1	N
HLA-A	SERPINF2	N
EMP2	SERPING1	N
HLA-DRB3	SERPINH1	N
PLN	SERPINI1	N
KRT13	SERPINI2	N
GSTP1	SLPI	N
IGH@	SPAM1	N
DNAJC1	ST14	N
DKFZp686N02209	SULF1	N
OLFM4	SULF2	N
KDM5C	TGM1	N
	TGM2	N
SERPINA1	TGM3	Y
TMEM67	TGM4	N
DKFZp686K06110	TGM5	N
HLA-DRB5	TGM6	N
ZMYND11	TGM7	N
IGKV4-1	TIMP1	N
FCRL3	TIMP2	N
GSTM2	TIMP3	N
S100P	TIMP4	Y
KRT6A	TLL1	N
V1-22	TLL2	N
SETDB1	TMPRSS15	N
	AMH	N
UBE3D	ANGPT1	N
PRG3	ANGPT2	Y
LCN2	ANGPT4	N
	ANGPTL1	N
KRT7	ANGPTL2	N
	ANGPTL3	N
NUDT16	ANGPTL4	N
	ANGPTL5	N
	ANGPTL6	N
IGH@	ANGPTL7	N
MAN2B2	AREG	N
IGK@	ARTN	N
VH3	BDNF	N
HELZ	BMP10	N
WDR1	BMP15	N
CD53	BMP2	N
DNPH1	BMP3	N
IRF2BP2	BMP4	N
COL5A3	BMP5	Y
ARSA	BMP6	N
ACTC1	BMP7	N
SPCS3	BMP8A	N
PALMD	BMP8B	N
LOC92689	BRINP2	N
RRBP1	BRINP3	N
HMGB2	BTC	N
	C1QTNF9B	N
SLIRP	CBLN1	N
	CBLN2	N
	CBLN3	N
IGL@	CBLN4	N
LGALS4	CCBE1	Y
CSRP1	CCL1	N
IGKV3D-15	CCL11	N
	CCL13	N
IKBKG	CCL14	N
FECH	CCL15	N
PTMA	CCL16	N
ERO1A	CCL17	N
SCPEP1	CCL18	N
TMEM165	CCL19	N
CSTF3	CCL2	N
SCO2	CCL20	N
HBB	CCL21	N
RPL15	CCL22	N
MAPRE1	CCL23	N
CTSS	CCL24	Y
LCP1	CCL25	N
RNPEP	CCL26	N
PTI-1	CCL27	N
GBP2	CCL28	N
CLIC1	CCL3	N
	CCL3L3	N
SEC22B	CCL4	N
MTMR12	CCL4L1	N
	CCL4L2	N
HEL-S-99n	CCL5	N
SFXN1	CCL7	N
	CCL8	N
STAT2	CFC1	N
MUC1	CFC1B	Y
COPS7A	CHRD	N
	CHRDL1	N
RPS7	CHRDL2	N
RBM3	CLCF1	N
ATP2A2	CNTF	N
TCEA1	CRHBP	N
PYGB	CRLF1	N
	CRLF3	N
SCARA5	CRNN	N
STRAP	CSF1	N
C14orf166	CSF2	N
GRHPR	CSF3	N
RAF3	CSH1	N
	CSH2	N
EFHA1	CSHL1	N
	CTF1	N
	CX3CL1	N
DNAJC10	CXCL1	N
PNKP	CXCL10	N
DKFZp686K03196	CXCL11	N
PRMT1	CXCL12	N
COMMD9	CXCL13	N
TSPAN3	CXCL14	N
CNN3	CXCL2	N
PEBP1	CXCL3	N
CLIC4	CXCL5	N
V<kappa>1	CXCL6	N
FLNA	CXCL8	N
SYNCRIP	CXCL9	N
FAM96A	DHH	N
SSR4	EBI3	N
	EDA	N
CKAP4	EGF	N
LACTB2	EGFL6	N
MRPL38	EGFL7	N
CBR3	EGFL8	N
RPS8	EPGN	N
RPL38	EPO	N
SOD2	EREG	N
CHKB	FASLG	N
AGR3	FGF1	N
HEL-S-129m	FGF10	N
SEC62	FGF11	N
PDLIM4	FGF12	N
RPL23	FGF13	N
PDCD5	FGF14	N
PYCR1	FGF16	N
NCOA5	FGF17	N
IER3IP1	FGF18	N
HZGJ	FGF19	N
	FGF2	N
	FGF20	N
LOC102724159	FGF21	N
ARF6	FGF22	N
ERP29	FGF23	N
PRG2	FGF3	Y
HADH	FGF4	N
IGKV	FGF5	N
PSMG4	FGF6	N
NPEPL1	FGF7	N
RPN1	FGF8	N
GMPS	FGF9	N
TMEM19	FGFBP1	N
C9orf142	FGFBP2	N
IGKV3D-20	FGFBP3	N
OCIAD1	FIGF	N
NOLA1	FLG	N
YIPF3	FLG2	N
RPS3A	FLT3LG	N
	FRZB	N
DIAPH2	FST	N
RAB25	FSTL1	N
CPSF7	FSTL3	N
ACOT13	GDF1	N
ACAN	GDF10	Y
POGLUT1	GDF11	N
	GDF15	N
RBM8	GDF2	N
RBPMS	GDF3	N
	GDF5	N
IFI16	GDF6	N
PIK3C2A	GDF7	N
PTPN1	GDF9	N
SYNE1	GDNF	N
DTX3L	GH1	N
ARHGDIA	GH2	N
RPL10A	HBEGF	N
CAPZA1	HCFC1	N
EIF3D	HCFC2	N
CLN5	HGF	N
DDX3X	HGFAC	N
	HHIP	N
RPL30	HRNR	N
SERBP1	IFNA1	N
LAP3	IFNA10	N
CSTB	IFNA13	Y
	IFNA14	N
BORCS8	IFNA16	N
NUDT21	IFNA17	N
EIF5A	IFNA2	N
ADGRA2	IFNA21	N
COQ8A	IFNA4	N
NUTF2	IFNA5	N
COPB2	IFNA6	N
LMAN1	IFNA7	Y
MTPN	IFNA8	N
RPS6	IFNB1	N
EIF4E	IFNE	N
PLBD1	IFNG	N
	IFNK	N
COL1A1	IFNW1	Y
COL3A1	IGF1	Y
XPO1	IGF2	N
	IHH	N
	IL10	N
PLA2G2A	IL11	N
	IL12A	N
LZTFL1	IL12B	N
	IL13	N
CTSC	IL15	Y
MYL9	IL16	N
	IL17A	N
	IL17B	N
NDUFB8	IL17C	N
TEX10	IL17D	N
PWP1	IL17F	N
SNX12	IL18	N
PDXK	IL19	N
ARF3	IL1A	N
CD63	IL1B	N
NAGA	IL1F10	N
RAB5A	IL1F5	N
hCG_19665	IL1F6	N
CAB39	IL1F7	N
PLOD1	IL1F8	Y
	IL1F9	N
LAMP2	IL1RN	N
PABPN1	IL2	N
HSPD1	IL20	N
ACADSB	IL22	N
FN3K	IL23A	N
	IL24	N
NUCB2	IL25	N
	IL26	N
PPP2R4	IL3	N
ARL1	IL34	N
COPB1	IL4	N
TP53I3	IL5	N
GPX1	IL6	N
CACNG6	IL7	N
MYH11	IL9	N
IGL@	INHA	N
ACTN2	INHBA	N
COPA	INHBB	N
PSME3	INHBC	N
CSTA	INHBE	Y
	INS	N
PITPNB	INS-IGF2	N
TRADD	INSL3	N
GABARAPL1	INSL5	N
HSPA4	INSL6	N
RAN	ISM1	N
OSBP	ISM2	N
SPARC	KITLG	Y
	LEFTY1	N
C5AR1	LEFTY2	N
NUDCD1	LEP	N
SCRN1	LIF	N
HEL-S-22	LTA	N
TCEAL5	LTB	N
EEF1D	MDK	N
RPL13A	MEGF10	N
SAE1	MEGF11	N
CAD	MEGF6	N
PCBD1	MEGF8	N
TIGAR	MEGF9	N
TXN	MST1	N
CSE1L	MST1L	N
SPCS1	MSTN	N
RPS17	NGF	N
CPVL	NODAL	N
HEL114	NRG1	N
MTCH2	NRG2	N
GNPDA1	NRG3	N
MOXD1	NRG4	N
RPL27A	NRTN	N
SEC23B	NTF3	N
FAM49B	NTF4	N
FUCA1	OSM	N
IMPDH2	PDGFA	N
HINT1	PDGFB	N
	PDGFC	N
STT3B	PDGFD	N
PSME2	PF4	N
MYRF	PF4V1	N
HSPE1	PGF	N
EIF3J	PIK3IP1	N
HARS	PPBP	N
TIMM50	PRL	N
DDOST	PSPN	N
	PTN	N
TSN	RPTN	N
STOML2	S100A1	N
LTBP4	S100A10	Y
PKM	S100A11	N
HEL-S-43	S100A12	N
XPNPEP1	S100A13	N
	S100A14	N
STK10	S100A16	N
PHLDB1	S100A2	N
HEL-S-1	S100A3	N
PDIA3	S100A4	N
CNN2	S100A5	N
VAC14	S100A6	N
SH3BP1	S100A7	N
GAS7	S100A7A	N
DNAJB6	S100A7L2	N
SLC39A11	S100A8	N
AGA	S100A9	N
	S100B	N
GTPBP4	S100G	N
RRP9	S100P	N
	S100Z	N
	SCUBE1	N
ASNA1	SCUBE2	N
EIF2B2	SCUBE3	N
CCR1	SFRP1	N
FKBP11	SFRP2	N
NRIP2	SFRP4	N
GPX3	SFRP5	N
CPNE1	SHH	N
ND2	TCHH	N
GNG2	TCHHL1	N
	TDGF1	N
AOX1	TGFA	N
DERL1	TGFB1	N
	TGFB2	N
TMED9	TGFB3	N
TRIP10	THPO	N
SWAP70	TNF	N
XDH	TNFSF10	N
PIGO	TNFSF11	N
PITPNA	TNFSF12	N
CLPP	TNFSF13	N
RPS3	TNFSF13B	N
AGL	TNFSF14	N
	TNFSF15	N
AKAP13	TNFSF18	N
SFTPB	TNFSF4	Y
MIEN1	TNFSF8	N
EIF3E	TNFSF9	N
UBE2D2	TPO	N
	VEGFA	N
	VEGFB	N
IGFBP3	VEGFC	Y
ALDOA	VWC2	N
MAP1A	VWC2L	N
DMXL2	WFIKKN1	N
PGM1	WFIKKN2	N
CDK5RAP3	WIF1	N
IGHG2	WNT1	N
RPLP0	WNT10A	N
	WNT10B	N
RALY	WNT11	N
VPS25	WNT16	N
ATG3	WNT2	N
ACTN4	WNT2B	N
	WNT3	N
	WNT3A	N
ACO2	WNT4	N
TTLL12	WNT5A	N
ATP6V1G1	WNT5B	N
NEXN	WNT6	N
ACOT7	WNT7A	N
	WNT7B	N
MAP1LC3B2	WNT8A	N
GAA	WNT8B	N
	WNT9A	N
RTN4	WNT9B	N
	XCL1	N
CBX1	XCL2	N
RPS13	ZFP91	N
DNM1L	ADAM1A	N
YME1L1	ADAM21P1	N
RPSA	ADAM3A	N
HCLS1	ADAM3B	N
APOA1BP	ADAM5	N
OSGEP	ADAM6	N
RBMX	ANXA2P2	N
RAB1A	ANXA8L2	N
CACYBP	BPIFA4P	N
	C17orf101	N
RPL18A	COL6A4P1	N
AK2	COL6A4P2	N
CUL4B	CST9L2	N
AHSA1	CTF2P	N
AUP1	CTSL3P	N
	CTSLP3	N
MRPL43	CTSLP6	N
	CTSLP7	N
PI4KB	DMBT1P1	N
RPS2	EGFEM1P	N
CD48	FGF7P2	N
YWHAG	gene_A6NLB4	N
	HYALP1	N
RHOC	KGFLP1	N
hIAN7	KGFLP2	N
TRIP11	LOC400696	N
RPS15A	LOC728715	N
LDB3	LPAL2	N
CBR4	MBL1P	N
HNRNPH2	MST1P2	N
PSMD12	NCRNA00083	N
ENO2	NEPNP	N
PLS3	NTF6B	N
	OVOS1	N
DMD	OVOS2	N
PLCG2	PPBPP1	N
COL5A1	PRSS3P1	Y
NPEPPS	SERPINA13P	N
LYPLA2	TNFSF12-TNFSF13	N
DBN1	TNXA	N
CYP51A1	UNQ5830	N
VDAC1		N
		N
ASL		N
SH3GL1		N
BTF3L4		N
PEA15		N
NAA50		N
FBXO34		N
ENOPH1		N
		N
		N
SSB		N
DDX54		N
ATAD1		N
RPS11		N
FNDC3B		N
CFAP20		N
KRT14		N
FGD4		N
		N
RPL9		N
MCCC2		N
		N
DKFZp686C1054		N
DC2		N
CRLF3		Y
FGFR2-AHCYL1		N
NUDT5		N
RPL7A		N
RTCB		N
CORO1B		N
GSDMD		N
TMEM214		N
MMP2		Y
KRT85		N
		N
NDUFA4		N
BRINP2		Y
IGH@		N
WDR90		N
SPON1		Y
NAE1		N
SDC2		Y
NDUFA6		N
COL7A1		Y
		N
IFI30		N
HDLBP		N
COPS3		N
		N
KBTBD11		N
PAIP1		N
		N
AIMP1		N
NAT1		N
CORO7-PAM16		N
TARDBP		N
VH6DJ		N
SARS		N
		N
MESDC2		N
		N
EOGT		N
UGGT1		N
NDUFS8		N
		N
SCGB3A1		N
DKFZp686K18196		N
RPL5		N
		N
ME2		N
KHDRBS1		N
ROCK2		N
TXNRD1		N
AKR7A2		N
DPM1		N
UCHL5		N
SPFH1		N
ANP32E		N
		N
NEB		N
EIF2B4		N
		N
U2AF1		N
PGGT1B		N
		N
		N
		N
		N
IGKV6D-41		N
TRNT1		N
NRP2		N
RUVBL1		N
MRVI1		N
		N
		N
LSM6		N
ERP44		N
RAF1		N
NDUFB9		N
MANSC4		N
FKBP2		N
DCUN1D1		N
SH3GLB2		N
SSR3		N
CD276		N
WLS		N
EIF2A		N
TRA2A		N
ARMT1		N
IPO9		N
ARPC1B		N
		N
RPL21		N
		N
PTMS		N
LAMTOR2		N
		N
		N
SLC25A6		N
IPO5		N
NOP10		N
SPTLC2		N
NUBP2		N
		N
ACSS1		N
IGLV2-11		N
		N
GLUL		N
RAD23B		N
HEL-S-72p		N
POTEJ		N
PFAS		N
SLC25A4		N
RPS4X		N
		N
EPX		N
		N
S100A12		Y
VDP		N
		N
ELAVL1		N
IQGAP2		N
PRKG1		N
NAPRT		N
		N
SSC5D		N
		N
SEC23A		N
IPO7		N
		N
SEC24A		N
EIF3M		N
BCAP29		N
PAFAH1B1		N
SEC61A1		N
		N
SH3BGRL3		N
ISOC1		N
PPM1F		N
		N
		N
SLC41A3		N
WDR77		N
HM13		N
EIF3G		N
HBB		N
DLD		N
SRSF1		N
NOL6		N
		N
HEL-S-102		N
		N
PPIL3		N
ZMPSTE24		N
		N
TCIRG1		N
DKFZp667H197		N
USP17L15		N
EIF2B5		N
ARHGAP4		N
MPRIP		N
		N
SETD7		N
HSPA9		N
ATP5J2		N
		N
		N
TAGLN2		N
		N
CTSH		Y
DPP9		N
C1orf24		N
PCYT1A		N
DOCK1		N
NRDC		N
		N
TNC		Y
EML4		N
APOBEC3G		N
POTEI		N
ACTR3		N
		N
COX4I1		N
		N
		N
ANKRD44		N
DNAJC5		N
AKR1B1		N
ANK2		N
CSRP1		N
TNC		Y
S100A8		Y
BCAS2		N
PIP4K2C		N
EIF2B1		N
PPIF		N
COMMD3-BMI1		N
HNRNPD		N
LRPPRC		N
NPM1		N
SYNE1		N
CHD5		N
UAP1L1		N
ISCU		N
IGKV1D-13		N
		N
HLA-DMB		N
HEL113		N
SRP68		N
PSMA1		N
hCG_2011153		N
SCAMP4		N
ITGA4		N
TMED7		N
ALG2		N
TMED1		N
GPX8		N
PYCRL		N
NDUFS3		N
SERPINB8		Y
ADSS		N
COX5A		N
		N
SLC17A5		N
CBX3		N
AGPS		N
HSPA8		N
RPS12		N
RAB18		N
MPI		N
UBLCP1		N
PDE6D		N
FAM98A		N
G3BP2		N
PNKD		N
EIF2S1		N
MFAP2		Y
STAT1		N
ARPC4-TTLL3		N
SORD		N
APBB1IP		N
TIAL1		N
PRPF31		N
EPN2		N
		N
		N
RPL27		N
hCG_1984214		N
ATPIF1		N
ATP6V1F		N
		N
MAN2C1		N
		N
VPS35		N
IDH3A		N
		N
FBN1		Y
IGHV3-38		N
		N
AMDHD2		N
		N
SARNP		N
SRSF7		N
HNRNPH1		N
RBBP4		N
TNPO1		N
PSMB4		N
		N
RBM25		N
NAP1L1		N
TMED5		N
GOLGA2		N
PTBP1		N
PTCD3		N
HIST1H1C		N
RAB6B		N
HAPLN2		Y
NDUFS5		N
PRCP		N
MLYCD		N
SEC13		N
PI4K2A		N
PCOLCE		Y
UGDH		N
ATP6		N
NDUFB5		N
CAPRIN1		N
CHL1		N
HSPBP1		N
FAM98B		N
RPL34		N
TWF2		N
RPS9		N
GSTT1		N
CAPN1		N
DAK		N
CNRIP1		N
HEL-S-299		N
SEPT7		N
RPL35A		N
YKT6		N
RPL19		N
HSD17B10		N
PYCARD		N
CBX5		N
APOOL		N
		N
MICAL1		N
ABCE1		N
HNRNPUL2		N
		N
LGALS9		Y
IFT81		N
		N
RARS		N
CAPZA2		N
ARPC2		N
KYAT3		N
		N
		N
ANTXR1		N
HEL-S-304		N
		N
ARPC5		N
		N
PTEN		N
USF3		N
HEL-S-64p		N
RPS26		N
TBC1D10B		N
COX3		N
GBE1		N
RPL11		N
DEK		N
MRGPRF		N
		N
RAB23		N
IGBP1		N
		N
HEL-S-77p		N
NDUFB1		N
SND1		N
		N
RPL10		N
ATP6V1C1		N
CRYM		N
SLC12A4		N
SNX6		N
SNX17		N
MRPL44		N
CYP2S1		N
UBA7		N
ENAH		N
QPRT		N
ITGA5		N
ITPR1		N
CSRP2		N
FBLN5		Y
PRDX3		N
PPIL4		N
OGT		N
PIP4K2B		N
TIMM23B		N
ELP4		N
IVD		N
TAMM41		N
CECR5		N
		N
CASK		N
PSMB1		N
EFR3A		N
		N
SHMT2		N
ENOSF1		N
PLD3		N
		N
		N
RHCE		N
		N
OCIAD2		N
FIBP		N
TIMM44		N
CAPNS1		N
SNX3		N
MRPL58		N
NOMO1		N
		N
DDX48		N
CUL1		N
PTPN11		N
		N
BAX		N
HLA-DQA1		N
EIF1AX		N
		N
PPP2R5B		N
ASAP1		N
SFRS3		N
DDT		N
GCSH		N
		N
RDH11		N
ALDH2		N
		N
EXOSC3		N
PDPR		N
HNRNPR		N
EPM2AIP1		N
		N
GET4		N
ISYNA1		N
HS1BP3		N
FAHD1		N
NMI		N
SMPD4		N
COL1A2		Y
TM9SF2		N
DSCR3		N
GOLGA3		N
GUK1		N
HEL-75		N
HEL-S-74		N
SUCLG2		N
BPI'		N
MAN2A1		N
TGFBR2		N
RPS23		N
BCLAF1		N
		N
FLJ00144		N
SKI2W		N
LRBA		N
OK/KNS-cl.6		N
SNRPF		N
UBE2V2		N
IGL@		N
PABPC1		N
TRIM65		N
		N
DPYD		N
TOMM20		N
PDCD6		N
UBE2M		N
C11orf54		N
FAM49A		N
RPS5		N
PLRG1		N
CHP		N
ACT		N
ARHGEF2		N
GIPC1		N
MRPL46		N
FDPS		N
		N
PPP3CA		N
		N
DNAJB1		N
		N
		N
TIMM8A		N
POLR2A		N
ACSS3		N
WDR66		N
PDK3		N
		N
HEL-S-130P		N
RPL12		N
NUDC		N
IGHV3OR16-12		N
POSTN		Y
PSMA6		N
C16orf62		N
ABCF3		N
		N
ACTR2		N
PFDN1		N
STK38		N
HIBCH		N
SORCS2		N
FBXO2		N
		N
NLRX1		N
		N
SAR1A		N
LHPP		N
		N
KARS		N
PTRH2		N
APEH		N
SCRN2		N
GRB2		N
		N
ABCD1		N
PSMG4		N
		N
MRPL13		N
		N
NCL		N
GOSR1		N
ALDH16A1		N
GYG1		N
CTTN		N
		N
SKP1		N
		N
USP39		N
RNF31		N
TRMT112		N
DLG1		N
		N
COX6B1		N
EML2		N
ARL8A		N
SBDS		N
		N
ACTA1		N
PFDN5		N
		N
TIMM10		N
PABPC4		N
PTPN6		N
BCL2L13		N
TOMM40		N
PGIS		N
KRT79		N
YARS		N
HLA-DRB1		N
SF3B2		N
LBH		N
DERA		N
RUVBL2		N
SAA1		N
CD97		N
RASAL3		N
PCBP1		N
SGTA		N
OXSR1		N
GLG1		N
		N
RPS29		N
		N
TBCB		N
CS		N
		N
EDC4		N
HNRNPL		N
ATP6V1B2		N
		N
EMILIN1		Y
PAK2		N
RAP2C		N
CAP2		N
ACT		N
HMGCL		N
HEL-S-7		N
		N
HEL-S-115		N
ETFB		N
EWSR1		N
PARPBP		N
NDUFA2		N
TSG101		N
IGLV2-8		N
RER1		N
BICD2		N
		N
ATP2C1		N
ARHGEF7		N
LPCAT3		N
TUBB2A		N
GDI1		N
CCDC53		N
SF3B1		N
		N
		N
PAICS		N
P4HA1		Y
QKI		N
		N
PSMC5		N
CTNNBL1		N
TUBGCP3		N
MGC10911		N
EIF3K		N
CPSF6		N
		N
		N
PPWD1		N
		N
ETFA		N
PTK7		N
S100A9		Y
		N
PUF60		N
DKC1		N
		N
RPL18		N
VBP1		N
CELF2		N
		N
LTB4DH		N
COLGALT1		N
ATP6V1E1		N
		N
IQGAP1		N
		N
TMEM55B		N
COPG2		N
LAS1L		N
PSMA4		N
GOT2		N
		N
RPLP2		N
FDXR		N
		N
EFHD2		N
ALDH4A1		N
		N
		N
		N
FERMT3		N
KCTD12		N
NDUFS2		N
IDE		N
ITGB5		N
HPRT1		N
SDF2		N
LIMS1		N
ACOT1		N
YAP1		N
		N
		N
YWHAE		N
UQCRB		N
CCDC47		N
COX7C		N
CLINT1		N
RNF40		N
LSM5		N
DDX1		N
MRC1L1		N
ALDH9A1		N
MLEC		N
		N
PPP1CA		N
RAB3GAP2		N
SLC12A7		N
TSPAN9		N
		N
DOCK8		N
TCEB2		N
BDH2		N
DGKA		N
		N
RETSAT		N
SPR		N
DOCK2		N
STAT3		N
GLTP		N
PEX14		N
FBP1		N
		N
PIGK		N
		N
DDB1		N
SUMF2		N
PPP2R5C		N
HTRA2		N
VASP		N
TBXAS1		N
		N
CRIP1		N
GORASP2		N
VTA1		N
FMNL1		N
		N
TRABD		N
SEPT9		N
SUCLG1		N
HIGD1A		N
DIABLO		N
HEL57		N
LOC392647		N
		N
ECI2		N
		N
ERAP1		N
RPS10-NUDT3		N
		N
GMFG		N
TOMM5		N
TPD52L2		N
RNF213		N
PSMD3		N
		N
NEK9		N
PSMB3		N
C4B		N
ERGIC1		N
NCF2		N
DNAJC8		N
FCGR2C		N
		N
CRTAC1		N
		N
SVIL		N
DKFZp686I15212		N
		N
RPE		N
HSPA2		N
MDH2		N
RHOT2		N
SRSF11		N
RANBP10		N
CBX1		N
VH87-2		N
		N
DENND3		N
PRDX1		N
		N
MAP2K2		N
		N
PPM1A		N
HSPA1B		N
ETF1		N
RPL14		N
TROVE2		N
PPIH		N
CRYZ		N
FAM3C		N
PRKAR1A		N
REXO2		N
PLOD3		Y
YWHAH		N
		N
SAMM50		N
CRKL		N
		N
UPF1		N
DIAPH1		N
TRAPPC12		N
RAC2		N
TAX1BP3		N
		N
CRELD1		Y
		N
RAB3D		N
TSTD1		N
RPL32		N
CDK5		N
HECTD1		N
		N
EIF1		N
LXN		N
CALML3		N
CCS		N
CLTA		N
		N
TBC1D15		N
PSMD6		N
TUBA1C		N
SEC31A		N
C1orf123		N
FMOD		Y
FARSA		N
USP47		N
FHL3		N
SF3B3		N
PMPCB		N
SFRS4		N
		N
EIF2S2		N
WDR37		N
PLAA		N
		N
ACLY		N
		N
SMAP2		N
		N
		N
RSL1D1		N
IGF2R		N
LOC51035		N
		N
CTPS1		N
CCDC124		N
		N
TTC37		N
		N
ZNF362		N
EVL		N
FNTA		N
LSM12		N
eIF3a		N
NUP58		N
C19orf70		N
CAST		N
PPA2		N
PSM8		N
OXCT1		N
CAMK2G		N
SNX4		N
OSBPL9		N
UROD		N
NCEH1		N
NUDT19		N
TACC1		N
CCDC58		N
MVP		N
		N
UFL1		N
SLC35F6		N
hCG_1995540		N
UCC1		N
NUP107		N
		N
COX2		N
LGALS3BP		N
ITSN1		N
IGHV3-74		N
LPL		N
APOO		N
LRG1		Y
PAAF1		N
IMPAD1		N
EZR		N
LMF2		N
CEPT1		N
		N
CLPTM1		N
SYBL1		N
RPS24		N
EXOC8		N
FH		N
PTPN12		N
HEL-S-276		N
TGFB1I1		N
CUL5		N
		N
NUP188		N
DDR1		N
SKAP2		N
EPRS		N
RANBP1		N
PLEKHO2		N
GALNT2		N
		N
SNRPD1		N
		N
PAPSS1		N
CHI3L1		N
IGHG4		N
STX8		N
ERC1		N
RUFY1		N
PRPF40A		N
TRIM56		N
TSNAX		N
FBLN1		Y
NDUFAB1		N
EIF6		N
CENPF		N
TBL1XR1		N
ACSF3		N
		N
SRP54		N
CSDE1		N
CASP7		N
NDUFS4		N
ENTPD1		N
JTV1		N
MGST1		N
CYP7B1		N
IGHV3-35		N
PRODH		N
MAP2K3		N
CUTA		N
FGL2		Y
PSMB6		N
		N
ECH1		N
SRP14		N
DTNA		N
RBBP6		N
NCLN		N
HNRNPA2B1		N
IFIT3		N
GTF3C3		N
NPL		N
CTCF		N
COPS7B		N
AIFM1		N
		N
RAB8A		N
GMFB		N
		N
V<kappa>3		N
ADPGK		N
HEL-S-44		N
EIF3H		N
		N
DBI		N
PSMB2		N
		N
SYNE3		N
TNRC5		N
PHB		N
RAB2A		N
		N
CISD2		N
[truncated: 2,242 more rows]
