# Supplementary material for: Quantitative proteomic characterization of lung tissue in idiopathic pulmonary fibrosis
Source: Clin Proteomics. 2019 Feb 6;16:6. doi: 10.1186/s12014-019-9226-4 (PMC6364390; doi:10.1186/s12014-019-9226-4)
Supplement: Supplementary file 5 — Additional file 5. KEGG pathway enrichment analysis of differentially expressed proteins. [file 12014_2019_9226_MOESM5_ESM.xlsx]

## Sheet: query2map
ProteinID	KO	Name	Definition	MapID	MapName	URL
Q9UJC3	K16612	HOOK1	protein HOOK1
P07197	K04573	NEF3, NF-M	neurofilament medium polypeptide (neurofilament 3)	ko05014	Amyotrophic lateral sclerosis (ALS)	http://www.kegg.jp/kegg-bin/show_pathway?ko05014+K04573
P13647	K07605	KRT2	type II keratin, basic
Q9UGM3	K13912	DMBT1	deleted in malignant brain tumors 1 protein	ko04970	Salivary secretion	http://www.kegg.jp/kegg-bin/show_pathway?ko04970+K13912
B2R7Z6
A0A0S2Z4R6
B4E2C5	K03231	EEF1A	elongation factor 1-alpha	ko03013	RNA transport	http://www.kegg.jp/kegg-bin/show_pathway?ko03013+K03231
B4E2C5	K03231	EEF1A	elongation factor 1-alpha	ko05134	Legionellosis	http://www.kegg.jp/kegg-bin/show_pathway?ko05134+K03231
P08263	K00799	GST, gst	glutathione S-transferase [EC:2.5.1.18;]	ko00480	Glutathione metabolism	http://www.kegg.jp/kegg-bin/show_pathway?ko00480+K00799
P08263	K00799	GST, gst	glutathione S-transferase [EC:2.5.1.18;]	ko00980	Metabolism of xenobiotics by cytochrome P450	http://www.kegg.jp/kegg-bin/show_pathway?ko00980+K00799
P08263	K00799	GST, gst	glutathione S-transferase [EC:2.5.1.18;]	ko00982	Drug metabolism - cytochrome P450	http://www.kegg.jp/kegg-bin/show_pathway?ko00982+K00799
P08263	K00799	GST, gst	glutathione S-transferase [EC:2.5.1.18;]	ko01524	Platinum drug resistance	http://www.kegg.jp/kegg-bin/show_pathway?ko01524+K00799
P08263	K00799	GST, gst	glutathione S-transferase [EC:2.5.1.18;]	ko05204	Chemical carcinogenesis	http://www.kegg.jp/kegg-bin/show_pathway?ko05204+K00799
P08263	K00799	GST, gst	glutathione S-transferase [EC:2.5.1.18;]	ko05418	Fluid shear stress and atherosclerosis	http://www.kegg.jp/kegg-bin/show_pathway?ko05418+K00799
Q04695	K07604	KRT1	type I keratin, acidic
Q16352	K07608	NF66, INA	internexin neuronal intermediate filament protein, alpha
P40261	K00541	NNMT	nicotinamide N-methyltransferase [EC:2.1.1.1;]	ko00760	Nicotinate and nicotinamide metabolism	http://www.kegg.jp/kegg-bin/show_pathway?ko00760+K00541
Q8WU39
Q01546	K07605	KRT2	type II keratin, basic
P29034
Q13938
P31947	K06644	SFN	stratifin	ko04110	Cell cycle	http://www.kegg.jp/kegg-bin/show_pathway?ko04110+K06644
P31947	K06644	SFN	stratifin	ko04115	p53 signaling pathway	http://www.kegg.jp/kegg-bin/show_pathway?ko04115+K06644
P31947	K06644	SFN	stratifin	ko04960	Aldosterone-regulated sodium reabsorption	http://www.kegg.jp/kegg-bin/show_pathway?ko04960+K06644
P19012	K07604	KRT1	type I keratin, acidic
Q5U0D2	K20526	TAGLN	transgelin
Q68CN4	K06856	IGH	immunoglobulin heavy chain	ko04020	Calcium signaling pathway	http://www.kegg.jp/kegg-bin/show_pathway?ko04020+K06856
Q68CN4	K06856	IGH	immunoglobulin heavy chain	ko04064	NF-kappa B signaling pathway	http://www.kegg.jp/kegg-bin/show_pathway?ko04064+K06856
Q68CN4	K06856	IGH	immunoglobulin heavy chain	ko04072	Phospholipase D signaling pathway	http://www.kegg.jp/kegg-bin/show_pathway?ko04072+K06856
Q68CN4	K06856	IGH	immunoglobulin heavy chain	ko04145	Phagosome	http://www.kegg.jp/kegg-bin/show_pathway?ko04145+K06856
Q68CN4	K06856	IGH	immunoglobulin heavy chain	ko04151	PI3K-Akt signaling pathway	http://www.kegg.jp/kegg-bin/show_pathway?ko04151+K06856
Q68CN4	K06856	IGH	immunoglobulin heavy chain	ko04640	Hematopoietic cell lineage	http://www.kegg.jp/kegg-bin/show_pathway?ko04640+K06856
Q68CN4	K06856	IGH	immunoglobulin heavy chain	ko04650	Natural killer cell mediated cytotoxicity	http://www.kegg.jp/kegg-bin/show_pathway?ko04650+K06856
Q68CN4	K06856	IGH	immunoglobulin heavy chain	ko04662	B cell receptor signaling pathway	http://www.kegg.jp/kegg-bin/show_pathway?ko04662+K06856
Q68CN4	K06856	IGH	immunoglobulin heavy chain	ko04664	Fc epsilon RI signaling pathway	http://www.kegg.jp/kegg-bin/show_pathway?ko04664+K06856
Q68CN4	K06856	IGH	immunoglobulin heavy chain	ko04666	Fc gamma R-mediated phagocytosis	http://www.kegg.jp/kegg-bin/show_pathway?ko04666+K06856
Q68CN4	K06856	IGH	immunoglobulin heavy chain	ko04672	Intestinal immune network for IgA production	http://www.kegg.jp/kegg-bin/show_pathway?ko04672+K06856
Q68CN4	K06856	IGH	immunoglobulin heavy chain	ko05140	Leishmaniasis	http://www.kegg.jp/kegg-bin/show_pathway?ko05140+K06856
Q68CN4	K06856	IGH	immunoglobulin heavy chain	ko05143	African trypanosomiasis	http://www.kegg.jp/kegg-bin/show_pathway?ko05143+K06856
Q68CN4	K06856	IGH	immunoglobulin heavy chain	ko05146	Amoebiasis	http://www.kegg.jp/kegg-bin/show_pathway?ko05146+K06856
Q68CN4	K06856	IGH	immunoglobulin heavy chain	ko05150	Staphylococcus aureus infection	http://www.kegg.jp/kegg-bin/show_pathway?ko05150+K06856
Q68CN4	K06856	IGH	immunoglobulin heavy chain	ko05152	Tuberculosis	http://www.kegg.jp/kegg-bin/show_pathway?ko05152+K06856
Q68CN4	K06856	IGH	immunoglobulin heavy chain	ko05162	Measles	http://www.kegg.jp/kegg-bin/show_pathway?ko05162+K06856
Q68CN4	K06856	IGH	immunoglobulin heavy chain	ko05169	Epstein-Barr virus infection	http://www.kegg.jp/kegg-bin/show_pathway?ko05169+K06856
Q68CN4	K06856	IGH	immunoglobulin heavy chain	ko05202	Transcriptional misregulation in cancer	http://www.kegg.jp/kegg-bin/show_pathway?ko05202+K06856
Q68CN4	K06856	IGH	immunoglobulin heavy chain	ko05310	Asthma	http://www.kegg.jp/kegg-bin/show_pathway?ko05310+K06856
Q68CN4	K06856	IGH	immunoglobulin heavy chain	ko05320	Autoimmune thyroid disease	http://www.kegg.jp/kegg-bin/show_pathway?ko05320+K06856
Q68CN4	K06856	IGH	immunoglobulin heavy chain	ko05322	Systemic lupus erythematosus	http://www.kegg.jp/kegg-bin/show_pathway?ko05322+K06856
Q68CN4	K06856	IGH	immunoglobulin heavy chain	ko05323	Rheumatoid arthritis	http://www.kegg.jp/kegg-bin/show_pathway?ko05323+K06856
Q68CN4	K06856	IGH	immunoglobulin heavy chain	ko05330	Allograft rejection	http://www.kegg.jp/kegg-bin/show_pathway?ko05330+K06856
Q68CN4	K06856	IGH	immunoglobulin heavy chain	ko05340	Primary immunodeficiency	http://www.kegg.jp/kegg-bin/show_pathway?ko05340+K06856
Q68CN4	K06856	IGH	immunoglobulin heavy chain	ko05414	Dilated cardiomyopathy (DCM)	http://www.kegg.jp/kegg-bin/show_pathway?ko05414+K06856
Q68CN4	K06856	IGH	immunoglobulin heavy chain	ko05416	Viral myocarditis	http://www.kegg.jp/kegg-bin/show_pathway?ko05416+K06856
A5Z217	K07610	DES	desmin	ko05410	Hypertrophic cardiomyopathy (HCM)	http://www.kegg.jp/kegg-bin/show_pathway?ko05410+K07610
A5Z217	K07610	DES	desmin	ko05412	Arrhythmogenic right ventricular cardiomyopathy (ARVC)	http://www.kegg.jp/kegg-bin/show_pathway?ko05412+K07610
A5Z217	K07610	DES	desmin	ko05414	Dilated cardiomyopathy (DCM)	http://www.kegg.jp/kegg-bin/show_pathway?ko05414+K07610
Q6NS36	K00522	FTH1	ferritin heavy chain [EC:1.16.3.2;]	ko04216	Ferroptosis	http://www.kegg.jp/kegg-bin/show_pathway?ko04216+K00522
Q6NS36	K00522	FTH1	ferritin heavy chain [EC:1.16.3.2;]	ko04217	Necroptosis	http://www.kegg.jp/kegg-bin/show_pathway?ko04217+K00522
Q6NS36	K00522	FTH1	ferritin heavy chain [EC:1.16.3.2;]	ko04978	Mineral absorption	http://www.kegg.jp/kegg-bin/show_pathway?ko04978+K00522
Q562W2	K05692	ACTB_G1	actin beta/gamma 1	ko04015	Rap1 signaling pathway	http://www.kegg.jp/kegg-bin/show_pathway?ko04015+K05692
Q562W2	K05692	ACTB_G1	actin beta/gamma 1	ko04145	Phagosome	http://www.kegg.jp/kegg-bin/show_pathway?ko04145+K05692
Q562W2	K05692	ACTB_G1	actin beta/gamma 1	ko04210	Apoptosis	http://www.kegg.jp/kegg-bin/show_pathway?ko04210+K05692
Q562W2	K05692	ACTB_G1	actin beta/gamma 1	ko04390	Hippo signaling pathway	http://www.kegg.jp/kegg-bin/show_pathway?ko04390+K05692
Q562W2	K05692	ACTB_G1	actin beta/gamma 1	ko04391	Hippo signaling pathway - fly	http://www.kegg.jp/kegg-bin/show_pathway?ko04391+K05692
Q562W2	K05692	ACTB_G1	actin beta/gamma 1	ko04510	Focal adhesion	http://www.kegg.jp/kegg-bin/show_pathway?ko04510+K05692
Q562W2	K05692	ACTB_G1	actin beta/gamma 1	ko04520	Adherens junction	http://www.kegg.jp/kegg-bin/show_pathway?ko04520+K05692
Q562W2	K05692	ACTB_G1	actin beta/gamma 1	ko04530	Tight junction	http://www.kegg.jp/kegg-bin/show_pathway?ko04530+K05692
Q562W2	K05692	ACTB_G1	actin beta/gamma 1	ko04611	Platelet activation	http://www.kegg.jp/kegg-bin/show_pathway?ko04611+K05692
Q562W2	K05692	ACTB_G1	actin beta/gamma 1	ko04670	Leukocyte transendothelial migration	http://www.kegg.jp/kegg-bin/show_pathway?ko04670+K05692
Q562W2	K05692	ACTB_G1	actin beta/gamma 1	ko04745	Phototransduction - fly	http://www.kegg.jp/kegg-bin/show_pathway?ko04745+K05692
Q562W2	K05692	ACTB_G1	actin beta/gamma 1	ko04810	Regulation of actin cytoskeleton	http://www.kegg.jp/kegg-bin/show_pathway?ko04810+K05692
Q562W2	K05692	ACTB_G1	actin beta/gamma 1	ko04919	Thyroid hormone signaling pathway	http://www.kegg.jp/kegg-bin/show_pathway?ko04919+K05692
Q562W2	K05692	ACTB_G1	actin beta/gamma 1	ko04921	Oxytocin signaling pathway	http://www.kegg.jp/kegg-bin/show_pathway?ko04921+K05692
Q562W2	K05692	ACTB_G1	actin beta/gamma 1	ko05100	Bacterial invasion of epithelial cells	http://www.kegg.jp/kegg-bin/show_pathway?ko05100+K05692
Q562W2	K05692	ACTB_G1	actin beta/gamma 1	ko05110	Vibrio cholerae infection	http://www.kegg.jp/kegg-bin/show_pathway?ko05110+K05692
Q562W2	K05692	ACTB_G1	actin beta/gamma 1	ko05130	Pathogenic Escherichia coli infection	http://www.kegg.jp/kegg-bin/show_pathway?ko05130+K05692
Q562W2	K05692	ACTB_G1	actin beta/gamma 1	ko05131	Shigellosis	http://www.kegg.jp/kegg-bin/show_pathway?ko05131+K05692
Q562W2	K05692	ACTB_G1	actin beta/gamma 1	ko05132	Salmonella infection	http://www.kegg.jp/kegg-bin/show_pathway?ko05132+K05692
Q562W2	K05692	ACTB_G1	actin beta/gamma 1	ko05164	Influenza A	http://www.kegg.jp/kegg-bin/show_pathway?ko05164+K05692
Q562W2	K05692	ACTB_G1	actin beta/gamma 1	ko05205	Proteoglycans in cancer	http://www.kegg.jp/kegg-bin/show_pathway?ko05205+K05692
Q562W2	K05692	ACTB_G1	actin beta/gamma 1	ko05410	Hypertrophic cardiomyopathy (HCM)	http://www.kegg.jp/kegg-bin/show_pathway?ko05410+K05692
Q562W2	K05692	ACTB_G1	actin beta/gamma 1	ko05412	Arrhythmogenic right ventricular cardiomyopathy (ARVC)	http://www.kegg.jp/kegg-bin/show_pathway?ko05412+K05692
Q562W2	K05692	ACTB_G1	actin beta/gamma 1	ko05414	Dilated cardiomyopathy (DCM)	http://www.kegg.jp/kegg-bin/show_pathway?ko05414+K05692
Q562W2	K05692	ACTB_G1	actin beta/gamma 1	ko05416	Viral myocarditis	http://www.kegg.jp/kegg-bin/show_pathway?ko05416+K05692
Q562W2	K05692	ACTB_G1	actin beta/gamma 1	ko05418	Fluid shear stress and atherosclerosis	http://www.kegg.jp/kegg-bin/show_pathway?ko05418+K05692
Q4JM47	K20356	AGR2	anterior gradient protein 2
Q59ER5
B1AP22	K04522	PSEN2, PS2	presenilin 2 [EC:3.4.23.-]	ko04330	Notch signaling pathway	http://www.kegg.jp/kegg-bin/show_pathway?ko04330+K04522
B1AP22	K04522	PSEN2, PS2	presenilin 2 [EC:3.4.23.-]	ko04722	Neurotrophin signaling pathway	http://www.kegg.jp/kegg-bin/show_pathway?ko04722+K04522
B1AP22	K04522	PSEN2, PS2	presenilin 2 [EC:3.4.23.-]	ko05010	Alzheimer's disease	http://www.kegg.jp/kegg-bin/show_pathway?ko05010+K04522
O60635	K17348	TSPAN1	tetraspanin-1
P13640	K14739	MT1_2	metallothionein 1/2	ko04212	Longevity regulating pathway - worm	http://www.kegg.jp/kegg-bin/show_pathway?ko04212+K14739
P13640	K14739	MT1_2	metallothionein 1/2	ko04978	Mineral absorption	http://www.kegg.jp/kegg-bin/show_pathway?ko04978+K14739
Q8WWX9
P02792	K13625	FTL	ferritin light chain	ko04216	Ferroptosis	http://www.kegg.jp/kegg-bin/show_pathway?ko04216+K13625
P02792	K13625	FTL	ferritin light chain	ko04217	Necroptosis	http://www.kegg.jp/kegg-bin/show_pathway?ko04217+K13625
P02792	K13625	FTL	ferritin light chain	ko04978	Mineral absorption	http://www.kegg.jp/kegg-bin/show_pathway?ko04978+K13625
A7BI36	K14000	RRBP1	ribosome-binding protein 1	ko04141	Protein processing in endoplasmic reticulum	http://www.kegg.jp/kegg-bin/show_pathway?ko04141+K14000
P12814	K05699	ACTN1_4	actinin alpha 1/4	ko04510	Focal adhesion	http://www.kegg.jp/kegg-bin/show_pathway?ko04510+K05699
P12814	K05699	ACTN1_4	actinin alpha 1/4	ko04520	Adherens junction	http://www.kegg.jp/kegg-bin/show_pathway?ko04520+K05699
P12814	K05699	ACTN1_4	actinin alpha 1/4	ko04530	Tight junction	http://www.kegg.jp/kegg-bin/show_pathway?ko04530+K05699
P12814	K05699	ACTN1_4	actinin alpha 1/4	ko04670	Leukocyte transendothelial migration	http://www.kegg.jp/kegg-bin/show_pathway?ko04670+K05699
P12814	K05699	ACTN1_4	actinin alpha 1/4	ko04810	Regulation of actin cytoskeleton	http://www.kegg.jp/kegg-bin/show_pathway?ko04810+K05699
P12814	K05699	ACTN1_4	actinin alpha 1/4	ko05146	Amoebiasis	http://www.kegg.jp/kegg-bin/show_pathway?ko05146+K05699
P12814	K05699	ACTN1_4	actinin alpha 1/4	ko05203	Viral carcinogenesis	http://www.kegg.jp/kegg-bin/show_pathway?ko05203+K05699
P12814	K05699	ACTN1_4	actinin alpha 1/4	ko05322	Systemic lupus erythematosus	http://www.kegg.jp/kegg-bin/show_pathway?ko05322+K05699
A0A068LRW6	K06856	IGH	immunoglobulin heavy chain	ko04020	Calcium signaling pathway	http://www.kegg.jp/kegg-bin/show_pathway?ko04020+K06856
A0A068LRW6	K06856	IGH	immunoglobulin heavy chain	ko04064	NF-kappa B signaling pathway	http://www.kegg.jp/kegg-bin/show_pathway?ko04064+K06856
A0A068LRW6	K06856	IGH	immunoglobulin heavy chain	ko04072	Phospholipase D signaling pathway	http://www.kegg.jp/kegg-bin/show_pathway?ko04072+K06856
A0A068LRW6	K06856	IGH	immunoglobulin heavy chain	ko04145	Phagosome	http://www.kegg.jp/kegg-bin/show_pathway?ko04145+K06856
A0A068LRW6	K06856	IGH	immunoglobulin heavy chain	ko04151	PI3K-Akt signaling pathway	http://www.kegg.jp/kegg-bin/show_pathway?ko04151+K06856
A0A068LRW6	K06856	IGH	immunoglobulin heavy chain	ko04640	Hematopoietic cell lineage	http://www.kegg.jp/kegg-bin/show_pathway?ko04640+K06856
A0A068LRW6	K06856	IGH	immunoglobulin heavy chain	ko04650	Natural killer cell mediated cytotoxicity	http://www.kegg.jp/kegg-bin/show_pathway?ko04650+K06856
A0A068LRW6	K06856	IGH	immunoglobulin heavy chain	ko04662	B cell receptor signaling pathway	http://www.kegg.jp/kegg-bin/show_pathway?ko04662+K06856
A0A068LRW6	K06856	IGH	immunoglobulin heavy chain	ko04664	Fc epsilon RI signaling pathway	http://www.kegg.jp/kegg-bin/show_pathway?ko04664+K06856
A0A068LRW6	K06856	IGH	immunoglobulin heavy chain	ko04666	Fc gamma R-mediated phagocytosis	http://www.kegg.jp/kegg-bin/show_pathway?ko04666+K06856
A0A068LRW6	K06856	IGH	immunoglobulin heavy chain	ko04672	Intestinal immune network for IgA production	http://www.kegg.jp/kegg-bin/show_pathway?ko04672+K06856
A0A068LRW6	K06856	IGH	immunoglobulin heavy chain	ko05140	Leishmaniasis	http://www.kegg.jp/kegg-bin/show_pathway?ko05140+K06856
A0A068LRW6	K06856	IGH	immunoglobulin heavy chain	ko05143	African trypanosomiasis	http://www.kegg.jp/kegg-bin/show_pathway?ko05143+K06856
A0A068LRW6	K06856	IGH	immunoglobulin heavy chain	ko05146	Amoebiasis	http://www.kegg.jp/kegg-bin/show_pathway?ko05146+K06856
A0A068LRW6	K06856	IGH	immunoglobulin heavy chain	ko05150	Staphylococcus aureus infection	http://www.kegg.jp/kegg-bin/show_pathway?ko05150+K06856
A0A068LRW6	K06856	IGH	immunoglobulin heavy chain	ko05152	Tuberculosis	http://www.kegg.jp/kegg-bin/show_pathway?ko05152+K06856
A0A068LRW6	K06856	IGH	immunoglobulin heavy chain	ko05162	Measles	http://www.kegg.jp/kegg-bin/show_pathway?ko05162+K06856
A0A068LRW6	K06856	IGH	immunoglobulin heavy chain	ko05169	Epstein-Barr virus infection	http://www.kegg.jp/kegg-bin/show_pathway?ko05169+K06856
A0A068LRW6	K06856	IGH	immunoglobulin heavy chain	ko05202	Transcriptional misregulation in cancer	http://www.kegg.jp/kegg-bin/show_pathway?ko05202+K06856
A0A068LRW6	K06856	IGH	immunoglobulin heavy chain	ko05310	Asthma	http://www.kegg.jp/kegg-bin/show_pathway?ko05310+K06856
A0A068LRW6	K06856	IGH	immunoglobulin heavy chain	ko05320	Autoimmune thyroid disease	http://www.kegg.jp/kegg-bin/show_pathway?ko05320+K06856
A0A068LRW6	K06856	IGH	immunoglobulin heavy chain	ko05322	Systemic lupus erythematosus	http://www.kegg.jp/kegg-bin/show_pathway?ko05322+K06856
A0A068LRW6	K06856	IGH	immunoglobulin heavy chain	ko05323	Rheumatoid arthritis	http://www.kegg.jp/kegg-bin/show_pathway?ko05323+K06856
A0A068LRW6	K06856	IGH	immunoglobulin heavy chain	ko05330	Allograft rejection	http://www.kegg.jp/kegg-bin/show_pathway?ko05330+K06856
A0A068LRW6	K06856	IGH	immunoglobulin heavy chain	ko05340	Primary immunodeficiency	http://www.kegg.jp/kegg-bin/show_pathway?ko05340+K06856
A0A068LRW6	K06856	IGH	immunoglobulin heavy chain	ko05414	Dilated cardiomyopathy (DCM)	http://www.kegg.jp/kegg-bin/show_pathway?ko05414+K06856
A0A068LRW6	K06856	IGH	immunoglobulin heavy chain	ko05416	Viral myocarditis	http://www.kegg.jp/kegg-bin/show_pathway?ko05416+K06856
P62861	K02983	RP-S30e, RPS30	small subunit ribosomal protein S30e	ko03010	Ribosome	http://www.kegg.jp/kegg-bin/show_pathway?ko03010+K02983
A0A024RAL1	K06793	VCAN, CSPG2	versican core protein	ko04514	Cell adhesion molecules (CAMs)	http://www.kegg.jp/kegg-bin/show_pathway?ko04514+K06793
K7ENT6	K10375	TPM4	tropomyosin 4	ko04260	Cardiac muscle contraction	http://www.kegg.jp/kegg-bin/show_pathway?ko04260+K10375
K7ENT6	K10375	TPM4	tropomyosin 4	ko04261	Adrenergic signaling in cardiomyocytes	http://www.kegg.jp/kegg-bin/show_pathway?ko04261+K10375
K7ENT6	K10375	TPM4	tropomyosin 4	ko05410	Hypertrophic cardiomyopathy (HCM)	http://www.kegg.jp/kegg-bin/show_pathway?ko05410+K10375
K7ENT6	K10375	TPM4	tropomyosin 4	ko05414	Dilated cardiomyopathy (DCM)	http://www.kegg.jp/kegg-bin/show_pathway?ko05414+K10375
Q14315	K04437	FLNA	filamin	ko04010	MAPK signaling pathway	http://www.kegg.jp/kegg-bin/show_pathway?ko04010+K04437
Q14315	K04437	FLNA	filamin	ko04510	Focal adhesion	http://www.kegg.jp/kegg-bin/show_pathway?ko04510+K04437
Q14315	K04437	FLNA	filamin	ko05132	Salmonella infection	http://www.kegg.jp/kegg-bin/show_pathway?ko05132+K04437
Q14315	K04437	FLNA	filamin	ko05205	Proteoglycans in cancer	http://www.kegg.jp/kegg-bin/show_pathway?ko05205+K04437
Q86VB7	K06545	CD163	CD163 antigen
Q9BY50	K13280	SEC11, sipW	signal peptidase, endoplasmic reticulum-type [EC:3.4.-.-]	ko03060	Protein export	http://www.kegg.jp/kegg-bin/show_pathway?ko03060+K13280
B3KQF4	K16451	TIMP1	metallopeptidase inhibitor 1	ko04066	HIF-1 signaling pathway	http://www.kegg.jp/kegg-bin/show_pathway?ko04066+K16451
Q96AA8
Q96NY7	K05026	CLIC6	chloride intracellular channel protein 6
Q9UL92	K06856	IGH	immunoglobulin heavy chain	ko04020	Calcium signaling pathway	http://www.kegg.jp/kegg-bin/show_pathway?ko04020+K06856
Q9UL92	K06856	IGH	immunoglobulin heavy chain	ko04064	NF-kappa B signaling pathway	http://www.kegg.jp/kegg-bin/show_pathway?ko04064+K06856
Q9UL92	K06856	IGH	immunoglobulin heavy chain	ko04072	Phospholipase D signaling pathway	http://www.kegg.jp/kegg-bin/show_pathway?ko04072+K06856
Q9UL92	K06856	IGH	immunoglobulin heavy chain	ko04145	Phagosome	http://www.kegg.jp/kegg-bin/show_pathway?ko04145+K06856
Q9UL92	K06856	IGH	immunoglobulin heavy chain	ko04151	PI3K-Akt signaling pathway	http://www.kegg.jp/kegg-bin/show_pathway?ko04151+K06856
Q9UL92	K06856	IGH	immunoglobulin heavy chain	ko04640	Hematopoietic cell lineage	http://www.kegg.jp/kegg-bin/show_pathway?ko04640+K06856
Q9UL92	K06856	IGH	immunoglobulin heavy chain	ko04650	Natural killer cell mediated cytotoxicity	http://www.kegg.jp/kegg-bin/show_pathway?ko04650+K06856
Q9UL92	K06856	IGH	immunoglobulin heavy chain	ko04662	B cell receptor signaling pathway	http://www.kegg.jp/kegg-bin/show_pathway?ko04662+K06856
Q9UL92	K06856	IGH	immunoglobulin heavy chain	ko04664	Fc epsilon RI signaling pathway	http://www.kegg.jp/kegg-bin/show_pathway?ko04664+K06856
Q9UL92	K06856	IGH	immunoglobulin heavy chain	ko04666	Fc gamma R-mediated phagocytosis	http://www.kegg.jp/kegg-bin/show_pathway?ko04666+K06856
Q9UL92	K06856	IGH	immunoglobulin heavy chain	ko04672	Intestinal immune network for IgA production	http://www.kegg.jp/kegg-bin/show_pathway?ko04672+K06856
Q9UL92	K06856	IGH	immunoglobulin heavy chain	ko05140	Leishmaniasis	http://www.kegg.jp/kegg-bin/show_pathway?ko05140+K06856
Q9UL92	K06856	IGH	immunoglobulin heavy chain	ko05143	African trypanosomiasis	http://www.kegg.jp/kegg-bin/show_pathway?ko05143+K06856
Q9UL92	K06856	IGH	immunoglobulin heavy chain	ko05146	Amoebiasis	http://www.kegg.jp/kegg-bin/show_pathway?ko05146+K06856
Q9UL92	K06856	IGH	immunoglobulin heavy chain	ko05150	Staphylococcus aureus infection	http://www.kegg.jp/kegg-bin/show_pathway?ko05150+K06856
Q9UL92	K06856	IGH	immunoglobulin heavy chain	ko05152	Tuberculosis	http://www.kegg.jp/kegg-bin/show_pathway?ko05152+K06856
Q9UL92	K06856	IGH	immunoglobulin heavy chain	ko05162	Measles	http://www.kegg.jp/kegg-bin/show_pathway?ko05162+K06856
Q9UL92	K06856	IGH	immunoglobulin heavy chain	ko05169	Epstein-Barr virus infection	http://www.kegg.jp/kegg-bin/show_pathway?ko05169+K06856
Q9UL92	K06856	IGH	immunoglobulin heavy chain	ko05202	Transcriptional misregulation in cancer	http://www.kegg.jp/kegg-bin/show_pathway?ko05202+K06856
Q9UL92	K06856	IGH	immunoglobulin heavy chain	ko05310	Asthma	http://www.kegg.jp/kegg-bin/show_pathway?ko05310+K06856
Q9UL92	K06856	IGH	immunoglobulin heavy chain	ko05320	Autoimmune thyroid disease	http://www.kegg.jp/kegg-bin/show_pathway?ko05320+K06856
Q9UL92	K06856	IGH	immunoglobulin heavy chain	ko05322	Systemic lupus erythematosus	http://www.kegg.jp/kegg-bin/show_pathway?ko05322+K06856
Q9UL92	K06856	IGH	immunoglobulin heavy chain	ko05323	Rheumatoid arthritis	http://www.kegg.jp/kegg-bin/show_pathway?ko05323+K06856
Q9UL92	K06856	IGH	immunoglobulin heavy chain	ko05330	Allograft rejection	http://www.kegg.jp/kegg-bin/show_pathway?ko05330+K06856
Q9UL92	K06856	IGH	immunoglobulin heavy chain	ko05340	Primary immunodeficiency	http://www.kegg.jp/kegg-bin/show_pathway?ko05340+K06856
Q9UL92	K06856	IGH	immunoglobulin heavy chain	ko05414	Dilated cardiomyopathy (DCM)	http://www.kegg.jp/kegg-bin/show_pathway?ko05414+K06856
Q9UL92	K06856	IGH	immunoglobulin heavy chain	ko05416	Viral myocarditis	http://www.kegg.jp/kegg-bin/show_pathway?ko05416+K06856
Q9BW30
Q4LE35	K06583	ITGA7	integrin alpha 7	ko04151	PI3K-Akt signaling pathway	http://www.kegg.jp/kegg-bin/show_pathway?ko04151+K06583
Q4LE35	K06583	ITGA7	integrin alpha 7	ko04510	Focal adhesion	http://www.kegg.jp/kegg-bin/show_pathway?ko04510+K06583
Q4LE35	K06583	ITGA7	integrin alpha 7	ko04512	ECM-receptor interaction	http://www.kegg.jp/kegg-bin/show_pathway?ko04512+K06583
Q4LE35	K06583	ITGA7	integrin alpha 7	ko04810	Regulation of actin cytoskeleton	http://www.kegg.jp/kegg-bin/show_pathway?ko04810+K06583
Q4LE35	K06583	ITGA7	integrin alpha 7	ko05165	Human papillomavirus infection	http://www.kegg.jp/kegg-bin/show_pathway?ko05165+K06583
Q4LE35	K06583	ITGA7	integrin alpha 7	ko05410	Hypertrophic cardiomyopathy (HCM)	http://www.kegg.jp/kegg-bin/show_pathway?ko05410+K06583
Q4LE35	K06583	ITGA7	integrin alpha 7	ko05412	Arrhythmogenic right ventricular cardiomyopathy (ARVC)	http://www.kegg.jp/kegg-bin/show_pathway?ko05412+K06583
Q4LE35	K06583	ITGA7	integrin alpha 7	ko05414	Dilated cardiomyopathy (DCM)	http://www.kegg.jp/kegg-bin/show_pathway?ko05414+K06583
Q5NV90
Q8NBS9	K13984	TXNDC5, ERP46	thioredoxin domain-containing protein 5	ko04141	Protein processing in endoplasmic reticulum	http://www.kegg.jp/kegg-bin/show_pathway?ko04141+K13984
P61254	K02898	RP-L26e, RPL26	large subunit ribosomal protein L26e	ko03010	Ribosome	http://www.kegg.jp/kegg-bin/show_pathway?ko03010+K02898
P47929	K10092	LGALS7	galectin-7
D3DTX7	K06236	COL1A	collagen, type I, alpha	ko04151	PI3K-Akt signaling pathway	http://www.kegg.jp/kegg-bin/show_pathway?ko04151+K06236
D3DTX7	K06236	COL1A	collagen, type I, alpha	ko04510	Focal adhesion	http://www.kegg.jp/kegg-bin/show_pathway?ko04510+K06236
D3DTX7	K06236	COL1A	collagen, type I, alpha	ko04512	ECM-receptor interaction	http://www.kegg.jp/kegg-bin/show_pathway?ko04512+K06236
D3DTX7	K06236	COL1A	collagen, type I, alpha	ko04611	Platelet activation	http://www.kegg.jp/kegg-bin/show_pathway?ko04611+K06236
D3DTX7	K06236	COL1A	collagen, type I, alpha	ko04933	AGE-RAGE signaling pathway in diabetic complications	http://www.kegg.jp/kegg-bin/show_pathway?ko04933+K06236
D3DTX7	K06236	COL1A	collagen, type I, alpha	ko04974	Protein digestion and absorption	http://www.kegg.jp/kegg-bin/show_pathway?ko04974+K06236
D3DTX7	K06236	COL1A	collagen, type I, alpha	ko05146	Amoebiasis	http://www.kegg.jp/kegg-bin/show_pathway?ko05146+K06236
D3DTX7	K06236	COL1A	collagen, type I, alpha	ko05165	Human papillomavirus infection	http://www.kegg.jp/kegg-bin/show_pathway?ko05165+K06236
P08727	K07604	KRT1	type I keratin, acidic
Q15124	K15636	PGM5	phosphoglucomutase-like protein 5
P50135	K00546	HNMT	histamine N-methyltransferase [EC:2.1.1.8;]	ko00340	Histidine metabolism	http://www.kegg.jp/kegg-bin/show_pathway?ko00340+K00546
P29508	K13963	SERPINB	serpin B	ko05146	Amoebiasis	http://www.kegg.jp/kegg-bin/show_pathway?ko05146+K13963
J3KQN4	K02929	RP-L44e, RPL44	large subunit ribosomal protein L44e	ko03010	Ribosome	http://www.kegg.jp/kegg-bin/show_pathway?ko03010+K02929
A0A024R374	K01363	CTSB	cathepsin B [EC:3.4.22.1;]	ko04140	Autophagy - animal	http://www.kegg.jp/kegg-bin/show_pathway?ko04140+K01363
A0A024R374	K01363	CTSB	cathepsin B [EC:3.4.22.1;]	ko04142	Lysosome	http://www.kegg.jp/kegg-bin/show_pathway?ko04142+K01363
A0A024R374	K01363	CTSB	cathepsin B [EC:3.4.22.1;]	ko04210	Apoptosis	http://www.kegg.jp/kegg-bin/show_pathway?ko04210+K01363
A0A024R374	K01363	CTSB	cathepsin B [EC:3.4.22.1;]	ko04612	Antigen processing and presentation	http://www.kegg.jp/kegg-bin/show_pathway?ko04612+K01363
A0A024R374	K01363	CTSB	cathepsin B [EC:3.4.22.1;]	ko04621	NOD-like receptor signaling pathway	http://www.kegg.jp/kegg-bin/show_pathway?ko04621+K01363
A0A024R374	K01363	CTSB	cathepsin B [EC:3.4.22.1;]	ko04924	Renin secretion	http://www.kegg.jp/kegg-bin/show_pathway?ko04924+K01363
Q4LE33	K06252	TN	tenascin	ko04151	PI3K-Akt signaling pathway	http://www.kegg.jp/kegg-bin/show_pathway?ko04151+K06252
Q4LE33	K06252	TN	tenascin	ko04510	Focal adhesion	http://www.kegg.jp/kegg-bin/show_pathway?ko04510+K06252
Q4LE33	K06252	TN	tenascin	ko04512	ECM-receptor interaction	http://www.kegg.jp/kegg-bin/show_pathway?ko04512+K06252
Q4LE33	K06252	TN	tenascin	ko05165	Human papillomavirus infection	http://www.kegg.jp/kegg-bin/show_pathway?ko05165+K06252
Q4LE33	K06252	TN	tenascin	ko05206	MicroRNAs in cancer	http://www.kegg.jp/kegg-bin/show_pathway?ko05206+K06252
A0A024R718	K03462	NAMPT	nicotinamide phosphoribosyltransferase [EC:2.4.2.12;]	ko00760	Nicotinate and nicotinamide metabolism	http://www.kegg.jp/kegg-bin/show_pathway?ko00760+K03462
A0A024R718	K03462	NAMPT	nicotinamide phosphoribosyltransferase [EC:2.4.2.12;]	ko04621	NOD-like receptor signaling pathway	http://www.kegg.jp/kegg-bin/show_pathway?ko04621+K03462
A7Y9J9	K13908	MUC5B, MG1	mucin-5B	ko04657	IL-17 signaling pathway	http://www.kegg.jp/kegg-bin/show_pathway?ko04657+K13908
A7Y9J9	K13908	MUC5B, MG1	mucin-5B	ko04970	Salivary secretion	http://www.kegg.jp/kegg-bin/show_pathway?ko04970+K13908
B2R665	K17499	PPM1G, PP2CG	protein phosphatase 1G [EC:3.1.3.16;]
Q05315	K13334	CLC	eosinophil lysophospholipase (galectin-10) [EC:3.1.1.5;]
G3V3D1	K13443	NPC2	Niemann-Pick C2 protein	ko04142	Lysosome	http://www.kegg.jp/kegg-bin/show_pathway?ko04142+K13443
A8K878
P00338	K00016	LDH, ldh	L-lactate dehydrogenase [EC:1.1.1.27;]	ko00010	Glycolysis / Gluconeogenesis	http://www.kegg.jp/kegg-bin/show_pathway?ko00010+K00016
P00338	K00016	LDH, ldh	L-lactate dehydrogenase [EC:1.1.1.27;]	ko00270	Cysteine and methionine metabolism	http://www.kegg.jp/kegg-bin/show_pathway?ko00270+K00016
P00338	K00016	LDH, ldh	L-lactate dehydrogenase [EC:1.1.1.27;]	ko00620	Pyruvate metabolism	http://www.kegg.jp/kegg-bin/show_pathway?ko00620+K00016
P00338	K00016	LDH, ldh	L-lactate dehydrogenase [EC:1.1.1.27;]	ko00640	Propanoate metabolism	http://www.kegg.jp/kegg-bin/show_pathway?ko00640+K00016
P00338	K00016	LDH, ldh	L-lactate dehydrogenase [EC:1.1.1.27;]	ko04922	Glucagon signaling pathway	http://www.kegg.jp/kegg-bin/show_pathway?ko04922+K00016
A0A0X9UWL5
A0A024R825	K01672	CA	carbonic anhydrase [EC:4.2.1.1;]	ko00910	Nitrogen metabolism	http://www.kegg.jp/kegg-bin/show_pathway?ko00910+K01672
H0YMV8	K02978	RP-S27e, RPS27	small subunit ribosomal protein S27e	ko03010	Ribosome	http://www.kegg.jp/kegg-bin/show_pathway?ko03010+K02978
Q32Q12	K00940	ndk, NME	nucleoside-diphosphate kinase [EC:2.7.4.6;]	ko00230	Purine metabolism	http://www.kegg.jp/kegg-bin/show_pathway?ko00230+K00940
Q32Q12	K00940	ndk, NME	nucleoside-diphosphate kinase [EC:2.7.4.6;]	ko00240	Pyrimidine metabolism	http://www.kegg.jp/kegg-bin/show_pathway?ko00240+K00940
Q32Q12	K00940	ndk, NME	nucleoside-diphosphate kinase [EC:2.7.4.6;]	ko04016	MAPK signaling pathway - plant	http://www.kegg.jp/kegg-bin/show_pathway?ko04016+K00940
V9HWA5
A5A3E0
Q9BX66	K06086	SORBS1, SH3D5, PONSIN, CAP	sorbin and SH3 domain containing 1	ko03320	PPAR signaling pathway	http://www.kegg.jp/kegg-bin/show_pathway?ko03320+K06086
Q9BX66	K06086	SORBS1, SH3D5, PONSIN, CAP	sorbin and SH3 domain containing 1	ko04520	Adherens junction	http://www.kegg.jp/kegg-bin/show_pathway?ko04520+K06086
Q9BX66	K06086	SORBS1, SH3D5, PONSIN, CAP	sorbin and SH3 domain containing 1	ko04910	Insulin signaling pathway	http://www.kegg.jp/kegg-bin/show_pathway?ko04910+K06086
P62633	K09250	CNBP	cellular nucleic acid-binding protein
Q53GG5
A0A0J9YXN7	K20254	PLIN4	perilipin-4	ko03320	PPAR signaling pathway	http://www.kegg.jp/kegg-bin/show_pathway?ko03320+K20254
Q6P528	K08120	ASPN	asporin
V9HW63	K03386	PRDX2_4, ahpC	peroxiredoxin (alkyl hydroperoxide reductase subunit C) [EC:1.11.1.15;]	ko04214	Apoptosis - fly	http://www.kegg.jp/kegg-bin/show_pathway?ko04214+K03386
A7XZE4	K10374	TPM2	tropomyosin 2	ko04260	Cardiac muscle contraction	http://www.kegg.jp/kegg-bin/show_pathway?ko04260+K10374
A7XZE4	K10374	TPM2	tropomyosin 2	ko04261	Adrenergic signaling in cardiomyocytes	http://www.kegg.jp/kegg-bin/show_pathway?ko04261+K10374
A7XZE4	K10374	TPM2	tropomyosin 2	ko05410	Hypertrophic cardiomyopathy (HCM)	http://www.kegg.jp/kegg-bin/show_pathway?ko05410+K10374
A7XZE4	K10374	TPM2	tropomyosin 2	ko05414	Dilated cardiomyopathy (DCM)	http://www.kegg.jp/kegg-bin/show_pathway?ko05414+K10374
P01833	K13073	PIGR	polymeric immunoglobulin receptor	ko04672	Intestinal immune network for IgA production	http://www.kegg.jp/kegg-bin/show_pathway?ko04672+K13073
B4DJV9	K06128	LYPLA1	lysophospholipase I [EC:3.1.1.5;]	ko00564	Glycerophospholipid metabolism	http://www.kegg.jp/kegg-bin/show_pathway?ko00564+K06128
B4DJV9	K06128	LYPLA1	lysophospholipase I [EC:3.1.1.5;]	ko05231	Choline metabolism in cancer	http://www.kegg.jp/kegg-bin/show_pathway?ko05231+K06128
P05787	K07605	KRT2	type II keratin, basic
P30837	K00128	ALDH	aldehyde dehydrogenase (NAD+) [EC:1.2.1.3;]	ko00010	Glycolysis / Gluconeogenesis	http://www.kegg.jp/kegg-bin/show_pathway?ko00010+K00128
P30837	K00128	ALDH	aldehyde dehydrogenase (NAD+) [EC:1.2.1.3;]	ko00053	Ascorbate and aldarate metabolism	http://www.kegg.jp/kegg-bin/show_pathway?ko00053+K00128
P30837	K00128	ALDH	aldehyde dehydrogenase (NAD+) [EC:1.2.1.3;]	ko00071	Fatty acid degradation	http://www.kegg.jp/kegg-bin/show_pathway?ko00071+K00128
P30837	K00128	ALDH	aldehyde dehydrogenase (NAD+) [EC:1.2.1.3;]	ko00280	Valine, leucine and isoleucine degradation	http://www.kegg.jp/kegg-bin/show_pathway?ko00280+K00128
P30837	K00128	ALDH	aldehyde dehydrogenase (NAD+) [EC:1.2.1.3;]	ko00310	Lysine degradation	http://www.kegg.jp/kegg-bin/show_pathway?ko00310+K00128
P30837	K00128	ALDH	aldehyde dehydrogenase (NAD+) [EC:1.2.1.3;]	ko00330	Arginine and proline metabolism	http://www.kegg.jp/kegg-bin/show_pathway?ko00330+K00128
P30837	K00128	ALDH	aldehyde dehydrogenase (NAD+) [EC:1.2.1.3;]	ko00340	Histidine metabolism	http://www.kegg.jp/kegg-bin/show_pathway?ko00340+K00128
P30837	K00128	ALDH	aldehyde dehydrogenase (NAD+) [EC:1.2.1.3;]	ko00380	Tryptophan metabolism	http://www.kegg.jp/kegg-bin/show_pathway?ko00380+K00128
P30837	K00128	ALDH	aldehyde dehydrogenase (NAD+) [EC:1.2.1.3;]	ko00410	beta-Alanine metabolism	http://www.kegg.jp/kegg-bin/show_pathway?ko00410+K00128
P30837	K00128	ALDH	aldehyde dehydrogenase (NAD+) [EC:1.2.1.3;]	ko00561	Glycerolipid metabolism	http://www.kegg.jp/kegg-bin/show_pathway?ko00561+K00128
P30837	K00128	ALDH	aldehyde dehydrogenase (NAD+) [EC:1.2.1.3;]	ko00620	Pyruvate metabolism	http://www.kegg.jp/kegg-bin/show_pathway?ko00620+K00128
P30837	K00128	ALDH	aldehyde dehydrogenase (NAD+) [EC:1.2.1.3;]	ko00625	Chloroalkane and chloroalkene degradation	http://www.kegg.jp/kegg-bin/show_pathway?ko00625+K00128
P30837	K00128	ALDH	aldehyde dehydrogenase (NAD+) [EC:1.2.1.3;]	ko00903	Limonene and pinene degradation	http://www.kegg.jp/kegg-bin/show_pathway?ko00903+K00128
P30837	K00128	ALDH	aldehyde dehydrogenase (NAD+) [EC:1.2.1.3;]	ko00981	Insect hormone biosynthesis	http://www.kegg.jp/kegg-bin/show_pathway?ko00981+K00128
B2RA03	K07604	KRT1	type I keratin, acidic
B2R6E2	K16865	PDCD4	programmed cell death protein 4	ko05205	Proteoglycans in cancer	http://www.kegg.jp/kegg-bin/show_pathway?ko05205+K16865
B2R6E2	K16865	PDCD4	programmed cell death protein 4	ko05206	MicroRNAs in cancer	http://www.kegg.jp/kegg-bin/show_pathway?ko05206+K16865
Q6PKA6	K00129	E1.2.1.5	aldehyde dehydrogenase (NAD(P)+) [EC:1.2.1.5;]	ko00010	Glycolysis / Gluconeogenesis	http://www.kegg.jp/kegg-bin/show_pathway?ko00010+K00129
Q6PKA6	K00129	E1.2.1.5	aldehyde dehydrogenase (NAD(P)+) [EC:1.2.1.5;]	ko00340	Histidine metabolism	http://www.kegg.jp/kegg-bin/show_pathway?ko00340+K00129
Q6PKA6	K00129	E1.2.1.5	aldehyde dehydrogenase (NAD(P)+) [EC:1.2.1.5;]	ko00350	Tyrosine metabolism	http://www.kegg.jp/kegg-bin/show_pathway?ko00350+K00129
Q6PKA6	K00129	E1.2.1.5	aldehyde dehydrogenase (NAD(P)+) [EC:1.2.1.5;]	ko00360	Phenylalanine metabolism	http://www.kegg.jp/kegg-bin/show_pathway?ko00360+K00129
Q6PKA6	K00129	E1.2.1.5	aldehyde dehydrogenase (NAD(P)+) [EC:1.2.1.5;]	ko00410	beta-Alanine metabolism	http://www.kegg.jp/kegg-bin/show_pathway?ko00410+K00129
Q6PKA6	K00129	E1.2.1.5	aldehyde dehydrogenase (NAD(P)+) [EC:1.2.1.5;]	ko00980	Metabolism of xenobiotics by cytochrome P450	http://www.kegg.jp/kegg-bin/show_pathway?ko00980+K00129
Q6PKA6	K00129	E1.2.1.5	aldehyde dehydrogenase (NAD(P)+) [EC:1.2.1.5;]	ko00982	Drug metabolism - cytochrome P450	http://www.kegg.jp/kegg-bin/show_pathway?ko00982+K00129
Q6PKA6	K00129	E1.2.1.5	aldehyde dehydrogenase (NAD(P)+) [EC:1.2.1.5;]	ko05204	Chemical carcinogenesis	http://www.kegg.jp/kegg-bin/show_pathway?ko05204+K00129
H0YAZ8	K20128	MTSS1	metastasis suppressor protein 1
P42766	K02918	RP-L35e, RPL35	large subunit ribosomal protein L35e	ko03010	Ribosome	http://www.kegg.jp/kegg-bin/show_pathway?ko03010+K02918
Q86TX8	K05954	FNTB	protein farnesyltransferase subunit beta [EC:2.5.1.58;]	ko00900	Terpenoid backbone biosynthesis	http://www.kegg.jp/kegg-bin/show_pathway?ko00900+K05954
Q53F37	K07953	SAR1	GTP-binding protein SAR1 [EC:3.6.5.-]	ko04141	Protein processing in endoplasmic reticulum	http://www.kegg.jp/kegg-bin/show_pathway?ko04141+K07953
Q53F37	K07953	SAR1	GTP-binding protein SAR1 [EC:3.6.5.-]	ko05134	Legionellosis	http://www.kegg.jp/kegg-bin/show_pathway?ko05134+K07953
Q99973	K11127	TEP1	telomerase protein component 1
B7Z9B7	K06086	SORBS1, SH3D5, PONSIN, CAP	sorbin and SH3 domain containing 1	ko03320	PPAR signaling pathway	http://www.kegg.jp/kegg-bin/show_pathway?ko03320+K06086
B7Z9B7	K06086	SORBS1, SH3D5, PONSIN, CAP	sorbin and SH3 domain containing 1	ko04520	Adherens junction	http://www.kegg.jp/kegg-bin/show_pathway?ko04520+K06086
B7Z9B7	K06086	SORBS1, SH3D5, PONSIN, CAP	sorbin and SH3 domain containing 1	ko04910	Insulin signaling pathway	http://www.kegg.jp/kegg-bin/show_pathway?ko04910+K06086
S6BGE0	K06856	IGH	immunoglobulin heavy chain	ko04020	Calcium signaling pathway	http://www.kegg.jp/kegg-bin/show_pathway?ko04020+K06856
S6BGE0	K06856	IGH	immunoglobulin heavy chain	ko04064	NF-kappa B signaling pathway	http://www.kegg.jp/kegg-bin/show_pathway?ko04064+K06856
S6BGE0	K06856	IGH	immunoglobulin heavy chain	ko04072	Phospholipase D signaling pathway	http://www.kegg.jp/kegg-bin/show_pathway?ko04072+K06856
S6BGE0	K06856	IGH	immunoglobulin heavy chain	ko04145	Phagosome	http://www.kegg.jp/kegg-bin/show_pathway?ko04145+K06856
S6BGE0	K06856	IGH	immunoglobulin heavy chain	ko04151	PI3K-Akt signaling pathway	http://www.kegg.jp/kegg-bin/show_pathway?ko04151+K06856
S6BGE0	K06856	IGH	immunoglobulin heavy chain	ko04640	Hematopoietic cell lineage	http://www.kegg.jp/kegg-bin/show_pathway?ko04640+K06856
S6BGE0	K06856	IGH	immunoglobulin heavy chain	ko04650	Natural killer cell mediated cytotoxicity	http://www.kegg.jp/kegg-bin/show_pathway?ko04650+K06856
S6BGE0	K06856	IGH	immunoglobulin heavy chain	ko04662	B cell receptor signaling pathway	http://www.kegg.jp/kegg-bin/show_pathway?ko04662+K06856
S6BGE0	K06856	IGH	immunoglobulin heavy chain	ko04664	Fc epsilon RI signaling pathway	http://www.kegg.jp/kegg-bin/show_pathway?ko04664+K06856
S6BGE0	K06856	IGH	immunoglobulin heavy chain	ko04666	Fc gamma R-mediated phagocytosis	http://www.kegg.jp/kegg-bin/show_pathway?ko04666+K06856
S6BGE0	K06856	IGH	immunoglobulin heavy chain	ko04672	Intestinal immune network for IgA production	http://www.kegg.jp/kegg-bin/show_pathway?ko04672+K06856
S6BGE0	K06856	IGH	immunoglobulin heavy chain	ko05140	Leishmaniasis	http://www.kegg.jp/kegg-bin/show_pathway?ko05140+K06856
S6BGE0	K06856	IGH	immunoglobulin heavy chain	ko05143	African trypanosomiasis	http://www.kegg.jp/kegg-bin/show_pathway?ko05143+K06856
S6BGE0	K06856	IGH	immunoglobulin heavy chain	ko05146	Amoebiasis	http://www.kegg.jp/kegg-bin/show_pathway?ko05146+K06856
S6BGE0	K06856	IGH	immunoglobulin heavy chain	ko05150	Staphylococcus aureus infection	http://www.kegg.jp/kegg-bin/show_pathway?ko05150+K06856
S6BGE0	K06856	IGH	immunoglobulin heavy chain	ko05152	Tuberculosis	http://www.kegg.jp/kegg-bin/show_pathway?ko05152+K06856
S6BGE0	K06856	IGH	immunoglobulin heavy chain	ko05162	Measles	http://www.kegg.jp/kegg-bin/show_pathway?ko05162+K06856
S6BGE0	K06856	IGH	immunoglobulin heavy chain	ko05169	Epstein-Barr virus infection	http://www.kegg.jp/kegg-bin/show_pathway?ko05169+K06856
S6BGE0	K06856	IGH	immunoglobulin heavy chain	ko05202	Transcriptional misregulation in cancer	http://www.kegg.jp/kegg-bin/show_pathway?ko05202+K06856
S6BGE0	K06856	IGH	immunoglobulin heavy chain	ko05310	Asthma	http://www.kegg.jp/kegg-bin/show_pathway?ko05310+K06856
S6BGE0	K06856	IGH	immunoglobulin heavy chain	ko05320	Autoimmune thyroid disease	http://www.kegg.jp/kegg-bin/show_pathway?ko05320+K06856
S6BGE0	K06856	IGH	immunoglobulin heavy chain	ko05322	Systemic lupus erythematosus	http://www.kegg.jp/kegg-bin/show_pathway?ko05322+K06856
S6BGE0	K06856	IGH	immunoglobulin heavy chain	ko05323	Rheumatoid arthritis	http://www.kegg.jp/kegg-bin/show_pathway?ko05323+K06856
S6BGE0	K06856	IGH	immunoglobulin heavy chain	ko05330	Allograft rejection	http://www.kegg.jp/kegg-bin/show_pathway?ko05330+K06856
S6BGE0	K06856	IGH	immunoglobulin heavy chain	ko05340	Primary immunodeficiency	http://www.kegg.jp/kegg-bin/show_pathway?ko05340+K06856
S6BGE0	K06856	IGH	immunoglobulin heavy chain	ko05414	Dilated cardiomyopathy (DCM)	http://www.kegg.jp/kegg-bin/show_pathway?ko05414+K06856
S6BGE0	K06856	IGH	immunoglobulin heavy chain	ko05416	Viral myocarditis	http://www.kegg.jp/kegg-bin/show_pathway?ko05416+K06856
A0A024R5W6	K10373	TPM1	tropomyosin 1	ko04260	Cardiac muscle contraction	http://www.kegg.jp/kegg-bin/show_pathway?ko04260+K10373
A0A024R5W6	K10373	TPM1	tropomyosin 1	ko04261	Adrenergic signaling in cardiomyocytes	http://www.kegg.jp/kegg-bin/show_pathway?ko04261+K10373
A0A024R5W6	K10373	TPM1	tropomyosin 1	ko05206	MicroRNAs in cancer	http://www.kegg.jp/kegg-bin/show_pathway?ko05206+K10373
A0A024R5W6	K10373	TPM1	tropomyosin 1	ko05410	Hypertrophic cardiomyopathy (HCM)	http://www.kegg.jp/kegg-bin/show_pathway?ko05410+K10373
A0A024R5W6	K10373	TPM1	tropomyosin 1	ko05414	Dilated cardiomyopathy (DCM)	http://www.kegg.jp/kegg-bin/show_pathway?ko05414+K10373
B2R5M8	K00031	IDH1, IDH2, icd	isocitrate dehydrogenase [EC:1.1.1.42;]	ko00020	Citrate cycle (TCA cycle)	http://www.kegg.jp/kegg-bin/show_pathway?ko00020+K00031
B2R5M8	K00031	IDH1, IDH2, icd	isocitrate dehydrogenase [EC:1.1.1.42;]	ko00480	Glutathione metabolism	http://www.kegg.jp/kegg-bin/show_pathway?ko00480+K00031
B2R5M8	K00031	IDH1, IDH2, icd	isocitrate dehydrogenase [EC:1.1.1.42;]	ko00720	Carbon fixation pathways in prokaryotes	http://www.kegg.jp/kegg-bin/show_pathway?ko00720+K00031
B2R5M8	K00031	IDH1, IDH2, icd	isocitrate dehydrogenase [EC:1.1.1.42;]	ko01200	Carbon metabolism	http://www.kegg.jp/kegg-bin/show_pathway?ko01200+K00031
B2R5M8	K00031	IDH1, IDH2, icd	isocitrate dehydrogenase [EC:1.1.1.42;]	ko01210	2-Oxocarboxylic acid metabolism	http://www.kegg.jp/kegg-bin/show_pathway?ko01210+K00031
B2R5M8	K00031	IDH1, IDH2, icd	isocitrate dehydrogenase [EC:1.1.1.42;]	ko01230	Biosynthesis of amino acids	http://www.kegg.jp/kegg-bin/show_pathway?ko01230+K00031
B2R5M8	K00031	IDH1, IDH2, icd	isocitrate dehydrogenase [EC:1.1.1.42;]	ko04146	Peroxisome	http://www.kegg.jp/kegg-bin/show_pathway?ko04146+K00031
A0A024RDS1	K09485	HSP110	heat shock protein 110kDa	ko04141	Protein processing in endoplasmic reticulum	http://www.kegg.jp/kegg-bin/show_pathway?ko04141+K09485
Q5W064
A0A024R5Z9	K00873	PK, pyk	pyruvate kinase [EC:2.7.1.40;]	ko00010	Glycolysis / Gluconeogenesis	http://www.kegg.jp/kegg-bin/show_pathway?ko00010+K00873
A0A024R5Z9	K00873	PK, pyk	pyruvate kinase [EC:2.7.1.40;]	ko00230	Purine metabolism	http://www.kegg.jp/kegg-bin/show_pathway?ko00230+K00873
A0A024R5Z9	K00873	PK, pyk	pyruvate kinase [EC:2.7.1.40;]	ko00620	Pyruvate metabolism	http://www.kegg.jp/kegg-bin/show_pathway?ko00620+K00873
A0A024R5Z9	K00873	PK, pyk	pyruvate kinase [EC:2.7.1.40;]	ko01200	Carbon metabolism	http://www.kegg.jp/kegg-bin/show_pathway?ko01200+K00873
A0A024R5Z9	K00873	PK, pyk	pyruvate kinase [EC:2.7.1.40;]	ko01230	Biosynthesis of amino acids	http://www.kegg.jp/kegg-bin/show_pathway?ko01230+K00873
A0A024R5Z9	K00873	PK, pyk	pyruvate kinase [EC:2.7.1.40;]	ko04922	Glucagon signaling pathway	http://www.kegg.jp/kegg-bin/show_pathway?ko04922+K00873
A0A024R5Z9	K00873	PK, pyk	pyruvate kinase [EC:2.7.1.40;]	ko04930	Type II diabetes mellitus	http://www.kegg.jp/kegg-bin/show_pathway?ko04930+K00873
A0A024R5Z9	K00873	PK, pyk	pyruvate kinase [EC:2.7.1.40;]	ko05165	Human papillomavirus infection	http://www.kegg.jp/kegg-bin/show_pathway?ko05165+K00873
A0A024R5Z9	K00873	PK, pyk	pyruvate kinase [EC:2.7.1.40;]	ko05203	Viral carcinogenesis	http://www.kegg.jp/kegg-bin/show_pathway?ko05203+K00873
A0A024R5Z9	K00873	PK, pyk	pyruvate kinase [EC:2.7.1.40;]	ko05230	Central carbon metabolism in cancer	http://www.kegg.jp/kegg-bin/show_pathway?ko05230+K00873
G3V180	K01277	DPP3	dipeptidyl-peptidase III [EC:3.4.14.4;]
O96033	K21232	MOCS2A, CNXG	molybdopterin synthase sulfur carrier subunit	ko04122	Sulfur relay system	http://www.kegg.jp/kegg-bin/show_pathway?ko04122+K21232
A8K669	K01369	LGMN	legumain [EC:3.4.22.34;]	ko04142	Lysosome	http://www.kegg.jp/kegg-bin/show_pathway?ko04142+K01369
A8K669	K01369	LGMN	legumain [EC:3.4.22.34;]	ko04612	Antigen processing and presentation	http://www.kegg.jp/kegg-bin/show_pathway?ko04612+K01369
P35268	K02891	RP-L22e, RPL22	large subunit ribosomal protein L22e	ko03010	Ribosome	http://www.kegg.jp/kegg-bin/show_pathway?ko03010+K02891
Q96D15
Q5KU26	K10062	COLEC12	collectin sub-family member 12	ko04145	Phagosome	http://www.kegg.jp/kegg-bin/show_pathway?ko04145+K10062
Q9H0R4
P02741	K16143
A0A024RAM4	K10429	MAP1	microtubule-associated protein 1
Q969H8
P52895
P26641	K03233	EEF1G	elongation factor 1-gamma	ko05134	Legionellosis	http://www.kegg.jp/kegg-bin/show_pathway?ko05134+K03233
A0A024R1A4	K04552	UBE2L3, UBCH7	ubiquitin-conjugating enzyme E2 L3 [EC:2.3.2.23;]	ko04120	Ubiquitin mediated proteolysis	http://www.kegg.jp/kegg-bin/show_pathway?ko04120+K04552
A0A024R1A4	K04552	UBE2L3, UBCH7	ubiquitin-conjugating enzyme E2 L3 [EC:2.3.2.23;]	ko05012	Parkinson's disease	http://www.kegg.jp/kegg-bin/show_pathway?ko05012+K04552
Q9NR45	K05304	NANS, SAS	sialic acid synthase [EC:2.5.1.56;2.5.1.57;2.5.1.132;]	ko00520	Amino sugar and nucleotide sugar metabolism	http://www.kegg.jp/kegg-bin/show_pathway?ko00520+K05304
B2R4R9	K02979	RP-S28e, RPS28	small subunit ribosomal protein S28e	ko03010	Ribosome	http://www.kegg.jp/kegg-bin/show_pathway?ko03010+K02979
A8K2Z3
Q96J84
P13667	K09582	PDIA4, ERP72	protein disulfide-isomerase A4 [EC:5.3.4.1;]	ko04141	Protein processing in endoplasmic reticulum	http://www.kegg.jp/kegg-bin/show_pathway?ko04141+K09582
P13667	K09582	PDIA4, ERP72	protein disulfide-isomerase A4 [EC:5.3.4.1;]	ko04918	Thyroid hormone synthesis	http://www.kegg.jp/kegg-bin/show_pathway?ko04918+K09582
P13667	K09582	PDIA4, ERP72	protein disulfide-isomerase A4 [EC:5.3.4.1;]	ko05110	Vibrio cholerae infection	http://www.kegg.jp/kegg-bin/show_pathway?ko05110+K09582
Q6FIE5	K01112	PHPT1	phosphohistidine phosphatase [EC:3.9.1.3;]
O15061	K10376	DMN	desmuslin
Q5VXV3	K11290	SET, TAF1, I2PP2A	template-activating factor I
Q5U077	K00016	LDH, ldh	L-lactate dehydrogenase [EC:1.1.1.27;]	ko00010	Glycolysis / Gluconeogenesis	http://www.kegg.jp/kegg-bin/show_pathway?ko00010+K00016
Q5U077	K00016	LDH, ldh	L-lactate dehydrogenase [EC:1.1.1.27;]	ko00270	Cysteine and methionine metabolism	http://www.kegg.jp/kegg-bin/show_pathway?ko00270+K00016
Q5U077	K00016	LDH, ldh	L-lactate dehydrogenase [EC:1.1.1.27;]	ko00620	Pyruvate metabolism	http://www.kegg.jp/kegg-bin/show_pathway?ko00620+K00016
Q5U077	K00016	LDH, ldh	L-lactate dehydrogenase [EC:1.1.1.27;]	ko00640	Propanoate metabolism	http://www.kegg.jp/kegg-bin/show_pathway?ko00640+K00016
Q5U077	K00016	LDH, ldh	L-lactate dehydrogenase [EC:1.1.1.27;]	ko04922	Glucagon signaling pathway	http://www.kegg.jp/kegg-bin/show_pathway?ko04922+K00016
A0A096LPC5	K18462	FAM21	WASH complex subunit FAM21	ko04144	Endocytosis	http://www.kegg.jp/kegg-bin/show_pathway?ko04144+K18462
Q05707	K08133	COL14A	collagen, type XIV, alpha	ko04974	Protein digestion and absorption	http://www.kegg.jp/kegg-bin/show_pathway?ko04974+K08133
P13639	K03234	EEF2	elongation factor 2	ko04152	AMPK signaling pathway	http://www.kegg.jp/kegg-bin/show_pathway?ko04152+K03234
P13639	K03234	EEF2	elongation factor 2	ko04921	Oxytocin signaling pathway	http://www.kegg.jp/kegg-bin/show_pathway?ko04921+K03234
Q32P28	K08134	LEPRE	leucine proline-enriched proteoglycan (leprecan)
B4DEH1	K09659	DPM3	dolichyl-phosphate mannosyltransferase polypeptide 3	ko00510	N-Glycan biosynthesis	http://www.kegg.jp/kegg-bin/show_pathway?ko00510+K09659
B2R6V9	K03917	F13A1	coagulation factor XIII A1 polypeptide [EC:2.3.2.13;]	ko04610	Complement and coagulation cascades	http://www.kegg.jp/kegg-bin/show_pathway?ko04610+K03917
B8ZZN6	K12160	SUMO, SMT3	small ubiquitin-related modifier	ko03013	RNA transport	http://www.kegg.jp/kegg-bin/show_pathway?ko03013+K12160
B8ZZN6	K12160	SUMO, SMT3	small ubiquitin-related modifier	ko05418	Fluid shear stress and atherosclerosis	http://www.kegg.jp/kegg-bin/show_pathway?ko05418+K12160
Q9HAP6	K19931	LIN7	protein lin-7
V9HWA6	K10363	DSTN	destrin (actin-depolymerizing factor)
Q9HAT2	K05970	SIAE	sialate O-acetylesterase [EC:3.1.1.53;]
P31939	K00602	purH	phosphoribosylaminoimidazolecarboxamide formyltransferase / IMP cyclohydrolase [EC:2.1.2.3;3.5.4.10;]	ko00230	Purine metabolism	http://www.kegg.jp/kegg-bin/show_pathway?ko00230+K00602
P31939	K00602	purH	phosphoribosylaminoimidazolecarboxamide formyltransferase / IMP cyclohydrolase [EC:2.1.2.3;3.5.4.10;]	ko00670	One carbon pool by folate	http://www.kegg.jp/kegg-bin/show_pathway?ko00670+K00602
P31939	K00602	purH	phosphoribosylaminoimidazolecarboxamide formyltransferase / IMP cyclohydrolase [EC:2.1.2.3;3.5.4.10;]	ko01523	Antifolate resistance	http://www.kegg.jp/kegg-bin/show_pathway?ko01523+K00602
H0UI80	K15181	TH1L, NELFD	negative elongation factor C/D
A5PLM9	K01365	CTSL	cathepsin L [EC:3.4.22.15;]	ko04140	Autophagy - animal	http://www.kegg.jp/kegg-bin/show_pathway?ko04140+K01365
A5PLM9	K01365	CTSL	cathepsin L [EC:3.4.22.15;]	ko04142	Lysosome	http://www.kegg.jp/kegg-bin/show_pathway?ko04142+K01365
A5PLM9	K01365	CTSL	cathepsin L [EC:3.4.22.15;]	ko04145	Phagosome	http://www.kegg.jp/kegg-bin/show_pathway?ko04145+K01365
A5PLM9	K01365	CTSL	cathepsin L [EC:3.4.22.15;]	ko04210	Apoptosis	http://www.kegg.jp/kegg-bin/show_pathway?ko04210+K01365
A5PLM9	K01365	CTSL	cathepsin L [EC:3.4.22.15;]	ko04612	Antigen processing and presentation	http://www.kegg.jp/kegg-bin/show_pathway?ko04612+K01365
A5PLM9	K01365	CTSL	cathepsin L [EC:3.4.22.15;]	ko05205	Proteoglycans in cancer	http://www.kegg.jp/kegg-bin/show_pathway?ko05205+K01365
A5PLM9	K01365	CTSL	cathepsin L [EC:3.4.22.15;]	ko05323	Rheumatoid arthritis	http://www.kegg.jp/kegg-bin/show_pathway?ko05323+K01365
A5PLM9	K01365	CTSL	cathepsin L [EC:3.4.22.15;]	ko05418	Fluid shear stress and atherosclerosis	http://www.kegg.jp/kegg-bin/show_pathway?ko05418+K01365
Q9NR12
P29373	K17289	CRABP2	cellular retinoic acid-binding protein 2
Q5STK2	K04798	pfdB, PFDN6	prefoldin beta subunit
P18085	K07939	ARF4	ADP-ribosylation factor 4
P05161	K12159	ISG15	ubiquitin cross-reactive protein	ko04622	RIG-I-like receptor signaling pathway	http://www.kegg.jp/kegg-bin/show_pathway?ko04622+K12159
P05161	K12159	ISG15	ubiquitin cross-reactive protein	ko05165	Human papillomavirus infection	http://www.kegg.jp/kegg-bin/show_pathway?ko05165+K12159
Q99456	K07604	KRT1	type I keratin, acidic
A0A087WUM3	K03968	NDUFC2	NADH dehydrogenase (ubiquinone) 1 subunit C2	ko00190	Oxidative phosphorylation	http://www.kegg.jp/kegg-bin/show_pathway?ko00190+K03968
A0A087WUM3	K03968	NDUFC2	NADH dehydrogenase (ubiquinone) 1 subunit C2	ko04723	Retrograde endocannabinoid signaling	http://www.kegg.jp/kegg-bin/show_pathway?ko04723+K03968
A0A087WUM3	K03968	NDUFC2	NADH dehydrogenase (ubiquinone) 1 subunit C2	ko04932	Non-alcoholic fatty liver disease (NAFLD)	http://www.kegg.jp/kegg-bin/show_pathway?ko04932+K03968
A0A087WUM3	K03968	NDUFC2	NADH dehydrogenase (ubiquinone) 1 subunit C2	ko05010	Alzheimer's disease	http://www.kegg.jp/kegg-bin/show_pathway?ko05010+K03968
A0A087WUM3	K03968	NDUFC2	NADH dehydrogenase (ubiquinone) 1 subunit C2	ko05012	Parkinson's disease	http://www.kegg.jp/kegg-bin/show_pathway?ko05012+K03968
A0A087WUM3	K03968	NDUFC2	NADH dehydrogenase (ubiquinone) 1 subunit C2	ko05016	Huntington's disease	http://www.kegg.jp/kegg-bin/show_pathway?ko05016+K03968
P07686	K12373	HEXA_B	hexosaminidase [EC:3.2.1.52;]	ko00511	Other glycan degradation	http://www.kegg.jp/kegg-bin/show_pathway?ko00511+K12373
P07686	K12373	HEXA_B	hexosaminidase [EC:3.2.1.52;]	ko00513	Various types of N-glycan biosynthesis	http://www.kegg.jp/kegg-bin/show_pathway?ko00513+K12373
P07686	K12373	HEXA_B	hexosaminidase [EC:3.2.1.52;]	ko00520	Amino sugar and nucleotide sugar metabolism	http://www.kegg.jp/kegg-bin/show_pathway?ko00520+K12373
P07686	K12373	HEXA_B	hexosaminidase [EC:3.2.1.52;]	ko00531	Glycosaminoglycan degradation	http://www.kegg.jp/kegg-bin/show_pathway?ko00531+K12373
P07686	K12373	HEXA_B	hexosaminidase [EC:3.2.1.52;]	ko00603	Glycosphingolipid biosynthesis - globo and isoglobo series	http://www.kegg.jp/kegg-bin/show_pathway?ko00603+K12373
P07686	K12373	HEXA_B	hexosaminidase [EC:3.2.1.52;]	ko00604	Glycosphingolipid biosynthesis - ganglio series	http://www.kegg.jp/kegg-bin/show_pathway?ko00604+K12373
P07686	K12373	HEXA_B	hexosaminidase [EC:3.2.1.52;]	ko04142	Lysosome	http://www.kegg.jp/kegg-bin/show_pathway?ko04142+K12373
D6W5Y5	K13195	CIRBP	cold-inducible RNA-binding protein
P05413	K08752	FABP3	fatty acid-binding protein 3, muscle and heart	ko03320	PPAR signaling pathway	http://www.kegg.jp/kegg-bin/show_pathway?ko03320+K08752
A0A024R6K3	K19199	SETD3	histone-lysine N-methyltransferase SETD3 [EC:2.1.1.43;]	ko00310	Lysine degradation	http://www.kegg.jp/kegg-bin/show_pathway?ko00310+K19199
Q15084	K09584	PDIA6, TXNDC7	protein disulfide-isomerase A6 [EC:5.3.4.1;]	ko04141	Protein processing in endoplasmic reticulum	http://www.kegg.jp/kegg-bin/show_pathway?ko04141+K09584
A0A0A0MTS2	K01810	GPI, pgi	glucose-6-phosphate isomerase [EC:5.3.1.9;]	ko00010	Glycolysis / Gluconeogenesis	http://www.kegg.jp/kegg-bin/show_pathway?ko00010+K01810
A0A0A0MTS2	K01810	GPI, pgi	glucose-6-phosphate isomerase [EC:5.3.1.9;]	ko00030	Pentose phosphate pathway	http://www.kegg.jp/kegg-bin/show_pathway?ko00030+K01810
A0A0A0MTS2	K01810	GPI, pgi	glucose-6-phosphate isomerase [EC:5.3.1.9;]	ko00500	Starch and sucrose metabolism	http://www.kegg.jp/kegg-bin/show_pathway?ko00500+K01810
A0A0A0MTS2	K01810	GPI, pgi	glucose-6-phosphate isomerase [EC:5.3.1.9;]	ko00520	Amino sugar and nucleotide sugar metabolism	http://www.kegg.jp/kegg-bin/show_pathway?ko00520+K01810
A0A0A0MTS2	K01810	GPI, pgi	glucose-6-phosphate isomerase [EC:5.3.1.9;]	ko01200	Carbon metabolism	http://www.kegg.jp/kegg-bin/show_pathway?ko01200+K01810
Q92604	K13514	LPGAT1	lysophosphatidylglycerol acyltransferase 1 [EC:2.3.1.-]	ko00564	Glycerophospholipid metabolism	http://www.kegg.jp/kegg-bin/show_pathway?ko00564+K13514
C9IZQ1	K13249	SSR1	translocon-associated protein subunit alpha	ko04141	Protein processing in endoplasmic reticulum	http://www.kegg.jp/kegg-bin/show_pathway?ko04141+K13249
B4E2F9	K04437	FLNA	filamin	ko04010	MAPK signaling pathway	http://www.kegg.jp/kegg-bin/show_pathway?ko04010+K04437
B4E2F9	K04437	FLNA	filamin	ko04510	Focal adhesion	http://www.kegg.jp/kegg-bin/show_pathway?ko04510+K04437
B4E2F9	K04437	FLNA	filamin	ko05132	Salmonella infection	http://www.kegg.jp/kegg-bin/show_pathway?ko05132+K04437
B4E2F9	K04437	FLNA	filamin	ko05205	Proteoglycans in cancer	http://www.kegg.jp/kegg-bin/show_pathway?ko05205+K04437
P39059	K08135	COL15A	collagen, type XV, alpha	ko04974	Protein digestion and absorption	http://www.kegg.jp/kegg-bin/show_pathway?ko04974+K08135
A0A087X1U6
Q6FHU2	K01834	PGAM, gpmA	2,3-bisphosphoglycerate-dependent phosphoglycerate mutase [EC:5.4.2.11;]	ko00010	Glycolysis / Gluconeogenesis	http://www.kegg.jp/kegg-bin/show_pathway?ko00010+K01834
Q6FHU2	K01834	PGAM, gpmA	2,3-bisphosphoglycerate-dependent phosphoglycerate mutase [EC:5.4.2.11;]	ko00260	Glycine, serine and threonine metabolism	http://www.kegg.jp/kegg-bin/show_pathway?ko00260+K01834
Q6FHU2	K01834	PGAM, gpmA	2,3-bisphosphoglycerate-dependent phosphoglycerate mutase [EC:5.4.2.11;]	ko00680	Methane metabolism	http://www.kegg.jp/kegg-bin/show_pathway?ko00680+K01834
Q6FHU2	K01834	PGAM, gpmA	2,3-bisphosphoglycerate-dependent phosphoglycerate mutase [EC:5.4.2.11;]	ko01200	Carbon metabolism	http://www.kegg.jp/kegg-bin/show_pathway?ko01200+K01834
Q6FHU2	K01834	PGAM, gpmA	2,3-bisphosphoglycerate-dependent phosphoglycerate mutase [EC:5.4.2.11;]	ko01230	Biosynthesis of amino acids	http://www.kegg.jp/kegg-bin/show_pathway?ko01230+K01834
Q6FHU2	K01834	PGAM, gpmA	2,3-bisphosphoglycerate-dependent phosphoglycerate mutase [EC:5.4.2.11;]	ko04922	Glucagon signaling pathway	http://www.kegg.jp/kegg-bin/show_pathway?ko04922+K01834
Q6FHU2	K01834	PGAM, gpmA	2,3-bisphosphoglycerate-dependent phosphoglycerate mutase [EC:5.4.2.11;]	ko05230	Central carbon metabolism in cancer	http://www.kegg.jp/kegg-bin/show_pathway?ko05230+K01834
A0A024R8S5	K09580	PDIA1, P4HB	protein disulfide-isomerase A1 [EC:5.3.4.1;]	ko04141	Protein processing in endoplasmic reticulum	http://www.kegg.jp/kegg-bin/show_pathway?ko04141+K09580
A8K7F6	K03257	EIF4A	translation initiation factor 4A	ko03013	RNA transport	http://www.kegg.jp/kegg-bin/show_pathway?ko03013+K03257
A0A090N8G0	K01880	GARS, glyS1	glycyl-tRNA synthetase [EC:6.1.1.14;]	ko00970	Aminoacyl-tRNA biosynthesis	http://www.kegg.jp/kegg-bin/show_pathway?ko00970+K01880
Q4L180
H0YH01
P27695	K10771	APEX1	AP endonuclease 1 [EC:4.2.99.18;]	ko03410	Base excision repair	http://www.kegg.jp/kegg-bin/show_pathway?ko03410+K10771
Q5W026
P08842	K01131	STS	steryl-sulfatase [EC:3.1.6.2;]	ko00140	Steroid hormone biosynthesis	http://www.kegg.jp/kegg-bin/show_pathway?ko00140+K01131
A0A075B752	K17096	ANXA8	annexin A8
S6BGD4	K06856	IGH	immunoglobulin heavy chain	ko04020	Calcium signaling pathway	http://www.kegg.jp/kegg-bin/show_pathway?ko04020+K06856
S6BGD4	K06856	IGH	immunoglobulin heavy chain	ko04064	NF-kappa B signaling pathway	http://www.kegg.jp/kegg-bin/show_pathway?ko04064+K06856
S6BGD4	K06856	IGH	immunoglobulin heavy chain	ko04072	Phospholipase D signaling pathway	http://www.kegg.jp/kegg-bin/show_pathway?ko04072+K06856
S6BGD4	K06856	IGH	immunoglobulin heavy chain	ko04145	Phagosome	http://www.kegg.jp/kegg-bin/show_pathway?ko04145+K06856
S6BGD4	K06856	IGH	immunoglobulin heavy chain	ko04151	PI3K-Akt signaling pathway	http://www.kegg.jp/kegg-bin/show_pathway?ko04151+K06856
S6BGD4	K06856	IGH	immunoglobulin heavy chain	ko04640	Hematopoietic cell lineage	http://www.kegg.jp/kegg-bin/show_pathway?ko04640+K06856
S6BGD4	K06856	IGH	immunoglobulin heavy chain	ko04650	Natural killer cell mediated cytotoxicity	http://www.kegg.jp/kegg-bin/show_pathway?ko04650+K06856
S6BGD4	K06856	IGH	immunoglobulin heavy chain	ko04662	B cell receptor signaling pathway	http://www.kegg.jp/kegg-bin/show_pathway?ko04662+K06856
S6BGD4	K06856	IGH	immunoglobulin heavy chain	ko04664	Fc epsilon RI signaling pathway	http://www.kegg.jp/kegg-bin/show_pathway?ko04664+K06856
S6BGD4	K06856	IGH	immunoglobulin heavy chain	ko04666	Fc gamma R-mediated phagocytosis	http://www.kegg.jp/kegg-bin/show_pathway?ko04666+K06856
S6BGD4	K06856	IGH	immunoglobulin heavy chain	ko04672	Intestinal immune network for IgA production	http://www.kegg.jp/kegg-bin/show_pathway?ko04672+K06856
S6BGD4	K06856	IGH	immunoglobulin heavy chain	ko05140	Leishmaniasis	http://www.kegg.jp/kegg-bin/show_pathway?ko05140+K06856
S6BGD4	K06856	IGH	immunoglobulin heavy chain	ko05143	African trypanosomiasis	http://www.kegg.jp/kegg-bin/show_pathway?ko05143+K06856
S6BGD4	K06856	IGH	immunoglobulin heavy chain	ko05146	Amoebiasis	http://www.kegg.jp/kegg-bin/show_pathway?ko05146+K06856
S6BGD4	K06856	IGH	immunoglobulin heavy chain	ko05150	Staphylococcus aureus infection	http://www.kegg.jp/kegg-bin/show_pathway?ko05150+K06856
S6BGD4	K06856	IGH	immunoglobulin heavy chain	ko05152	Tuberculosis	http://www.kegg.jp/kegg-bin/show_pathway?ko05152+K06856
S6BGD4	K06856	IGH	immunoglobulin heavy chain	ko05162	Measles	http://www.kegg.jp/kegg-bin/show_pathway?ko05162+K06856
S6BGD4	K06856	IGH	immunoglobulin heavy chain	ko05169	Epstein-Barr virus infection	http://www.kegg.jp/kegg-bin/show_pathway?ko05169+K06856
S6BGD4	K06856	IGH	immunoglobulin heavy chain	ko05202	Transcriptional misregulation in cancer	http://www.kegg.jp/kegg-bin/show_pathway?ko05202+K06856
S6BGD4	K06856	IGH	immunoglobulin heavy chain	ko05310	Asthma	http://www.kegg.jp/kegg-bin/show_pathway?ko05310+K06856
S6BGD4	K06856	IGH	immunoglobulin heavy chain	ko05320	Autoimmune thyroid disease	http://www.kegg.jp/kegg-bin/show_pathway?ko05320+K06856
S6BGD4	K06856	IGH	immunoglobulin heavy chain	ko05322	Systemic lupus erythematosus	http://www.kegg.jp/kegg-bin/show_pathway?ko05322+K06856
S6BGD4	K06856	IGH	immunoglobulin heavy chain	ko05323	Rheumatoid arthritis	http://www.kegg.jp/kegg-bin/show_pathway?ko05323+K06856
S6BGD4	K06856	IGH	immunoglobulin heavy chain	ko05330	Allograft rejection	http://www.kegg.jp/kegg-bin/show_pathway?ko05330+K06856
S6BGD4	K06856	IGH	immunoglobulin heavy chain	ko05340	Primary immunodeficiency	http://www.kegg.jp/kegg-bin/show_pathway?ko05340+K06856
S6BGD4	K06856	IGH	immunoglobulin heavy chain	ko05414	Dilated cardiomyopathy (DCM)	http://www.kegg.jp/kegg-bin/show_pathway?ko05414+K06856
S6BGD4	K06856	IGH	immunoglobulin heavy chain	ko05416	Viral myocarditis	http://www.kegg.jp/kegg-bin/show_pathway?ko05416+K06856
Q96AG4
O95210
P15531	K00940	ndk, NME	nucleoside-diphosphate kinase [EC:2.7.4.6;]	ko00230	Purine metabolism	http://www.kegg.jp/kegg-bin/show_pathway?ko00230+K00940
P15531	K00940	ndk, NME	nucleoside-diphosphate kinase [EC:2.7.4.6;]	ko00240	Pyrimidine metabolism	http://www.kegg.jp/kegg-bin/show_pathway?ko00240+K00940
P15531	K00940	ndk, NME	nucleoside-diphosphate kinase [EC:2.7.4.6;]	ko04016	MAPK signaling pathway - plant	http://www.kegg.jp/kegg-bin/show_pathway?ko04016+K00940
A0A0S2Z4G6	K10373	TPM1	tropomyosin 1	ko04260	Cardiac muscle contraction	http://www.kegg.jp/kegg-bin/show_pathway?ko04260+K10373
A0A0S2Z4G6	K10373	TPM1	tropomyosin 1	ko04261	Adrenergic signaling in cardiomyocytes	http://www.kegg.jp/kegg-bin/show_pathway?ko04261+K10373
A0A0S2Z4G6	K10373	TPM1	tropomyosin 1	ko05206	MicroRNAs in cancer	http://www.kegg.jp/kegg-bin/show_pathway?ko05206+K10373
A0A0S2Z4G6	K10373	TPM1	tropomyosin 1	ko05410	Hypertrophic cardiomyopathy (HCM)	http://www.kegg.jp/kegg-bin/show_pathway?ko05410+K10373
A0A0S2Z4G6	K10373	TPM1	tropomyosin 1	ko05414	Dilated cardiomyopathy (DCM)	http://www.kegg.jp/kegg-bin/show_pathway?ko05414+K10373
P01591
Q4QQP8	K06729	PTGFRN, CD315	prostaglandin F2 receptor negative regulator
O60664	K20287	PLIN3	perilipin-3
Q9H3P7
A0A024RAZ7	K12741	HNRNPA1_3	heterogeneous nuclear ribonucleoprotein A1/A3	ko03040	Spliceosome	http://www.kegg.jp/kegg-bin/show_pathway?ko03040+K12741
E9PB61	K12881	THOC4, ALY	THO complex subunit 4	ko03013	RNA transport	http://www.kegg.jp/kegg-bin/show_pathway?ko03013+K12881
E9PB61	K12881	THOC4, ALY	THO complex subunit 4	ko03015	mRNA surveillance pathway	http://www.kegg.jp/kegg-bin/show_pathway?ko03015+K12881
E9PB61	K12881	THOC4, ALY	THO complex subunit 4	ko03040	Spliceosome	http://www.kegg.jp/kegg-bin/show_pathway?ko03040+K12881
E9PB61	K12881	THOC4, ALY	THO complex subunit 4	ko05168	Herpes simplex infection	http://www.kegg.jp/kegg-bin/show_pathway?ko05168+K12881
P23284	K03768	PPIB, ppiB	peptidyl-prolyl cis-trans isomerase B (cyclophilin B) [EC:5.2.1.8;]
V9HWH2	K00933	E2.7.3.2	creatine kinase [EC:2.7.3.2;]	ko00330	Arginine and proline metabolism	http://www.kegg.jp/kegg-bin/show_pathway?ko00330+K00933
P29692	K15410	EEF1D	elongation factor 1-delta	ko05168	Herpes simplex infection	http://www.kegg.jp/kegg-bin/show_pathway?ko05168+K15410
Q13451	K09571	FKBP4_5	FK506-binding protein 4/5 [EC:5.2.1.8;]	ko04915	Estrogen signaling pathway	http://www.kegg.jp/kegg-bin/show_pathway?ko04915+K09571
B3KQS9	K01158	DNASE2	deoxyribonuclease II [EC:3.1.22.1;]	ko04142	Lysosome	http://www.kegg.jp/kegg-bin/show_pathway?ko04142+K01158
P04406	K00134	GAPDH, gapA	glyceraldehyde 3-phosphate dehydrogenase [EC:1.2.1.12;]	ko00010	Glycolysis / Gluconeogenesis	http://www.kegg.jp/kegg-bin/show_pathway?ko00010+K00134
P04406	K00134	GAPDH, gapA	glyceraldehyde 3-phosphate dehydrogenase [EC:1.2.1.12;]	ko00710	Carbon fixation in photosynthetic organisms	http://www.kegg.jp/kegg-bin/show_pathway?ko00710+K00134
P04406	K00134	GAPDH, gapA	glyceraldehyde 3-phosphate dehydrogenase [EC:1.2.1.12;]	ko01200	Carbon metabolism	http://www.kegg.jp/kegg-bin/show_pathway?ko01200+K00134
P04406	K00134	GAPDH, gapA	glyceraldehyde 3-phosphate dehydrogenase [EC:1.2.1.12;]	ko01230	Biosynthesis of amino acids	http://www.kegg.jp/kegg-bin/show_pathway?ko01230+K00134
P04406	K00134	GAPDH, gapA	glyceraldehyde 3-phosphate dehydrogenase [EC:1.2.1.12;]	ko04066	HIF-1 signaling pathway	http://www.kegg.jp/kegg-bin/show_pathway?ko04066+K00134
P04406	K00134	GAPDH, gapA	glyceraldehyde 3-phosphate dehydrogenase [EC:1.2.1.12;]	ko05010	Alzheimer's disease	http://www.kegg.jp/kegg-bin/show_pathway?ko05010+K00134
Q5U000	K08568	CTSZ	cathepsin X [EC:3.4.18.1;]	ko04142	Lysosome	http://www.kegg.jp/kegg-bin/show_pathway?ko04142+K08568
Q5U000	K08568	CTSZ	cathepsin X [EC:3.4.18.1;]	ko04210	Apoptosis	http://www.kegg.jp/kegg-bin/show_pathway?ko04210+K08568
Q9UL89	K06856	IGH	immunoglobulin heavy chain	ko04020	Calcium signaling pathway	http://www.kegg.jp/kegg-bin/show_pathway?ko04020+K06856
Q9UL89	K06856	IGH	immunoglobulin heavy chain	ko04064	NF-kappa B signaling pathway	http://www.kegg.jp/kegg-bin/show_pathway?ko04064+K06856
Q9UL89	K06856	IGH	immunoglobulin heavy chain	ko04072	Phospholipase D signaling pathway	http://www.kegg.jp/kegg-bin/show_pathway?ko04072+K06856
Q9UL89	K06856	IGH	immunoglobulin heavy chain	ko04145	Phagosome	http://www.kegg.jp/kegg-bin/show_pathway?ko04145+K06856
Q9UL89	K06856	IGH	immunoglobulin heavy chain	ko04151	PI3K-Akt signaling pathway	http://www.kegg.jp/kegg-bin/show_pathway?ko04151+K06856
Q9UL89	K06856	IGH	immunoglobulin heavy chain	ko04640	Hematopoietic cell lineage	http://www.kegg.jp/kegg-bin/show_pathway?ko04640+K06856
Q9UL89	K06856	IGH	immunoglobulin heavy chain	ko04650	Natural killer cell mediated cytotoxicity	http://www.kegg.jp/kegg-bin/show_pathway?ko04650+K06856
Q9UL89	K06856	IGH	immunoglobulin heavy chain	ko04662	B cell receptor signaling pathway	http://www.kegg.jp/kegg-bin/show_pathway?ko04662+K06856
Q9UL89	K06856	IGH	immunoglobulin heavy chain	ko04664	Fc epsilon RI signaling pathway	http://www.kegg.jp/kegg-bin/show_pathway?ko04664+K06856
Q9UL89	K06856	IGH	immunoglobulin heavy chain	ko04666	Fc gamma R-mediated phagocytosis	http://www.kegg.jp/kegg-bin/show_pathway?ko04666+K06856
Q9UL89	K06856	IGH	immunoglobulin heavy chain	ko04672	Intestinal immune network for IgA production	http://www.kegg.jp/kegg-bin/show_pathway?ko04672+K06856
Q9UL89	K06856	IGH	immunoglobulin heavy chain	ko05140	Leishmaniasis	http://www.kegg.jp/kegg-bin/show_pathway?ko05140+K06856
Q9UL89	K06856	IGH	immunoglobulin heavy chain	ko05143	African trypanosomiasis	http://www.kegg.jp/kegg-bin/show_pathway?ko05143+K06856
Q9UL89	K06856	IGH	immunoglobulin heavy chain	ko05146	Amoebiasis	http://www.kegg.jp/kegg-bin/show_pathway?ko05146+K06856
Q9UL89	K06856	IGH	immunoglobulin heavy chain	ko05150	Staphylococcus aureus infection	http://www.kegg.jp/kegg-bin/show_pathway?ko05150+K06856
Q9UL89	K06856	IGH	immunoglobulin heavy chain	ko05152	Tuberculosis	http://www.kegg.jp/kegg-bin/show_pathway?ko05152+K06856
Q9UL89	K06856	IGH	immunoglobulin heavy chain	ko05162	Measles	http://www.kegg.jp/kegg-bin/show_pathway?ko05162+K06856
Q9UL89	K06856	IGH	immunoglobulin heavy chain	ko05169	Epstein-Barr virus infection	http://www.kegg.jp/kegg-bin/show_pathway?ko05169+K06856
Q9UL89	K06856	IGH	immunoglobulin heavy chain	ko05202	Transcriptional misregulation in cancer	http://www.kegg.jp/kegg-bin/show_pathway?ko05202+K06856
Q9UL89	K06856	IGH	immunoglobulin heavy chain	ko05310	Asthma	http://www.kegg.jp/kegg-bin/show_pathway?ko05310+K06856
Q9UL89	K06856	IGH	immunoglobulin heavy chain	ko05320	Autoimmune thyroid disease	http://www.kegg.jp/kegg-bin/show_pathway?ko05320+K06856
Q9UL89	K06856	IGH	immunoglobulin heavy chain	ko05322	Systemic lupus erythematosus	http://www.kegg.jp/kegg-bin/show_pathway?ko05322+K06856
Q9UL89	K06856	IGH	immunoglobulin heavy chain	ko05323	Rheumatoid arthritis	http://www.kegg.jp/kegg-bin/show_pathway?ko05323+K06856
Q9UL89	K06856	IGH	immunoglobulin heavy chain	ko05330	Allograft rejection	http://www.kegg.jp/kegg-bin/show_pathway?ko05330+K06856
Q9UL89	K06856	IGH	immunoglobulin heavy chain	ko05340	Primary immunodeficiency	http://www.kegg.jp/kegg-bin/show_pathway?ko05340+K06856
Q9UL89	K06856	IGH	immunoglobulin heavy chain	ko05414	Dilated cardiomyopathy (DCM)	http://www.kegg.jp/kegg-bin/show_pathway?ko05414+K06856
Q9UL89	K06856	IGH	immunoglobulin heavy chain	ko05416	Viral myocarditis	http://www.kegg.jp/kegg-bin/show_pathway?ko05416+K06856
Q9UL90	K06856	IGH	immunoglobulin heavy chain	ko04020	Calcium signaling pathway	http://www.kegg.jp/kegg-bin/show_pathway?ko04020+K06856
Q9UL90	K06856	IGH	immunoglobulin heavy chain	ko04064	NF-kappa B signaling pathway	http://www.kegg.jp/kegg-bin/show_pathway?ko04064+K06856
Q9UL90	K06856	IGH	immunoglobulin heavy chain	ko04072	Phospholipase D signaling pathway	http://www.kegg.jp/kegg-bin/show_pathway?ko04072+K06856
Q9UL90	K06856	IGH	immunoglobulin heavy chain	ko04145	Phagosome	http://www.kegg.jp/kegg-bin/show_pathway?ko04145+K06856
Q9UL90	K06856	IGH	immunoglobulin heavy chain	ko04151	PI3K-Akt signaling pathway	http://www.kegg.jp/kegg-bin/show_pathway?ko04151+K06856
Q9UL90	K06856	IGH	immunoglobulin heavy chain	ko04640	Hematopoietic cell lineage	http://www.kegg.jp/kegg-bin/show_pathway?ko04640+K06856
Q9UL90	K06856	IGH	immunoglobulin heavy chain	ko04650	Natural killer cell mediated cytotoxicity	http://www.kegg.jp/kegg-bin/show_pathway?ko04650+K06856
Q9UL90	K06856	IGH	immunoglobulin heavy chain	ko04662	B cell receptor signaling pathway	http://www.kegg.jp/kegg-bin/show_pathway?ko04662+K06856
Q9UL90	K06856	IGH	immunoglobulin heavy chain	ko04664	Fc epsilon RI signaling pathway	http://www.kegg.jp/kegg-bin/show_pathway?ko04664+K06856
Q9UL90	K06856	IGH	immunoglobulin heavy chain	ko04666	Fc gamma R-mediated phagocytosis	http://www.kegg.jp/kegg-bin/show_pathway?ko04666+K06856
Q9UL90	K06856	IGH	immunoglobulin heavy chain	ko04672	Intestinal immune network for IgA production	http://www.kegg.jp/kegg-bin/show_pathway?ko04672+K06856
Q9UL90	K06856	IGH	immunoglobulin heavy chain	ko05140	Leishmaniasis	http://www.kegg.jp/kegg-bin/show_pathway?ko05140+K06856
Q9UL90	K06856	IGH	immunoglobulin heavy chain	ko05143	African trypanosomiasis	http://www.kegg.jp/kegg-bin/show_pathway?ko05143+K06856
Q9UL90	K06856	IGH	immunoglobulin heavy chain	ko05146	Amoebiasis	http://www.kegg.jp/kegg-bin/show_pathway?ko05146+K06856
Q9UL90	K06856	IGH	immunoglobulin heavy chain	ko05150	Staphylococcus aureus infection	http://www.kegg.jp/kegg-bin/show_pathway?ko05150+K06856
Q9UL90	K06856	IGH	immunoglobulin heavy chain	ko05152	Tuberculosis	http://www.kegg.jp/kegg-bin/show_pathway?ko05152+K06856
Q9UL90	K06856	IGH	immunoglobulin heavy chain	ko05162	Measles	http://www.kegg.jp/kegg-bin/show_pathway?ko05162+K06856
Q9UL90	K06856	IGH	immunoglobulin heavy chain	ko05169	Epstein-Barr virus infection	http://www.kegg.jp/kegg-bin/show_pathway?ko05169+K06856
Q9UL90	K06856	IGH	immunoglobulin heavy chain	ko05202	Transcriptional misregulation in cancer	http://www.kegg.jp/kegg-bin/show_pathway?ko05202+K06856
Q9UL90	K06856	IGH	immunoglobulin heavy chain	ko05310	Asthma	http://www.kegg.jp/kegg-bin/show_pathway?ko05310+K06856
Q9UL90	K06856	IGH	immunoglobulin heavy chain	ko05320	Autoimmune thyroid disease	http://www.kegg.jp/kegg-bin/show_pathway?ko05320+K06856
Q9UL90	K06856	IGH	immunoglobulin heavy chain	ko05322	Systemic lupus erythematosus	http://www.kegg.jp/kegg-bin/show_pathway?ko05322+K06856
Q9UL90	K06856	IGH	immunoglobulin heavy chain	ko05323	Rheumatoid arthritis	http://www.kegg.jp/kegg-bin/show_pathway?ko05323+K06856
Q9UL90	K06856	IGH	immunoglobulin heavy chain	ko05330	Allograft rejection	http://www.kegg.jp/kegg-bin/show_pathway?ko05330+K06856
Q9UL90	K06856	IGH	immunoglobulin heavy chain	ko05340	Primary immunodeficiency	http://www.kegg.jp/kegg-bin/show_pathway?ko05340+K06856
Q9UL90	K06856	IGH	immunoglobulin heavy chain	ko05414	Dilated cardiomyopathy (DCM)	http://www.kegg.jp/kegg-bin/show_pathway?ko05414+K06856
Q9UL90	K06856	IGH	immunoglobulin heavy chain	ko05416	Viral myocarditis	http://www.kegg.jp/kegg-bin/show_pathway?ko05416+K06856
B2R4C1	K02910	RP-L31e, RPL31	large subunit ribosomal protein L31e	ko03010	Ribosome	http://www.kegg.jp/kegg-bin/show_pathway?ko03010+K02910
P99999	K08738	CYC	cytochrome c	ko00920	Sulfur metabolism	http://www.kegg.jp/kegg-bin/show_pathway?ko00920+K08738
P99999	K08738	CYC	cytochrome c	ko01524	Platinum drug resistance	http://www.kegg.jp/kegg-bin/show_pathway?ko01524+K08738
P99999	K08738	CYC	cytochrome c	ko02020	Two-component system	http://www.kegg.jp/kegg-bin/show_pathway?ko02020+K08738
P99999	K08738	CYC	cytochrome c	ko04115	p53 signaling pathway	http://www.kegg.jp/kegg-bin/show_pathway?ko04115+K08738
P99999	K08738	CYC	cytochrome c	ko04210	Apoptosis	http://www.kegg.jp/kegg-bin/show_pathway?ko04210+K08738
P99999	K08738	CYC	cytochrome c	ko04214	Apoptosis - fly	http://www.kegg.jp/kegg-bin/show_pathway?ko04214+K08738
P99999	K08738	CYC	cytochrome c	ko04215	Apoptosis - multiple species	http://www.kegg.jp/kegg-bin/show_pathway?ko04215+K08738
P99999	K08738	CYC	cytochrome c	ko04932	Non-alcoholic fatty liver disease (NAFLD)	http://www.kegg.jp/kegg-bin/show_pathway?ko04932+K08738
P99999	K08738	CYC	cytochrome c	ko05010	Alzheimer's disease	http://www.kegg.jp/kegg-bin/show_pathway?ko05010+K08738
P99999	K08738	CYC	cytochrome c	ko05012	Parkinson's disease	http://www.kegg.jp/kegg-bin/show_pathway?ko05012+K08738
P99999	K08738	CYC	cytochrome c	ko05014	Amyotrophic lateral sclerosis (ALS)	http://www.kegg.jp/kegg-bin/show_pathway?ko05014+K08738
P99999	K08738	CYC	cytochrome c	ko05016	Huntington's disease	http://www.kegg.jp/kegg-bin/show_pathway?ko05016+K08738
P99999	K08738	CYC	cytochrome c	ko05134	Legionellosis	http://www.kegg.jp/kegg-bin/show_pathway?ko05134+K08738
P99999	K08738	CYC	cytochrome c	ko05145	Toxoplasmosis	http://www.kegg.jp/kegg-bin/show_pathway?ko05145+K08738
P99999	K08738	CYC	cytochrome c	ko05152	Tuberculosis	http://www.kegg.jp/kegg-bin/show_pathway?ko05152+K08738
P99999	K08738	CYC	cytochrome c	ko05161	Hepatitis B	http://www.kegg.jp/kegg-bin/show_pathway?ko05161+K08738
P99999	K08738	CYC	cytochrome c	ko05164	Influenza A	http://www.kegg.jp/kegg-bin/show_pathway?ko05164+K08738
P99999	K08738	CYC	cytochrome c	ko05167	Kaposi's sarcoma-associated herpesvirus infection	http://www.kegg.jp/kegg-bin/show_pathway?ko05167+K08738
P99999	K08738	CYC	cytochrome c	ko05168	Herpes simplex infection	http://www.kegg.jp/kegg-bin/show_pathway?ko05168+K08738
P99999	K08738	CYC	cytochrome c	ko05200	Pathways in cancer	http://www.kegg.jp/kegg-bin/show_pathway?ko05200+K08738
P99999	K08738	CYC	cytochrome c	ko05210	Colorectal cancer	http://www.kegg.jp/kegg-bin/show_pathway?ko05210+K08738
P99999	K08738	CYC	cytochrome c	ko05222	Small cell lung cancer	http://www.kegg.jp/kegg-bin/show_pathway?ko05222+K08738
P99999	K08738	CYC	cytochrome c	ko05416	Viral myocarditis	http://www.kegg.jp/kegg-bin/show_pathway?ko05416+K08738
D3DNI3	K05759	PFN	profilin	ko04013	MAPK signaling pathway - fly	http://www.kegg.jp/kegg-bin/show_pathway?ko04013+K05759
D3DNI3	K05759	PFN	profilin	ko04015	Rap1 signaling pathway	http://www.kegg.jp/kegg-bin/show_pathway?ko04015+K05759
D3DNI3	K05759	PFN	profilin	ko04810	Regulation of actin cytoskeleton	http://www.kegg.jp/kegg-bin/show_pathway?ko04810+K05759
D3DNI3	K05759	PFN	profilin	ko05131	Shigellosis	http://www.kegg.jp/kegg-bin/show_pathway?ko05131+K05759
D3DNI3	K05759	PFN	profilin	ko05132	Salmonella infection	http://www.kegg.jp/kegg-bin/show_pathway?ko05132+K05759
A0A024QZW0	K00569	TPMT, tpmT	thiopurine S-methyltransferase [EC:2.1.1.67;]	ko00983	Drug metabolism - other enzymes	http://www.kegg.jp/kegg-bin/show_pathway?ko00983+K00569
Q9Y279	K19822	VSIG4, CRIg	V-set and immunoglobulin domain-containing protein 4	ko04610	Complement and coagulation cascades	http://www.kegg.jp/kegg-bin/show_pathway?ko04610+K19822
Q7L9L4	K06685	MOB1, Mats	MOB kinase activator 1	ko04111	Cell cycle - yeast	http://www.kegg.jp/kegg-bin/show_pathway?ko04111+K06685
Q7L9L4	K06685	MOB1, Mats	MOB kinase activator 1	ko04390	Hippo signaling pathway	http://www.kegg.jp/kegg-bin/show_pathway?ko04390+K06685
Q7L9L4	K06685	MOB1, Mats	MOB kinase activator 1	ko04391	Hippo signaling pathway - fly	http://www.kegg.jp/kegg-bin/show_pathway?ko04391+K06685
Q7L9L4	K06685	MOB1, Mats	MOB kinase activator 1	ko04392	Hippo signaling pathway - multiple species	http://www.kegg.jp/kegg-bin/show_pathway?ko04392+K06685
P17900	K12383	GM2A	ganglioside GM2 activator	ko04142	Lysosome	http://www.kegg.jp/kegg-bin/show_pathway?ko04142+K12383
P07900	K04079	HSP90A, htpG	molecular chaperone HtpG	ko04141	Protein processing in endoplasmic reticulum	http://www.kegg.jp/kegg-bin/show_pathway?ko04141+K04079
P07900	K04079	HSP90A, htpG	molecular chaperone HtpG	ko04151	PI3K-Akt signaling pathway	http://www.kegg.jp/kegg-bin/show_pathway?ko04151+K04079
P07900	K04079	HSP90A, htpG	molecular chaperone HtpG	ko04217	Necroptosis	http://www.kegg.jp/kegg-bin/show_pathway?ko04217+K04079
P07900	K04079	HSP90A, htpG	molecular chaperone HtpG	ko04612	Antigen processing and presentation	http://www.kegg.jp/kegg-bin/show_pathway?ko04612+K04079
P07900	K04079	HSP90A, htpG	molecular chaperone HtpG	ko04621	NOD-like receptor signaling pathway	http://www.kegg.jp/kegg-bin/show_pathway?ko04621+K04079
P07900	K04079	HSP90A, htpG	molecular chaperone HtpG	ko04626	Plant-pathogen interaction	http://www.kegg.jp/kegg-bin/show_pathway?ko04626+K04079
P07900	K04079	HSP90A, htpG	molecular chaperone HtpG	ko04657	IL-17 signaling pathway	http://www.kegg.jp/kegg-bin/show_pathway?ko04657+K04079
P07900	K04079	HSP90A, htpG	molecular chaperone HtpG	ko04659	Th17 cell differentiation	http://www.kegg.jp/kegg-bin/show_pathway?ko04659+K04079
P07900	K04079	HSP90A, htpG	molecular chaperone HtpG	ko04914	Progesterone-mediated oocyte maturation	http://www.kegg.jp/kegg-bin/show_pathway?ko04914+K04079
P07900	K04079	HSP90A, htpG	molecular chaperone HtpG	ko04915	Estrogen signaling pathway	http://www.kegg.jp/kegg-bin/show_pathway?ko04915+K04079
P07900	K04079	HSP90A, htpG	molecular chaperone HtpG	ko05200	Pathways in cancer	http://www.kegg.jp/kegg-bin/show_pathway?ko05200+K04079
P07900	K04079	HSP90A, htpG	molecular chaperone HtpG	ko05215	Prostate cancer	http://www.kegg.jp/kegg-bin/show_pathway?ko05215+K04079
P07900	K04079	HSP90A, htpG	molecular chaperone HtpG	ko05418	Fluid shear stress and atherosclerosis	http://www.kegg.jp/kegg-bin/show_pathway?ko05418+K04079
Q9BRQ8
O95758	K17844	PTBP3, ROD1	polypyrimidine tract-binding protein 3
A8K3A8	K01886	QARS, glnS	glutaminyl-tRNA synthetase [EC:6.1.1.18;]	ko00970	Aminoacyl-tRNA biosynthesis	http://www.kegg.jp/kegg-bin/show_pathway?ko00970+K01886
Q92688	K18647	ANP32B	acidic leucine-rich nuclear phosphoprotein 32 family member B
B4DRM3	K03258	EIF4B	translation initiation factor 4B	ko03013	RNA transport	http://www.kegg.jp/kegg-bin/show_pathway?ko03013+K03258
B4DRM3	K03258	EIF4B	translation initiation factor 4B	ko04150	mTOR signaling pathway	http://www.kegg.jp/kegg-bin/show_pathway?ko04150+K03258
B4DRM3	K03258	EIF4B	translation initiation factor 4B	ko04151	PI3K-Akt signaling pathway	http://www.kegg.jp/kegg-bin/show_pathway?ko04151+K03258
B4DRM3	K03258	EIF4B	translation initiation factor 4B	ko05205	Proteoglycans in cancer	http://www.kegg.jp/kegg-bin/show_pathway?ko05205+K03258
P42677	K02978	RP-S27e, RPS27	small subunit ribosomal protein S27e	ko03010	Ribosome	http://www.kegg.jp/kegg-bin/show_pathway?ko03010+K02978
Q15181	K01507	ppa	inorganic pyrophosphatase [EC:3.6.1.1;]	ko00190	Oxidative phosphorylation	http://www.kegg.jp/kegg-bin/show_pathway?ko00190+K01507
P30044	K11187	PRDX5	peroxiredoxin 5, atypical 2-Cys peroxiredoxin [EC:1.11.1.15;]	ko04146	Peroxisome	http://www.kegg.jp/kegg-bin/show_pathway?ko04146+K11187
Q8N3C0	K18663	ASCC3	activating signal cointegrator complex subunit 3 [EC:3.6.4.12;]
P01614
M0R1Y2	K10949	KDELR	ER lumen protein retaining receptor	ko05110	Vibrio cholerae infection	http://www.kegg.jp/kegg-bin/show_pathway?ko05110+K10949
A0A024RCN6	K01873	VARS, valS	valyl-tRNA synthetase [EC:6.1.1.9;]	ko00970	Aminoacyl-tRNA biosynthesis	http://www.kegg.jp/kegg-bin/show_pathway?ko00970+K01873
X6R8A1	K13289	CTSA, CPY	cathepsin A (carboxypeptidase C) [EC:3.4.16.5;]	ko04142	Lysosome	http://www.kegg.jp/kegg-bin/show_pathway?ko04142+K13289
X6R8A1	K13289	CTSA, CPY	cathepsin A (carboxypeptidase C) [EC:3.4.16.5;]	ko04614	Renin-angiotensin system	http://www.kegg.jp/kegg-bin/show_pathway?ko04614+K13289
Q6FG99	K02942	RP-LP1, RPLP1	large subunit ribosomal protein LP1	ko03010	Ribosome	http://www.kegg.jp/kegg-bin/show_pathway?ko03010+K02942
P08238	K04079	HSP90A, htpG	molecular chaperone HtpG	ko04141	Protein processing in endoplasmic reticulum	http://www.kegg.jp/kegg-bin/show_pathway?ko04141+K04079
P08238	K04079	HSP90A, htpG	molecular chaperone HtpG	ko04151	PI3K-Akt signaling pathway	http://www.kegg.jp/kegg-bin/show_pathway?ko04151+K04079
P08238	K04079	HSP90A, htpG	molecular chaperone HtpG	ko04217	Necroptosis	http://www.kegg.jp/kegg-bin/show_pathway?ko04217+K04079
P08238	K04079	HSP90A, htpG	molecular chaperone HtpG	ko04612	Antigen processing and presentation	http://www.kegg.jp/kegg-bin/show_pathway?ko04612+K04079
P08238	K04079	HSP90A, htpG	molecular chaperone HtpG	ko04621	NOD-like receptor signaling pathway	http://www.kegg.jp/kegg-bin/show_pathway?ko04621+K04079
P08238	K04079	HSP90A, htpG	molecular chaperone HtpG	ko04626	Plant-pathogen interaction	http://www.kegg.jp/kegg-bin/show_pathway?ko04626+K04079
P08238	K04079	HSP90A, htpG	molecular chaperone HtpG	ko04657	IL-17 signaling pathway	http://www.kegg.jp/kegg-bin/show_pathway?ko04657+K04079
P08238	K04079	HSP90A, htpG	molecular chaperone HtpG	ko04659	Th17 cell differentiation	http://www.kegg.jp/kegg-bin/show_pathway?ko04659+K04079
P08238	K04079	HSP90A, htpG	molecular chaperone HtpG	ko04914	Progesterone-mediated oocyte maturation	http://www.kegg.jp/kegg-bin/show_pathway?ko04914+K04079
P08238	K04079	HSP90A, htpG	molecular chaperone HtpG	ko04915	Estrogen signaling pathway	http://www.kegg.jp/kegg-bin/show_pathway?ko04915+K04079
P08238	K04079	HSP90A, htpG	molecular chaperone HtpG	ko05200	Pathways in cancer	http://www.kegg.jp/kegg-bin/show_pathway?ko05200+K04079
P08238	K04079	HSP90A, htpG	molecular chaperone HtpG	ko05215	Prostate cancer	http://www.kegg.jp/kegg-bin/show_pathway?ko05215+K04079
P08238	K04079	HSP90A, htpG	molecular chaperone HtpG	ko05418	Fluid shear stress and atherosclerosis	http://www.kegg.jp/kegg-bin/show_pathway?ko05418+K04079
P62917	K02938	RP-L8e, RPL8	large subunit ribosomal protein L8e	ko03010	Ribosome	http://www.kegg.jp/kegg-bin/show_pathway?ko03010+K02938
P49321	K11291	NASP	nuclear autoantigenic sperm protein
Q8NF20
P36952	K10139	SERPINB5	serpin B5	ko04115	p53 signaling pathway	http://www.kegg.jp/kegg-bin/show_pathway?ko04115+K10139
P36952	K10139	SERPINB5	serpin B5	ko05206	MicroRNAs in cancer	http://www.kegg.jp/kegg-bin/show_pathway?ko05206+K10139
Q9UHL4	K01276	DPP7	dipeptidyl-peptidase II [EC:3.4.14.2;]
P16930	K01555	FAH, fahA	fumarylacetoacetase [EC:3.7.1.2;]	ko00350	Tyrosine metabolism	http://www.kegg.jp/kegg-bin/show_pathway?ko00350+K01555
P16930	K01555	FAH, fahA	fumarylacetoacetase [EC:3.7.1.2;]	ko00643	Styrene degradation	http://www.kegg.jp/kegg-bin/show_pathway?ko00643+K01555
B2R9U2	K09571	FKBP4_5	FK506-binding protein 4/5 [EC:5.2.1.8;]	ko04915	Estrogen signaling pathway	http://www.kegg.jp/kegg-bin/show_pathway?ko04915+K09571
Q6DKJ4	K17609	NXN	nucleoredoxin [EC:1.8.1.8;]
Q6NW29
Q14651	K17275	PLS1	plastin-1
Q07960	K18470	ARHGAP1, CDC42GAP	Rho GTPase-activating protein 1
Q5STX8	K18617	AIF1	allograft inflammatory factor 1
V9HW41	K10580	UBE2N, BLU, UBC13	ubiquitin-conjugating enzyme E2 N [EC:2.3.2.23;]	ko04120	Ubiquitin mediated proteolysis	http://www.kegg.jp/kegg-bin/show_pathway?ko04120+K10580
V9HW41	K10580	UBE2N, BLU, UBC13	ubiquitin-conjugating enzyme E2 N [EC:2.3.2.23;]	ko04624	Toll and Imd signaling pathway	http://www.kegg.jp/kegg-bin/show_pathway?ko04624+K10580
Q9H7C4	K10377	SYNC1	syncoilin 1
P00966	K01940	argG, ASS1	argininosuccinate synthase [EC:6.3.4.5;]	ko00220	Arginine biosynthesis	http://www.kegg.jp/kegg-bin/show_pathway?ko00220+K01940
P00966	K01940	argG, ASS1	argininosuccinate synthase [EC:6.3.4.5;]	ko00250	Alanine, aspartate and glutamate metabolism	http://www.kegg.jp/kegg-bin/show_pathway?ko00250+K01940
P00966	K01940	argG, ASS1	argininosuccinate synthase [EC:6.3.4.5;]	ko01230	Biosynthesis of amino acids	http://www.kegg.jp/kegg-bin/show_pathway?ko01230+K01940
P00966	K01940	argG, ASS1	argininosuccinate synthase [EC:6.3.4.5;]	ko05418	Fluid shear stress and atherosclerosis	http://www.kegg.jp/kegg-bin/show_pathway?ko05418+K01940
B4DUI8	K12313	ACTA2	actin, aortic smooth muscle	ko04270	Vascular smooth muscle contraction	http://www.kegg.jp/kegg-bin/show_pathway?ko04270+K12313
B4DUI8	K12313	ACTA2	actin, aortic smooth muscle	ko04371	Apelin signaling pathway	http://www.kegg.jp/kegg-bin/show_pathway?ko04371+K12313
Q65ZC8	K06856	IGH	immunoglobulin heavy chain	ko04020	Calcium signaling pathway	http://www.kegg.jp/kegg-bin/show_pathway?ko04020+K06856
Q65ZC8	K06856	IGH	immunoglobulin heavy chain	ko04064	NF-kappa B signaling pathway	http://www.kegg.jp/kegg-bin/show_pathway?ko04064+K06856
Q65ZC8	K06856	IGH	immunoglobulin heavy chain	ko04072	Phospholipase D signaling pathway	http://www.kegg.jp/kegg-bin/show_pathway?ko04072+K06856
Q65ZC8	K06856	IGH	immunoglobulin heavy chain	ko04145	Phagosome	http://www.kegg.jp/kegg-bin/show_pathway?ko04145+K06856
Q65ZC8	K06856	IGH	immunoglobulin heavy chain	ko04151	PI3K-Akt signaling pathway	http://www.kegg.jp/kegg-bin/show_pathway?ko04151+K06856
Q65ZC8	K06856	IGH	immunoglobulin heavy chain	ko04640	Hematopoietic cell lineage	http://www.kegg.jp/kegg-bin/show_pathway?ko04640+K06856
Q65ZC8	K06856	IGH	immunoglobulin heavy chain	ko04650	Natural killer cell mediated cytotoxicity	http://www.kegg.jp/kegg-bin/show_pathway?ko04650+K06856
Q65ZC8	K06856	IGH	immunoglobulin heavy chain	ko04662	B cell receptor signaling pathway	http://www.kegg.jp/kegg-bin/show_pathway?ko04662+K06856
Q65ZC8	K06856	IGH	immunoglobulin heavy chain	ko04664	Fc epsilon RI signaling pathway	http://www.kegg.jp/kegg-bin/show_pathway?ko04664+K06856
Q65ZC8	K06856	IGH	immunoglobulin heavy chain	ko04666	Fc gamma R-mediated phagocytosis	http://www.kegg.jp/kegg-bin/show_pathway?ko04666+K06856
Q65ZC8	K06856	IGH	immunoglobulin heavy chain	ko04672	Intestinal immune network for IgA production	http://www.kegg.jp/kegg-bin/show_pathway?ko04672+K06856
Q65ZC8	K06856	IGH	immunoglobulin heavy chain	ko05140	Leishmaniasis	http://www.kegg.jp/kegg-bin/show_pathway?ko05140+K06856
Q65ZC8	K06856	IGH	immunoglobulin heavy chain	ko05143	African trypanosomiasis	http://www.kegg.jp/kegg-bin/show_pathway?ko05143+K06856
Q65ZC8	K06856	IGH	immunoglobulin heavy chain	ko05146	Amoebiasis	http://www.kegg.jp/kegg-bin/show_pathway?ko05146+K06856
Q65ZC8	K06856	IGH	immunoglobulin heavy chain	ko05150	Staphylococcus aureus infection	http://www.kegg.jp/kegg-bin/show_pathway?ko05150+K06856
Q65ZC8	K06856	IGH	immunoglobulin heavy chain	ko05152	Tuberculosis	http://www.kegg.jp/kegg-bin/show_pathway?ko05152+K06856
Q65ZC8	K06856	IGH	immunoglobulin heavy chain	ko05162	Measles	http://www.kegg.jp/kegg-bin/show_pathway?ko05162+K06856
Q65ZC8	K06856	IGH	immunoglobulin heavy chain	ko05169	Epstein-Barr virus infection	http://www.kegg.jp/kegg-bin/show_pathway?ko05169+K06856
Q65ZC8	K06856	IGH	immunoglobulin heavy chain	ko05202	Transcriptional misregulation in cancer	http://www.kegg.jp/kegg-bin/show_pathway?ko05202+K06856
Q65ZC8	K06856	IGH	immunoglobulin heavy chain	ko05310	Asthma	http://www.kegg.jp/kegg-bin/show_pathway?ko05310+K06856
Q65ZC8	K06856	IGH	immunoglobulin heavy chain	ko05320	Autoimmune thyroid disease	http://www.kegg.jp/kegg-bin/show_pathway?ko05320+K06856
Q65ZC8	K06856	IGH	immunoglobulin heavy chain	ko05322	Systemic lupus erythematosus	http://www.kegg.jp/kegg-bin/show_pathway?ko05322+K06856
Q65ZC8	K06856	IGH	immunoglobulin heavy chain	ko05323	Rheumatoid arthritis	http://www.kegg.jp/kegg-bin/show_pathway?ko05323+K06856
Q65ZC8	K06856	IGH	immunoglobulin heavy chain	ko05330	Allograft rejection	http://www.kegg.jp/kegg-bin/show_pathway?ko05330+K06856
Q65ZC8	K06856	IGH	immunoglobulin heavy chain	ko05340	Primary immunodeficiency	http://www.kegg.jp/kegg-bin/show_pathway?ko05340+K06856
Q65ZC8	K06856	IGH	immunoglobulin heavy chain	ko05414	Dilated cardiomyopathy (DCM)	http://www.kegg.jp/kegg-bin/show_pathway?ko05414+K06856
Q65ZC8	K06856	IGH	immunoglobulin heavy chain	ko05416	Viral myocarditis	http://www.kegg.jp/kegg-bin/show_pathway?ko05416+K06856
Q9BYD2	K02939	RP-L9, MRPL9, rplI	large subunit ribosomal protein L9	ko03010	Ribosome	http://www.kegg.jp/kegg-bin/show_pathway?ko03010+K02939
P06733	K01689	ENO, eno	enolase [EC:4.2.1.11;]	ko00010	Glycolysis / Gluconeogenesis	http://www.kegg.jp/kegg-bin/show_pathway?ko00010+K01689
P06733	K01689	ENO, eno	enolase [EC:4.2.1.11;]	ko00680	Methane metabolism	http://www.kegg.jp/kegg-bin/show_pathway?ko00680+K01689
P06733	K01689	ENO, eno	enolase [EC:4.2.1.11;]	ko01200	Carbon metabolism	http://www.kegg.jp/kegg-bin/show_pathway?ko01200+K01689
P06733	K01689	ENO, eno	enolase [EC:4.2.1.11;]	ko01230	Biosynthesis of amino acids	http://www.kegg.jp/kegg-bin/show_pathway?ko01230+K01689
P06733	K01689	ENO, eno	enolase [EC:4.2.1.11;]	ko03018	RNA degradation	http://www.kegg.jp/kegg-bin/show_pathway?ko03018+K01689
P06733	K01689	ENO, eno	enolase [EC:4.2.1.11;]	ko04066	HIF-1 signaling pathway	http://www.kegg.jp/kegg-bin/show_pathway?ko04066+K01689
Q53Y03
Q12792	K08870	TWF	twinfilin
V9HWB4	K09490	HSPA5, BIP	heat shock 70kDa protein 5	ko03060	Protein export	http://www.kegg.jp/kegg-bin/show_pathway?ko03060+K09490
V9HWB4	K09490	HSPA5, BIP	heat shock 70kDa protein 5	ko04141	Protein processing in endoplasmic reticulum	http://www.kegg.jp/kegg-bin/show_pathway?ko04141+K09490
V9HWB4	K09490	HSPA5, BIP	heat shock 70kDa protein 5	ko04918	Thyroid hormone synthesis	http://www.kegg.jp/kegg-bin/show_pathway?ko04918+K09490
V9HWB4	K09490	HSPA5, BIP	heat shock 70kDa protein 5	ko05020	Prion diseases	http://www.kegg.jp/kegg-bin/show_pathway?ko05020+K09490
A0A090N8P3	K09575	FKBP9_10	FK506-binding protein 9/10 [EC:5.2.1.8;]
Q92599	K16939	SEPT6_8_11	septin 6/8/11	ko05100	Bacterial invasion of epithelial cells	http://www.kegg.jp/kegg-bin/show_pathway?ko05100+K16939
Q8N355
A2NB45
A6XND5	K01166	E3.1.27.1	ribonuclease T2 [EC:3.1.27.1;]
A0A024R3W7	K03232	EEF1B	elongation factor 1-beta
Q15746	K00907	MYLK	myosin-light-chain kinase [EC:2.7.11.18;]	ko04020	Calcium signaling pathway	http://www.kegg.jp/kegg-bin/show_pathway?ko04020+K00907
Q15746	K00907	MYLK	myosin-light-chain kinase [EC:2.7.11.18;]	ko04022	cGMP-PKG signaling pathway	http://www.kegg.jp/kegg-bin/show_pathway?ko04022+K00907
Q15746	K00907	MYLK	myosin-light-chain kinase [EC:2.7.11.18;]	ko04270	Vascular smooth muscle contraction	http://www.kegg.jp/kegg-bin/show_pathway?ko04270+K00907
Q15746	K00907	MYLK	myosin-light-chain kinase [EC:2.7.11.18;]	ko04371	Apelin signaling pathway	http://www.kegg.jp/kegg-bin/show_pathway?ko04371+K00907
Q15746	K00907	MYLK	myosin-light-chain kinase [EC:2.7.11.18;]	ko04510	Focal adhesion	http://www.kegg.jp/kegg-bin/show_pathway?ko04510+K00907
Q15746	K00907	MYLK	myosin-light-chain kinase [EC:2.7.11.18;]	ko04611	Platelet activation	http://www.kegg.jp/kegg-bin/show_pathway?ko04611+K00907
Q15746	K00907	MYLK	myosin-light-chain kinase [EC:2.7.11.18;]	ko04810	Regulation of actin cytoskeleton	http://www.kegg.jp/kegg-bin/show_pathway?ko04810+K00907
Q15746	K00907	MYLK	myosin-light-chain kinase [EC:2.7.11.18;]	ko04921	Oxytocin signaling pathway	http://www.kegg.jp/kegg-bin/show_pathway?ko04921+K00907
Q15746	K00907	MYLK	myosin-light-chain kinase [EC:2.7.11.18;]	ko04971	Gastric acid secretion	http://www.kegg.jp/kegg-bin/show_pathway?ko04971+K00907
Q96IJ6	K00966	GMPP	mannose-1-phosphate guanylyltransferase [EC:2.7.7.13;]	ko00051	Fructose and mannose metabolism	http://www.kegg.jp/kegg-bin/show_pathway?ko00051+K00966
Q96IJ6	K00966	GMPP	mannose-1-phosphate guanylyltransferase [EC:2.7.7.13;]	ko00520	Amino sugar and nucleotide sugar metabolism	http://www.kegg.jp/kegg-bin/show_pathway?ko00520+K00966
E9PNQ8	K06514	THY1, CD90	Thy-1 cell surface antigen	ko04670	Leukocyte transendothelial migration	http://www.kegg.jp/kegg-bin/show_pathway?ko04670+K06514
Q32Q14	K03951	NDUFA7	NADH dehydrogenase (ubiquinone) 1 alpha subcomplex subunit 7	ko00190	Oxidative phosphorylation	http://www.kegg.jp/kegg-bin/show_pathway?ko00190+K03951
Q32Q14	K03951	NDUFA7	NADH dehydrogenase (ubiquinone) 1 alpha subcomplex subunit 7	ko04723	Retrograde endocannabinoid signaling	http://www.kegg.jp/kegg-bin/show_pathway?ko04723+K03951
Q32Q14	K03951	NDUFA7	NADH dehydrogenase (ubiquinone) 1 alpha subcomplex subunit 7	ko04932	Non-alcoholic fatty liver disease (NAFLD)	http://www.kegg.jp/kegg-bin/show_pathway?ko04932+K03951
Q32Q14	K03951	NDUFA7	NADH dehydrogenase (ubiquinone) 1 alpha subcomplex subunit 7	ko05010	Alzheimer's disease	http://www.kegg.jp/kegg-bin/show_pathway?ko05010+K03951
Q32Q14	K03951	NDUFA7	NADH dehydrogenase (ubiquinone) 1 alpha subcomplex subunit 7	ko05012	Parkinson's disease	http://www.kegg.jp/kegg-bin/show_pathway?ko05012+K03951
Q32Q14	K03951	NDUFA7	NADH dehydrogenase (ubiquinone) 1 alpha subcomplex subunit 7	ko05016	Huntington's disease	http://www.kegg.jp/kegg-bin/show_pathway?ko05016+K03951
P26373	K02873	RP-L13e, RPL13	large subunit ribosomal protein L13e	ko03010	Ribosome	http://www.kegg.jp/kegg-bin/show_pathway?ko03010+K02873
E5DZN4	K02261	COX2	cytochrome c oxidase subunit 2	ko00190	Oxidative phosphorylation	http://www.kegg.jp/kegg-bin/show_pathway?ko00190+K02261
E5DZN4	K02261	COX2	cytochrome c oxidase subunit 2	ko04260	Cardiac muscle contraction	http://www.kegg.jp/kegg-bin/show_pathway?ko04260+K02261
E5DZN4	K02261	COX2	cytochrome c oxidase subunit 2	ko04932	Non-alcoholic fatty liver disease (NAFLD)	http://www.kegg.jp/kegg-bin/show_pathway?ko04932+K02261
E5DZN4	K02261	COX2	cytochrome c oxidase subunit 2	ko05010	Alzheimer's disease	http://www.kegg.jp/kegg-bin/show_pathway?ko05010+K02261
E5DZN4	K02261	COX2	cytochrome c oxidase subunit 2	ko05012	Parkinson's disease	http://www.kegg.jp/kegg-bin/show_pathway?ko05012+K02261
E5DZN4	K02261	COX2	cytochrome c oxidase subunit 2	ko05016	Huntington's disease	http://www.kegg.jp/kegg-bin/show_pathway?ko05016+K02261
A8MUS3	K02893	RP-L23Ae, RPL23A	large subunit ribosomal protein L23Ae	ko03010	Ribosome	http://www.kegg.jp/kegg-bin/show_pathway?ko03010+K02893
Q96G03	K15779	PGM2	phosphoglucomutase / phosphopentomutase [EC:5.4.2.2;5.4.2.7;]	ko00010	Glycolysis / Gluconeogenesis	http://www.kegg.jp/kegg-bin/show_pathway?ko00010+K15779
Q96G03	K15779	PGM2	phosphoglucomutase / phosphopentomutase [EC:5.4.2.2;5.4.2.7;]	ko00030	Pentose phosphate pathway	http://www.kegg.jp/kegg-bin/show_pathway?ko00030+K15779
Q96G03	K15779	PGM2	phosphoglucomutase / phosphopentomutase [EC:5.4.2.2;5.4.2.7;]	ko00052	Galactose metabolism	http://www.kegg.jp/kegg-bin/show_pathway?ko00052+K15779
Q96G03	K15779	PGM2	phosphoglucomutase / phosphopentomutase [EC:5.4.2.2;5.4.2.7;]	ko00230	Purine metabolism	http://www.kegg.jp/kegg-bin/show_pathway?ko00230+K15779
Q96G03	K15779	PGM2	phosphoglucomutase / phosphopentomutase [EC:5.4.2.2;5.4.2.7;]	ko00500	Starch and sucrose metabolism	http://www.kegg.jp/kegg-bin/show_pathway?ko00500+K15779
Q96G03	K15779	PGM2	phosphoglucomutase / phosphopentomutase [EC:5.4.2.2;5.4.2.7;]	ko00520	Amino sugar and nucleotide sugar metabolism	http://www.kegg.jp/kegg-bin/show_pathway?ko00520+K15779
Q5JRX3	K06972	PITRM1, PreP, CYM1	presequence protease [EC:3.4.24.-]
K7ELC2	K02958	RP-S15e, RPS15	small subunit ribosomal protein S15e	ko03010	Ribosome	http://www.kegg.jp/kegg-bin/show_pathway?ko03010+K02958
P14550	K00002	AKR1A1, adh	alcohol dehydrogenase (NADP+) [EC:1.1.1.2;]	ko00010	Glycolysis / Gluconeogenesis	http://www.kegg.jp/kegg-bin/show_pathway?ko00010+K00002
P14550	K00002	AKR1A1, adh	alcohol dehydrogenase (NADP+) [EC:1.1.1.2;]	ko00040	Pentose and glucuronate interconversions	http://www.kegg.jp/kegg-bin/show_pathway?ko00040+K00002
P14550	K00002	AKR1A1, adh	alcohol dehydrogenase (NADP+) [EC:1.1.1.2;]	ko00561	Glycerolipid metabolism	http://www.kegg.jp/kegg-bin/show_pathway?ko00561+K00002
P14550	K00002	AKR1A1, adh	alcohol dehydrogenase (NADP+) [EC:1.1.1.2;]	ko00930	Caprolactam degradation	http://www.kegg.jp/kegg-bin/show_pathway?ko00930+K00002
P14550	K00002	AKR1A1, adh	alcohol dehydrogenase (NADP+) [EC:1.1.1.2;]	ko01220	Degradation of aromatic compounds	http://www.kegg.jp/kegg-bin/show_pathway?ko01220+K00002
A0A024R611	K13882	CORO1A	coronin-1A	ko04145	Phagosome	http://www.kegg.jp/kegg-bin/show_pathway?ko04145+K13882
A0A024R611	K13882	CORO1A	coronin-1A	ko05152	Tuberculosis	http://www.kegg.jp/kegg-bin/show_pathway?ko05152+K13882
E9PI68	K12947	SPCS2, SPC2	signal peptidase complex subunit 2 [EC:3.4.-.-]	ko03060	Protein export	http://www.kegg.jp/kegg-bin/show_pathway?ko03060+K12947
P40925	K00025	MDH1	malate dehydrogenase [EC:1.1.1.37;]	ko00020	Citrate cycle (TCA cycle)	http://www.kegg.jp/kegg-bin/show_pathway?ko00020+K00025
P40925	K00025	MDH1	malate dehydrogenase [EC:1.1.1.37;]	ko00270	Cysteine and methionine metabolism	http://www.kegg.jp/kegg-bin/show_pathway?ko00270+K00025
P40925	K00025	MDH1	malate dehydrogenase [EC:1.1.1.37;]	ko00620	Pyruvate metabolism	http://www.kegg.jp/kegg-bin/show_pathway?ko00620+K00025
P40925	K00025	MDH1	malate dehydrogenase [EC:1.1.1.37;]	ko00630	Glyoxylate and dicarboxylate metabolism	http://www.kegg.jp/kegg-bin/show_pathway?ko00630+K00025
P40925	K00025	MDH1	malate dehydrogenase [EC:1.1.1.37;]	ko00710	Carbon fixation in photosynthetic organisms	http://www.kegg.jp/kegg-bin/show_pathway?ko00710+K00025
P40925	K00025	MDH1	malate dehydrogenase [EC:1.1.1.37;]	ko01200	Carbon metabolism	http://www.kegg.jp/kegg-bin/show_pathway?ko01200+K00025
P40925	K00025	MDH1	malate dehydrogenase [EC:1.1.1.37;]	ko04964	Proximal tubule bicarbonate reclamation	http://www.kegg.jp/kegg-bin/show_pathway?ko04964+K00025
B7Z6Q5	K12309	GLB1, ELNR1	beta-galactosidase [EC:3.2.1.23;]	ko00052	Galactose metabolism	http://www.kegg.jp/kegg-bin/show_pathway?ko00052+K12309
B7Z6Q5	K12309	GLB1, ELNR1	beta-galactosidase [EC:3.2.1.23;]	ko00511	Other glycan degradation	http://www.kegg.jp/kegg-bin/show_pathway?ko00511+K12309
B7Z6Q5	K12309	GLB1, ELNR1	beta-galactosidase [EC:3.2.1.23;]	ko00531	Glycosaminoglycan degradation	http://www.kegg.jp/kegg-bin/show_pathway?ko00531+K12309
B7Z6Q5	K12309	GLB1, ELNR1	beta-galactosidase [EC:3.2.1.23;]	ko00600	Sphingolipid metabolism	http://www.kegg.jp/kegg-bin/show_pathway?ko00600+K12309
B7Z6Q5	K12309	GLB1, ELNR1	beta-galactosidase [EC:3.2.1.23;]	ko00604	Glycosphingolipid biosynthesis - ganglio series	http://www.kegg.jp/kegg-bin/show_pathway?ko00604+K12309
B7Z6Q5	K12309	GLB1, ELNR1	beta-galactosidase [EC:3.2.1.23;]	ko04142	Lysosome	http://www.kegg.jp/kegg-bin/show_pathway?ko04142+K12309
Q5TCU3	K10374	TPM2	tropomyosin 2	ko04260	Cardiac muscle contraction	http://www.kegg.jp/kegg-bin/show_pathway?ko04260+K10374
Q5TCU3	K10374	TPM2	tropomyosin 2	ko04261	Adrenergic signaling in cardiomyocytes	http://www.kegg.jp/kegg-bin/show_pathway?ko04261+K10374
Q5TCU3	K10374	TPM2	tropomyosin 2	ko05410	Hypertrophic cardiomyopathy (HCM)	http://www.kegg.jp/kegg-bin/show_pathway?ko05410+K10374
Q5TCU3	K10374	TPM2	tropomyosin 2	ko05414	Dilated cardiomyopathy (DCM)	http://www.kegg.jp/kegg-bin/show_pathway?ko05414+K10374
B2R983	K00799	GST, gst	glutathione S-transferase [EC:2.5.1.18;]	ko00480	Glutathione metabolism	http://www.kegg.jp/kegg-bin/show_pathway?ko00480+K00799
B2R983	K00799	GST, gst	glutathione S-transferase [EC:2.5.1.18;]	ko00980	Metabolism of xenobiotics by cytochrome P450	http://www.kegg.jp/kegg-bin/show_pathway?ko00980+K00799
B2R983	K00799	GST, gst	glutathione S-transferase [EC:2.5.1.18;]	ko00982	Drug metabolism - cytochrome P450	http://www.kegg.jp/kegg-bin/show_pathway?ko00982+K00799
B2R983	K00799	GST, gst	glutathione S-transferase [EC:2.5.1.18;]	ko01524	Platinum drug resistance	http://www.kegg.jp/kegg-bin/show_pathway?ko01524+K00799
B2R983	K00799	GST, gst	glutathione S-transferase [EC:2.5.1.18;]	ko05204	Chemical carcinogenesis	http://www.kegg.jp/kegg-bin/show_pathway?ko05204+K00799
B2R983	K00799	GST, gst	glutathione S-transferase [EC:2.5.1.18;]	ko05418	Fluid shear stress and atherosclerosis	http://www.kegg.jp/kegg-bin/show_pathway?ko05418+K00799
P29401	K00615	E2.2.1.1, tktA, tktB	transketolase [EC:2.2.1.1;]	ko00030	Pentose phosphate pathway	http://www.kegg.jp/kegg-bin/show_pathway?ko00030+K00615
P29401	K00615	E2.2.1.1, tktA, tktB	transketolase [EC:2.2.1.1;]	ko00710	Carbon fixation in photosynthetic organisms	http://www.kegg.jp/kegg-bin/show_pathway?ko00710+K00615
P29401	K00615	E2.2.1.1, tktA, tktB	transketolase [EC:2.2.1.1;]	ko01051	Biosynthesis of ansamycins	http://www.kegg.jp/kegg-bin/show_pathway?ko01051+K00615
P29401	K00615	E2.2.1.1, tktA, tktB	transketolase [EC:2.2.1.1;]	ko01200	Carbon metabolism	http://www.kegg.jp/kegg-bin/show_pathway?ko01200+K00615
P29401	K00615	E2.2.1.1, tktA, tktB	transketolase [EC:2.2.1.1;]	ko01230	Biosynthesis of amino acids	http://www.kegg.jp/kegg-bin/show_pathway?ko01230+K00615
A0A140VK07
P52788	K00802	SMS	spermine synthase [EC:2.5.1.22;]	ko00270	Cysteine and methionine metabolism	http://www.kegg.jp/kegg-bin/show_pathway?ko00270+K00802
P52788	K00802	SMS	spermine synthase [EC:2.5.1.22;]	ko00330	Arginine and proline metabolism	http://www.kegg.jp/kegg-bin/show_pathway?ko00330+K00802
P52788	K00802	SMS	spermine synthase [EC:2.5.1.22;]	ko00410	beta-Alanine metabolism	http://www.kegg.jp/kegg-bin/show_pathway?ko00410+K00802
P52788	K00802	SMS	spermine synthase [EC:2.5.1.22;]	ko00480	Glutathione metabolism	http://www.kegg.jp/kegg-bin/show_pathway?ko00480+K00802
Q9UJ70	K00884	NAGK, nagK	N-acetylglucosamine kinase [EC:2.7.1.59;]	ko00520	Amino sugar and nucleotide sugar metabolism	http://www.kegg.jp/kegg-bin/show_pathway?ko00520+K00884
H3BND4
Q9BRA2
Q96A00	K12328	PPP1R14A, CPI17	protein phosphatase 1 regulatory subunit 14A	ko04270	Vascular smooth muscle contraction	http://www.kegg.jp/kegg-bin/show_pathway?ko04270+K12328
B9EG60
P23526	K01251	E3.3.1.1, ahcY	adenosylhomocysteinase [EC:3.3.1.1;]	ko00270	Cysteine and methionine metabolism	http://www.kegg.jp/kegg-bin/show_pathway?ko00270+K01251
A0A024RAM2	K03676	grxC, GLRX, GLRX2	glutaredoxin 3
H9KV75	K05699	ACTN1_4	actinin alpha 1/4	ko04510	Focal adhesion	http://www.kegg.jp/kegg-bin/show_pathway?ko04510+K05699
H9KV75	K05699	ACTN1_4	actinin alpha 1/4	ko04520	Adherens junction	http://www.kegg.jp/kegg-bin/show_pathway?ko04520+K05699
H9KV75	K05699	ACTN1_4	actinin alpha 1/4	ko04530	Tight junction	http://www.kegg.jp/kegg-bin/show_pathway?ko04530+K05699
H9KV75	K05699	ACTN1_4	actinin alpha 1/4	ko04670	Leukocyte transendothelial migration	http://www.kegg.jp/kegg-bin/show_pathway?ko04670+K05699
H9KV75	K05699	ACTN1_4	actinin alpha 1/4	ko04810	Regulation of actin cytoskeleton	http://www.kegg.jp/kegg-bin/show_pathway?ko04810+K05699
H9KV75	K05699	ACTN1_4	actinin alpha 1/4	ko05146	Amoebiasis	http://www.kegg.jp/kegg-bin/show_pathway?ko05146+K05699
H9KV75	K05699	ACTN1_4	actinin alpha 1/4	ko05203	Viral carcinogenesis	http://www.kegg.jp/kegg-bin/show_pathway?ko05203+K05699
H9KV75	K05699	ACTN1_4	actinin alpha 1/4	ko05322	Systemic lupus erythematosus	http://www.kegg.jp/kegg-bin/show_pathway?ko05322+K05699
Q15555	K10436	MAPRE	microtubule-associated protein, RP/EB family
P19623	K00797	speE, SRM	spermidine synthase [EC:2.5.1.16;]	ko00270	Cysteine and methionine metabolism	http://www.kegg.jp/kegg-bin/show_pathway?ko00270+K00797
P19623	K00797	speE, SRM	spermidine synthase [EC:2.5.1.16;]	ko00330	Arginine and proline metabolism	http://www.kegg.jp/kegg-bin/show_pathway?ko00330+K00797
P19623	K00797	speE, SRM	spermidine synthase [EC:2.5.1.16;]	ko00410	beta-Alanine metabolism	http://www.kegg.jp/kegg-bin/show_pathway?ko00410+K00797
P19623	K00797	speE, SRM	spermidine synthase [EC:2.5.1.16;]	ko00480	Glutathione metabolism	http://www.kegg.jp/kegg-bin/show_pathway?ko00480+K00797
H0Y9W3
P46952	K00452	HAAO	3-hydroxyanthranilate 3,4-dioxygenase [EC:1.13.11.6;]	ko00380	Tryptophan metabolism	http://www.kegg.jp/kegg-bin/show_pathway?ko00380+K00452
Q96PE7	K05606	MCEE, epi	methylmalonyl-CoA/ethylmalonyl-CoA epimerase [EC:5.1.99.1;]	ko00280	Valine, leucine and isoleucine degradation	http://www.kegg.jp/kegg-bin/show_pathway?ko00280+K05606
Q96PE7	K05606	MCEE, epi	methylmalonyl-CoA/ethylmalonyl-CoA epimerase [EC:5.1.99.1;]	ko00630	Glyoxylate and dicarboxylate metabolism	http://www.kegg.jp/kegg-bin/show_pathway?ko00630+K05606
Q96PE7	K05606	MCEE, epi	methylmalonyl-CoA/ethylmalonyl-CoA epimerase [EC:5.1.99.1;]	ko00640	Propanoate metabolism	http://www.kegg.jp/kegg-bin/show_pathway?ko00640+K05606
Q96PE7	K05606	MCEE, epi	methylmalonyl-CoA/ethylmalonyl-CoA epimerase [EC:5.1.99.1;]	ko00720	Carbon fixation pathways in prokaryotes	http://www.kegg.jp/kegg-bin/show_pathway?ko00720+K05606
Q96PE7	K05606	MCEE, epi	methylmalonyl-CoA/ethylmalonyl-CoA epimerase [EC:5.1.99.1;]	ko01200	Carbon metabolism	http://www.kegg.jp/kegg-bin/show_pathway?ko01200+K05606
P62263	K02955	RP-S14e, RPS14	small subunit ribosomal protein S14e	ko03010	Ribosome	http://www.kegg.jp/kegg-bin/show_pathway?ko03010+K02955
B7Z451	K00460	ALOX15	arachidonate 15-lipoxygenase [EC:1.13.11.33;]	ko00590	Arachidonic acid metabolism	http://www.kegg.jp/kegg-bin/show_pathway?ko00590+K00460
B7Z451	K00460	ALOX15	arachidonate 15-lipoxygenase [EC:1.13.11.33;]	ko00591	Linoleic acid metabolism	http://www.kegg.jp/kegg-bin/show_pathway?ko00591+K00460
B7Z451	K00460	ALOX15	arachidonate 15-lipoxygenase [EC:1.13.11.33;]	ko04216	Ferroptosis	http://www.kegg.jp/kegg-bin/show_pathway?ko04216+K00460
B7Z451	K00460	ALOX15	arachidonate 15-lipoxygenase [EC:1.13.11.33;]	ko04217	Necroptosis	http://www.kegg.jp/kegg-bin/show_pathway?ko04217+K00460
B7Z451	K00460	ALOX15	arachidonate 15-lipoxygenase [EC:1.13.11.33;]	ko04726	Serotonergic synapse	http://www.kegg.jp/kegg-bin/show_pathway?ko04726+K00460
P07741	K00759	APRT, apt	adenine phosphoribosyltransferase [EC:2.4.2.7;]	ko00230	Purine metabolism	http://www.kegg.jp/kegg-bin/show_pathway?ko00230+K00759
A0A024R329	K00966	GMPP	mannose-1-phosphate guanylyltransferase [EC:2.7.7.13;]	ko00051	Fructose and mannose metabolism	http://www.kegg.jp/kegg-bin/show_pathway?ko00051+K00966
A0A024R329	K00966	GMPP	mannose-1-phosphate guanylyltransferase [EC:2.7.7.13;]	ko00520	Amino sugar and nucleotide sugar metabolism	http://www.kegg.jp/kegg-bin/show_pathway?ko00520+K00966
Q9H4B0	K01409	KAE1, tsaD, QRI7	N6-L-threonylcarbamoyladenine synthase [EC:2.3.1.234;]
Q5HYG7	K00249	ACADM, acd	acyl-CoA dehydrogenase [EC:1.3.8.7;]	ko00071	Fatty acid degradation	http://www.kegg.jp/kegg-bin/show_pathway?ko00071+K00249
Q5HYG7	K00249	ACADM, acd	acyl-CoA dehydrogenase [EC:1.3.8.7;]	ko00280	Valine, leucine and isoleucine degradation	http://www.kegg.jp/kegg-bin/show_pathway?ko00280+K00249
Q5HYG7	K00249	ACADM, acd	acyl-CoA dehydrogenase [EC:1.3.8.7;]	ko00410	beta-Alanine metabolism	http://www.kegg.jp/kegg-bin/show_pathway?ko00410+K00249
Q5HYG7	K00249	ACADM, acd	acyl-CoA dehydrogenase [EC:1.3.8.7;]	ko00640	Propanoate metabolism	http://www.kegg.jp/kegg-bin/show_pathway?ko00640+K00249
Q5HYG7	K00249	ACADM, acd	acyl-CoA dehydrogenase [EC:1.3.8.7;]	ko01200	Carbon metabolism	http://www.kegg.jp/kegg-bin/show_pathway?ko01200+K00249
Q5HYG7	K00249	ACADM, acd	acyl-CoA dehydrogenase [EC:1.3.8.7;]	ko01212	Fatty acid metabolism	http://www.kegg.jp/kegg-bin/show_pathway?ko01212+K00249
Q5HYG7	K00249	ACADM, acd	acyl-CoA dehydrogenase [EC:1.3.8.7;]	ko03320	PPAR signaling pathway	http://www.kegg.jp/kegg-bin/show_pathway?ko03320+K00249
Q9BYX7	K05692	ACTB_G1	actin beta/gamma 1	ko04015	Rap1 signaling pathway	http://www.kegg.jp/kegg-bin/show_pathway?ko04015+K05692
Q9BYX7	K05692	ACTB_G1	actin beta/gamma 1	ko04145	Phagosome	http://www.kegg.jp/kegg-bin/show_pathway?ko04145+K05692
Q9BYX7	K05692	ACTB_G1	actin beta/gamma 1	ko04210	Apoptosis	http://www.kegg.jp/kegg-bin/show_pathway?ko04210+K05692
Q9BYX7	K05692	ACTB_G1	actin beta/gamma 1	ko04390	Hippo signaling pathway	http://www.kegg.jp/kegg-bin/show_pathway?ko04390+K05692
Q9BYX7	K05692	ACTB_G1	actin beta/gamma 1	ko04391	Hippo signaling pathway - fly	http://www.kegg.jp/kegg-bin/show_pathway?ko04391+K05692
Q9BYX7	K05692	ACTB_G1	actin beta/gamma 1	ko04510	Focal adhesion	http://www.kegg.jp/kegg-bin/show_pathway?ko04510+K05692
Q9BYX7	K05692	ACTB_G1	actin beta/gamma 1	ko04520	Adherens junction	http://www.kegg.jp/kegg-bin/show_pathway?ko04520+K05692
Q9BYX7	K05692	ACTB_G1	actin beta/gamma 1	ko04530	Tight junction	http://www.kegg.jp/kegg-bin/show_pathway?ko04530+K05692
Q9BYX7	K05692	ACTB_G1	actin beta/gamma 1	ko04611	Platelet activation	http://www.kegg.jp/kegg-bin/show_pathway?ko04611+K05692
Q9BYX7	K05692	ACTB_G1	actin beta/gamma 1	ko04670	Leukocyte transendothelial migration	http://www.kegg.jp/kegg-bin/show_pathway?ko04670+K05692
Q9BYX7	K05692	ACTB_G1	actin beta/gamma 1	ko04745	Phototransduction - fly	http://www.kegg.jp/kegg-bin/show_pathway?ko04745+K05692
Q9BYX7	K05692	ACTB_G1	actin beta/gamma 1	ko04810	Regulation of actin cytoskeleton	http://www.kegg.jp/kegg-bin/show_pathway?ko04810+K05692
Q9BYX7	K05692	ACTB_G1	actin beta/gamma 1	ko04919	Thyroid hormone signaling pathway	http://www.kegg.jp/kegg-bin/show_pathway?ko04919+K05692
Q9BYX7	K05692	ACTB_G1	actin beta/gamma 1	ko04921	Oxytocin signaling pathway	http://www.kegg.jp/kegg-bin/show_pathway?ko04921+K05692
Q9BYX7	K05692	ACTB_G1	actin beta/gamma 1	ko05100	Bacterial invasion of epithelial cells	http://www.kegg.jp/kegg-bin/show_pathway?ko05100+K05692
Q9BYX7	K05692	ACTB_G1	actin beta/gamma 1	ko05110	Vibrio cholerae infection	http://www.kegg.jp/kegg-bin/show_pathway?ko05110+K05692
Q9BYX7	K05692	ACTB_G1	actin beta/gamma 1	ko05130	Pathogenic Escherichia coli infection	http://www.kegg.jp/kegg-bin/show_pathway?ko05130+K05692
Q9BYX7	K05692	ACTB_G1	actin beta/gamma 1	ko05131	Shigellosis	http://www.kegg.jp/kegg-bin/show_pathway?ko05131+K05692
Q9BYX7	K05692	ACTB_G1	actin beta/gamma 1	ko05132	Salmonella infection	http://www.kegg.jp/kegg-bin/show_pathway?ko05132+K05692
Q9BYX7	K05692	ACTB_G1	actin beta/gamma 1	ko05164	Influenza A	http://www.kegg.jp/kegg-bin/show_pathway?ko05164+K05692
Q9BYX7	K05692	ACTB_G1	actin beta/gamma 1	ko05205	Proteoglycans in cancer	http://www.kegg.jp/kegg-bin/show_pathway?ko05205+K05692
Q9BYX7	K05692	ACTB_G1	actin beta/gamma 1	ko05410	Hypertrophic cardiomyopathy (HCM)	http://www.kegg.jp/kegg-bin/show_pathway?ko05410+K05692
Q9BYX7	K05692	ACTB_G1	actin beta/gamma 1	ko05412	Arrhythmogenic right ventricular cardiomyopathy (ARVC)	http://www.kegg.jp/kegg-bin/show_pathway?ko05412+K05692
Q9BYX7	K05692	ACTB_G1	actin beta/gamma 1	ko05414	Dilated cardiomyopathy (DCM)	http://www.kegg.jp/kegg-bin/show_pathway?ko05414+K05692
Q9BYX7	K05692	ACTB_G1	actin beta/gamma 1	ko05416	Viral myocarditis	http://www.kegg.jp/kegg-bin/show_pathway?ko05416+K05692
Q9BYX7	K05692	ACTB_G1	actin beta/gamma 1	ko05418	Fluid shear stress and atherosclerosis	http://www.kegg.jp/kegg-bin/show_pathway?ko05418+K05692
Q658U4	K09575	FKBP9_10	FK506-binding protein 9/10 [EC:5.2.1.8;]
Q4LE48	K06671	STAG1_2, SCC3, IRR1	cohesin complex subunit SA-1/2	ko04110	Cell cycle	http://www.kegg.jp/kegg-bin/show_pathway?ko04110+K06671
Q4LE48	K06671	STAG1_2, SCC3, IRR1	cohesin complex subunit SA-1/2	ko04111	Cell cycle - yeast	http://www.kegg.jp/kegg-bin/show_pathway?ko04111+K06671
Q4LE48	K06671	STAG1_2, SCC3, IRR1	cohesin complex subunit SA-1/2	ko04113	Meiosis - yeast	http://www.kegg.jp/kegg-bin/show_pathway?ko04113+K06671
Q06210	K00820	glmS, GFPT	glucosamine--fructose-6-phosphate aminotransferase (isomerizing) [EC:2.6.1.16;]	ko00250	Alanine, aspartate and glutamate metabolism	http://www.kegg.jp/kegg-bin/show_pathway?ko00250+K00820
Q06210	K00820	glmS, GFPT	glucosamine--fructose-6-phosphate aminotransferase (isomerizing) [EC:2.6.1.16;]	ko00520	Amino sugar and nucleotide sugar metabolism	http://www.kegg.jp/kegg-bin/show_pathway?ko00520+K00820
Q06210	K00820	glmS, GFPT	glucosamine--fructose-6-phosphate aminotransferase (isomerizing) [EC:2.6.1.16;]	ko04931	Insulin resistance	http://www.kegg.jp/kegg-bin/show_pathway?ko04931+K00820
O75884	K07002	K07002	uncharacterized protein
M0R0P0	K06563	CD209, CD299	CD209 antigen	ko04145	Phagosome	http://www.kegg.jp/kegg-bin/show_pathway?ko04145+K06563
M0R0P0	K06563	CD209, CD299	CD209 antigen	ko05152	Tuberculosis	http://www.kegg.jp/kegg-bin/show_pathway?ko05152+K06563
M0R0P0	K06563	CD209, CD299	CD209 antigen	ko05162	Measles	http://www.kegg.jp/kegg-bin/show_pathway?ko05162+K06563
A0A1B0GUV8
Q70UQ0
Q0ZCI0	K06856	IGH	immunoglobulin heavy chain	ko04020	Calcium signaling pathway	http://www.kegg.jp/kegg-bin/show_pathway?ko04020+K06856
Q0ZCI0	K06856	IGH	immunoglobulin heavy chain	ko04064	NF-kappa B signaling pathway	http://www.kegg.jp/kegg-bin/show_pathway?ko04064+K06856
Q0ZCI0	K06856	IGH	immunoglobulin heavy chain	ko04072	Phospholipase D signaling pathway	http://www.kegg.jp/kegg-bin/show_pathway?ko04072+K06856
Q0ZCI0	K06856	IGH	immunoglobulin heavy chain	ko04145	Phagosome	http://www.kegg.jp/kegg-bin/show_pathway?ko04145+K06856
Q0ZCI0	K06856	IGH	immunoglobulin heavy chain	ko04151	PI3K-Akt signaling pathway	http://www.kegg.jp/kegg-bin/show_pathway?ko04151+K06856
Q0ZCI0	K06856	IGH	immunoglobulin heavy chain	ko04640	Hematopoietic cell lineage	http://www.kegg.jp/kegg-bin/show_pathway?ko04640+K06856
Q0ZCI0	K06856	IGH	immunoglobulin heavy chain	ko04650	Natural killer cell mediated cytotoxicity	http://www.kegg.jp/kegg-bin/show_pathway?ko04650+K06856
Q0ZCI0	K06856	IGH	immunoglobulin heavy chain	ko04662	B cell receptor signaling pathway	http://www.kegg.jp/kegg-bin/show_pathway?ko04662+K06856
Q0ZCI0	K06856	IGH	immunoglobulin heavy chain	ko04664	Fc epsilon RI signaling pathway	http://www.kegg.jp/kegg-bin/show_pathway?ko04664+K06856
Q0ZCI0	K06856	IGH	immunoglobulin heavy chain	ko04666	Fc gamma R-mediated phagocytosis	http://www.kegg.jp/kegg-bin/show_pathway?ko04666+K06856
Q0ZCI0	K06856	IGH	immunoglobulin heavy chain	ko04672	Intestinal immune network for IgA production	http://www.kegg.jp/kegg-bin/show_pathway?ko04672+K06856
Q0ZCI0	K06856	IGH	immunoglobulin heavy chain	ko05140	Leishmaniasis	http://www.kegg.jp/kegg-bin/show_pathway?ko05140+K06856
Q0ZCI0	K06856	IGH	immunoglobulin heavy chain	ko05143	African trypanosomiasis	http://www.kegg.jp/kegg-bin/show_pathway?ko05143+K06856
Q0ZCI0	K06856	IGH	immunoglobulin heavy chain	ko05146	Amoebiasis	http://www.kegg.jp/kegg-bin/show_pathway?ko05146+K06856
Q0ZCI0	K06856	IGH	immunoglobulin heavy chain	ko05150	Staphylococcus aureus infection	http://www.kegg.jp/kegg-bin/show_pathway?ko05150+K06856
Q0ZCI0	K06856	IGH	immunoglobulin heavy chain	ko05152	Tuberculosis	http://www.kegg.jp/kegg-bin/show_pathway?ko05152+K06856
Q0ZCI0	K06856	IGH	immunoglobulin heavy chain	ko05162	Measles	http://www.kegg.jp/kegg-bin/show_pathway?ko05162+K06856
Q0ZCI0	K06856	IGH	immunoglobulin heavy chain	ko05169	Epstein-Barr virus infection	http://www.kegg.jp/kegg-bin/show_pathway?ko05169+K06856
Q0ZCI0	K06856	IGH	immunoglobulin heavy chain	ko05202	Transcriptional misregulation in cancer	http://www.kegg.jp/kegg-bin/show_pathway?ko05202+K06856
Q0ZCI0	K06856	IGH	immunoglobulin heavy chain	ko05310	Asthma	http://www.kegg.jp/kegg-bin/show_pathway?ko05310+K06856
Q0ZCI0	K06856	IGH	immunoglobulin heavy chain	ko05320	Autoimmune thyroid disease	http://www.kegg.jp/kegg-bin/show_pathway?ko05320+K06856
Q0ZCI0	K06856	IGH	immunoglobulin heavy chain	ko05322	Systemic lupus erythematosus	http://www.kegg.jp/kegg-bin/show_pathway?ko05322+K06856
Q0ZCI0	K06856	IGH	immunoglobulin heavy chain	ko05323	Rheumatoid arthritis	http://www.kegg.jp/kegg-bin/show_pathway?ko05323+K06856
Q0ZCI0	K06856	IGH	immunoglobulin heavy chain	ko05330	Allograft rejection	http://www.kegg.jp/kegg-bin/show_pathway?ko05330+K06856
Q0ZCI0	K06856	IGH	immunoglobulin heavy chain	ko05340	Primary immunodeficiency	http://www.kegg.jp/kegg-bin/show_pathway?ko05340+K06856
Q0ZCI0	K06856	IGH	immunoglobulin heavy chain	ko05414	Dilated cardiomyopathy (DCM)	http://www.kegg.jp/kegg-bin/show_pathway?ko05414+K06856
Q0ZCI0	K06856	IGH	immunoglobulin heavy chain	ko05416	Viral myocarditis	http://www.kegg.jp/kegg-bin/show_pathway?ko05416+K06856
Q8WX93
A0A140VK83	K17550	PPP1R7, SDS22	protein phosphatase 1 regulatory subunit 7
P46060	K14319	RANGAP1	Ran GTPase-activating protein 1	ko03013	RNA transport	http://www.kegg.jp/kegg-bin/show_pathway?ko03013+K14319
Q15363	K20347	TMED2, EMP24	p24 family protein beta-1
P26639	K01868	TARS, thrS	threonyl-tRNA synthetase [EC:6.1.1.3;]	ko00970	Aminoacyl-tRNA biosynthesis	http://www.kegg.jp/kegg-bin/show_pathway?ko00970+K01868
Q9NQP4	K09550	PFDN4	prefoldin subunit 4
B2R6X2	K01195	uidA, GUSB	beta-glucuronidase [EC:3.2.1.31;]	ko00040	Pentose and glucuronate interconversions	http://www.kegg.jp/kegg-bin/show_pathway?ko00040+K01195
B2R6X2	K01195	uidA, GUSB	beta-glucuronidase [EC:3.2.1.31;]	ko00531	Glycosaminoglycan degradation	http://www.kegg.jp/kegg-bin/show_pathway?ko00531+K01195
B2R6X2	K01195	uidA, GUSB	beta-glucuronidase [EC:3.2.1.31;]	ko00860	Porphyrin and chlorophyll metabolism	http://www.kegg.jp/kegg-bin/show_pathway?ko00860+K01195
B2R6X2	K01195	uidA, GUSB	beta-glucuronidase [EC:3.2.1.31;]	ko00944	Flavone and flavonol biosynthesis	http://www.kegg.jp/kegg-bin/show_pathway?ko00944+K01195
B2R6X2	K01195	uidA, GUSB	beta-glucuronidase [EC:3.2.1.31;]	ko00983	Drug metabolism - other enzymes	http://www.kegg.jp/kegg-bin/show_pathway?ko00983+K01195
B2R6X2	K01195	uidA, GUSB	beta-glucuronidase [EC:3.2.1.31;]	ko04142	Lysosome	http://www.kegg.jp/kegg-bin/show_pathway?ko04142+K01195
Q9UK76
P35749	K10352	MYH	myosin heavy chain	ko04530	Tight junction	http://www.kegg.jp/kegg-bin/show_pathway?ko04530+K10352
O14933	K04553	UBE2L6, UBCH8	ubiquitin-conjugating enzyme E2 L6 [EC:2.3.2.23;]	ko04120	Ubiquitin mediated proteolysis	http://www.kegg.jp/kegg-bin/show_pathway?ko04120+K04553
O14933	K04553	UBE2L6, UBCH8	ubiquitin-conjugating enzyme E2 L6 [EC:2.3.2.23;]	ko05012	Parkinson's disease	http://www.kegg.jp/kegg-bin/show_pathway?ko05012+K04553
Q01813	K00850	pfkA, PFK	6-phosphofructokinase 1 [EC:2.7.1.11;]	ko00010	Glycolysis / Gluconeogenesis	http://www.kegg.jp/kegg-bin/show_pathway?ko00010+K00850
Q01813	K00850	pfkA, PFK	6-phosphofructokinase 1 [EC:2.7.1.11;]	ko00030	Pentose phosphate pathway	http://www.kegg.jp/kegg-bin/show_pathway?ko00030+K00850
Q01813	K00850	pfkA, PFK	6-phosphofructokinase 1 [EC:2.7.1.11;]	ko00051	Fructose and mannose metabolism	http://www.kegg.jp/kegg-bin/show_pathway?ko00051+K00850
Q01813	K00850	pfkA, PFK	6-phosphofructokinase 1 [EC:2.7.1.11;]	ko00052	Galactose metabolism	http://www.kegg.jp/kegg-bin/show_pathway?ko00052+K00850
Q01813	K00850	pfkA, PFK	6-phosphofructokinase 1 [EC:2.7.1.11;]	ko00680	Methane metabolism	http://www.kegg.jp/kegg-bin/show_pathway?ko00680+K00850
Q01813	K00850	pfkA, PFK	6-phosphofructokinase 1 [EC:2.7.1.11;]	ko01200	Carbon metabolism	http://www.kegg.jp/kegg-bin/show_pathway?ko01200+K00850
Q01813	K00850	pfkA, PFK	6-phosphofructokinase 1 [EC:2.7.1.11;]	ko01230	Biosynthesis of amino acids	http://www.kegg.jp/kegg-bin/show_pathway?ko01230+K00850
Q01813	K00850	pfkA, PFK	6-phosphofructokinase 1 [EC:2.7.1.11;]	ko03018	RNA degradation	http://www.kegg.jp/kegg-bin/show_pathway?ko03018+K00850
Q01813	K00850	pfkA, PFK	6-phosphofructokinase 1 [EC:2.7.1.11;]	ko04152	AMPK signaling pathway	http://www.kegg.jp/kegg-bin/show_pathway?ko04152+K00850
Q01813	K00850	pfkA, PFK	6-phosphofructokinase 1 [EC:2.7.1.11;]	ko05230	Central carbon metabolism in cancer	http://www.kegg.jp/kegg-bin/show_pathway?ko05230+K00850
A0A0A0MSS8
Q9Y678	K17267	COPG	coatomer subunit gamma
O95861	K01082	cysQ, MET22, BPNT1	3'(2'), 5'-bisphosphate nucleotidase [EC:3.1.3.7;]	ko00920	Sulfur metabolism	http://www.kegg.jp/kegg-bin/show_pathway?ko00920+K01082
M0QWZ7	K01875	SARS, serS	seryl-tRNA synthetase [EC:6.1.1.11;]	ko00970	Aminoacyl-tRNA biosynthesis	http://www.kegg.jp/kegg-bin/show_pathway?ko00970+K01875
P52209	K00033	PGD, gnd, gntZ	6-phosphogluconate dehydrogenase [EC:1.1.1.44;1.1.1.343;]	ko00030	Pentose phosphate pathway	http://www.kegg.jp/kegg-bin/show_pathway?ko00030+K00033
P52209	K00033	PGD, gnd, gntZ	6-phosphogluconate dehydrogenase [EC:1.1.1.44;1.1.1.343;]	ko00480	Glutathione metabolism	http://www.kegg.jp/kegg-bin/show_pathway?ko00480+K00033
P52209	K00033	PGD, gnd, gntZ	6-phosphogluconate dehydrogenase [EC:1.1.1.44;1.1.1.343;]	ko01200	Carbon metabolism	http://www.kegg.jp/kegg-bin/show_pathway?ko01200+K00033
Q9NRR5	K04523	UBQLN, DSK2	ubiquilin	ko04141	Protein processing in endoplasmic reticulum	http://www.kegg.jp/kegg-bin/show_pathway?ko04141+K04523
Q6IAW5
A0A024R3M1
Q59E89	K09510	DNAJB4	DnaJ homolog subfamily B member 4
Q9H3H3
P50336	K00231	PPOX, hemY	protoporphyrinogen/coproporphyrinogen III oxidase [EC:1.3.3.4;1.3.3.15;]	ko00860	Porphyrin and chlorophyll metabolism	http://www.kegg.jp/kegg-bin/show_pathway?ko00860+K00231
A0A0B4J2C3
A0A024RDE8
K7ELP0
Q687X5	K19876	STEAP4	metalloreductase STEAP4 [EC:1.16.1.-]
P30047
P14625	K09487	HSP90B, TRA1	heat shock protein 90kDa beta	ko04141	Protein processing in endoplasmic reticulum	http://www.kegg.jp/kegg-bin/show_pathway?ko04141+K09487
P14625	K09487	HSP90B, TRA1	heat shock protein 90kDa beta	ko04151	PI3K-Akt signaling pathway	http://www.kegg.jp/kegg-bin/show_pathway?ko04151+K09487
P14625	K09487	HSP90B, TRA1	heat shock protein 90kDa beta	ko04626	Plant-pathogen interaction	http://www.kegg.jp/kegg-bin/show_pathway?ko04626+K09487
P14625	K09487	HSP90B, TRA1	heat shock protein 90kDa beta	ko04657	IL-17 signaling pathway	http://www.kegg.jp/kegg-bin/show_pathway?ko04657+K09487
P14625	K09487	HSP90B, TRA1	heat shock protein 90kDa beta	ko04915	Estrogen signaling pathway	http://www.kegg.jp/kegg-bin/show_pathway?ko04915+K09487
P14625	K09487	HSP90B, TRA1	heat shock protein 90kDa beta	ko04918	Thyroid hormone synthesis	http://www.kegg.jp/kegg-bin/show_pathway?ko04918+K09487
P14625	K09487	HSP90B, TRA1	heat shock protein 90kDa beta	ko05200	Pathways in cancer	http://www.kegg.jp/kegg-bin/show_pathway?ko05200+K09487
P14625	K09487	HSP90B, TRA1	heat shock protein 90kDa beta	ko05215	Prostate cancer	http://www.kegg.jp/kegg-bin/show_pathway?ko05215+K09487
P14625	K09487	HSP90B, TRA1	heat shock protein 90kDa beta	ko05418	Fluid shear stress and atherosclerosis	http://www.kegg.jp/kegg-bin/show_pathway?ko05418+K09487
Q05DB4
Q8WW59
Q9UL84	K06856	IGH	immunoglobulin heavy chain	ko04020	Calcium signaling pathway	http://www.kegg.jp/kegg-bin/show_pathway?ko04020+K06856
Q9UL84	K06856	IGH	immunoglobulin heavy chain	ko04064	NF-kappa B signaling pathway	http://www.kegg.jp/kegg-bin/show_pathway?ko04064+K06856
Q9UL84	K06856	IGH	immunoglobulin heavy chain	ko04072	Phospholipase D signaling pathway	http://www.kegg.jp/kegg-bin/show_pathway?ko04072+K06856
Q9UL84	K06856	IGH	immunoglobulin heavy chain	ko04145	Phagosome	http://www.kegg.jp/kegg-bin/show_pathway?ko04145+K06856
Q9UL84	K06856	IGH	immunoglobulin heavy chain	ko04151	PI3K-Akt signaling pathway	http://www.kegg.jp/kegg-bin/show_pathway?ko04151+K06856
Q9UL84	K06856	IGH	immunoglobulin heavy chain	ko04640	Hematopoietic cell lineage	http://www.kegg.jp/kegg-bin/show_pathway?ko04640+K06856
Q9UL84	K06856	IGH	immunoglobulin heavy chain	ko04650	Natural killer cell mediated cytotoxicity	http://www.kegg.jp/kegg-bin/show_pathway?ko04650+K06856
Q9UL84	K06856	IGH	immunoglobulin heavy chain	ko04662	B cell receptor signaling pathway	http://www.kegg.jp/kegg-bin/show_pathway?ko04662+K06856
Q9UL84	K06856	IGH	immunoglobulin heavy chain	ko04664	Fc epsilon RI signaling pathway	http://www.kegg.jp/kegg-bin/show_pathway?ko04664+K06856
Q9UL84	K06856	IGH	immunoglobulin heavy chain	ko04666	Fc gamma R-mediated phagocytosis	http://www.kegg.jp/kegg-bin/show_pathway?ko04666+K06856
Q9UL84	K06856	IGH	immunoglobulin heavy chain	ko04672	Intestinal immune network for IgA production	http://www.kegg.jp/kegg-bin/show_pathway?ko04672+K06856
Q9UL84	K06856	IGH	immunoglobulin heavy chain	ko05140	Leishmaniasis	http://www.kegg.jp/kegg-bin/show_pathway?ko05140+K06856
Q9UL84	K06856	IGH	immunoglobulin heavy chain	ko05143	African trypanosomiasis	http://www.kegg.jp/kegg-bin/show_pathway?ko05143+K06856
Q9UL84	K06856	IGH	immunoglobulin heavy chain	ko05146	Amoebiasis	http://www.kegg.jp/kegg-bin/show_pathway?ko05146+K06856
Q9UL84	K06856	IGH	immunoglobulin heavy chain	ko05150	Staphylococcus aureus infection	http://www.kegg.jp/kegg-bin/show_pathway?ko05150+K06856
Q9UL84	K06856	IGH	immunoglobulin heavy chain	ko05152	Tuberculosis	http://www.kegg.jp/kegg-bin/show_pathway?ko05152+K06856
Q9UL84	K06856	IGH	immunoglobulin heavy chain	ko05162	Measles	http://www.kegg.jp/kegg-bin/show_pathway?ko05162+K06856
Q9UL84	K06856	IGH	immunoglobulin heavy chain	ko05169	Epstein-Barr virus infection	http://www.kegg.jp/kegg-bin/show_pathway?ko05169+K06856
Q9UL84	K06856	IGH	immunoglobulin heavy chain	ko05202	Transcriptional misregulation in cancer	http://www.kegg.jp/kegg-bin/show_pathway?ko05202+K06856
Q9UL84	K06856	IGH	immunoglobulin heavy chain	ko05310	Asthma	http://www.kegg.jp/kegg-bin/show_pathway?ko05310+K06856
Q9UL84	K06856	IGH	immunoglobulin heavy chain	ko05320	Autoimmune thyroid disease	http://www.kegg.jp/kegg-bin/show_pathway?ko05320+K06856
Q9UL84	K06856	IGH	immunoglobulin heavy chain	ko05322	Systemic lupus erythematosus	http://www.kegg.jp/kegg-bin/show_pathway?ko05322+K06856
Q9UL84	K06856	IGH	immunoglobulin heavy chain	ko05323	Rheumatoid arthritis	http://www.kegg.jp/kegg-bin/show_pathway?ko05323+K06856
Q9UL84	K06856	IGH	immunoglobulin heavy chain	ko05330	Allograft rejection	http://www.kegg.jp/kegg-bin/show_pathway?ko05330+K06856
Q9UL84	K06856	IGH	immunoglobulin heavy chain	ko05340	Primary immunodeficiency	http://www.kegg.jp/kegg-bin/show_pathway?ko05340+K06856
Q9UL84	K06856	IGH	immunoglobulin heavy chain	ko05414	Dilated cardiomyopathy (DCM)	http://www.kegg.jp/kegg-bin/show_pathway?ko05414+K06856
Q9UL84	K06856	IGH	immunoglobulin heavy chain	ko05416	Viral myocarditis	http://www.kegg.jp/kegg-bin/show_pathway?ko05416+K06856
Q96IV0	K01456	E3.5.1.52, NGLY1, PNG1	peptide-N4-(N-acetyl-beta-glucosaminyl)asparagine amidase [EC:3.5.1.52;]	ko04141	Protein processing in endoplasmic reticulum	http://www.kegg.jp/kegg-bin/show_pathway?ko04141+K01456
P12004	K04802	PCNA	proliferating cell nuclear antigen	ko03030	DNA replication	http://www.kegg.jp/kegg-bin/show_pathway?ko03030+K04802
P12004	K04802	PCNA	proliferating cell nuclear antigen	ko03410	Base excision repair	http://www.kegg.jp/kegg-bin/show_pathway?ko03410+K04802
P12004	K04802	PCNA	proliferating cell nuclear antigen	ko03420	Nucleotide excision repair	http://www.kegg.jp/kegg-bin/show_pathway?ko03420+K04802
P12004	K04802	PCNA	proliferating cell nuclear antigen	ko03430	Mismatch repair	http://www.kegg.jp/kegg-bin/show_pathway?ko03430+K04802
P12004	K04802	PCNA	proliferating cell nuclear antigen	ko04110	Cell cycle	http://www.kegg.jp/kegg-bin/show_pathway?ko04110+K04802
P12004	K04802	PCNA	proliferating cell nuclear antigen	ko04530	Tight junction	http://www.kegg.jp/kegg-bin/show_pathway?ko04530+K04802
P12004	K04802	PCNA	proliferating cell nuclear antigen	ko05161	Hepatitis B	http://www.kegg.jp/kegg-bin/show_pathway?ko05161+K04802
P12004	K04802	PCNA	proliferating cell nuclear antigen	ko05166	HTLV-I infection	http://www.kegg.jp/kegg-bin/show_pathway?ko05166+K04802
Q9Y4L1	K09486	HYOU1	hypoxia up-regulated 1	ko04141	Protein processing in endoplasmic reticulum	http://www.kegg.jp/kegg-bin/show_pathway?ko04141+K09486
P61513	K02921	RP-L37Ae, RPL37A	large subunit ribosomal protein L37Ae	ko03010	Ribosome	http://www.kegg.jp/kegg-bin/show_pathway?ko03010+K02921
P29536
A0A087WUT6	K03243	EIF5B	translation initiation factor 5B	ko03013	RNA transport	http://www.kegg.jp/kegg-bin/show_pathway?ko03013+K03243
P27348	K16197	YWHAB_Q_Z	14-3-3 protein beta/theta/zeta	ko04013	MAPK signaling pathway - fly	http://www.kegg.jp/kegg-bin/show_pathway?ko04013+K16197
P27348	K16197	YWHAB_Q_Z	14-3-3 protein beta/theta/zeta	ko04110	Cell cycle	http://www.kegg.jp/kegg-bin/show_pathway?ko04110+K16197
P27348	K16197	YWHAB_Q_Z	14-3-3 protein beta/theta/zeta	ko04114	Oocyte meiosis	http://www.kegg.jp/kegg-bin/show_pathway?ko04114+K16197
P27348	K16197	YWHAB_Q_Z	14-3-3 protein beta/theta/zeta	ko04151	PI3K-Akt signaling pathway	http://www.kegg.jp/kegg-bin/show_pathway?ko04151+K16197
P27348	K16197	YWHAB_Q_Z	14-3-3 protein beta/theta/zeta	ko04212	Longevity regulating pathway - worm	http://www.kegg.jp/kegg-bin/show_pathway?ko04212+K16197
P27348	K16197	YWHAB_Q_Z	14-3-3 protein beta/theta/zeta	ko04390	Hippo signaling pathway	http://www.kegg.jp/kegg-bin/show_pathway?ko04390+K16197
P27348	K16197	YWHAB_Q_Z	14-3-3 protein beta/theta/zeta	ko04391	Hippo signaling pathway - fly	http://www.kegg.jp/kegg-bin/show_pathway?ko04391+K16197
P27348	K16197	YWHAB_Q_Z	14-3-3 protein beta/theta/zeta	ko05161	Hepatitis B	http://www.kegg.jp/kegg-bin/show_pathway?ko05161+K16197
P27348	K16197	YWHAB_Q_Z	14-3-3 protein beta/theta/zeta	ko05169	Epstein-Barr virus infection	http://www.kegg.jp/kegg-bin/show_pathway?ko05169+K16197
P27348	K16197	YWHAB_Q_Z	14-3-3 protein beta/theta/zeta	ko05203	Viral carcinogenesis	http://www.kegg.jp/kegg-bin/show_pathway?ko05203+K16197
B2RBL3	K00758	deoA, TYMP	thymidine phosphorylase [EC:2.4.2.4;]	ko00240	Pyrimidine metabolism	http://www.kegg.jp/kegg-bin/show_pathway?ko00240+K00758
B2RBL3	K00758	deoA, TYMP	thymidine phosphorylase [EC:2.4.2.4;]	ko00983	Drug metabolism - other enzymes	http://www.kegg.jp/kegg-bin/show_pathway?ko00983+K00758
B2RBL3	K00758	deoA, TYMP	thymidine phosphorylase [EC:2.4.2.4;]	ko05219	Bladder cancer	http://www.kegg.jp/kegg-bin/show_pathway?ko05219+K00758
P21399	K01681	ACO, acnA	aconitate hydratase [EC:4.2.1.3;]	ko00020	Citrate cycle (TCA cycle)	http://www.kegg.jp/kegg-bin/show_pathway?ko00020+K01681
P21399	K01681	ACO, acnA	aconitate hydratase [EC:4.2.1.3;]	ko00630	Glyoxylate and dicarboxylate metabolism	http://www.kegg.jp/kegg-bin/show_pathway?ko00630+K01681
P21399	K01681	ACO, acnA	aconitate hydratase [EC:4.2.1.3;]	ko00720	Carbon fixation pathways in prokaryotes	http://www.kegg.jp/kegg-bin/show_pathway?ko00720+K01681
P21399	K01681	ACO, acnA	aconitate hydratase [EC:4.2.1.3;]	ko01200	Carbon metabolism	http://www.kegg.jp/kegg-bin/show_pathway?ko01200+K01681
P21399	K01681	ACO, acnA	aconitate hydratase [EC:4.2.1.3;]	ko01210	2-Oxocarboxylic acid metabolism	http://www.kegg.jp/kegg-bin/show_pathway?ko01210+K01681
P21399	K01681	ACO, acnA	aconitate hydratase [EC:4.2.1.3;]	ko01230	Biosynthesis of amino acids	http://www.kegg.jp/kegg-bin/show_pathway?ko01230+K01681
Q9BTC0
Q9Y333	K12621	LSM2	U6 snRNA-associated Sm-like protein LSm2	ko03018	RNA degradation	http://www.kegg.jp/kegg-bin/show_pathway?ko03018+K12621
Q9Y333	K12621	LSM2	U6 snRNA-associated Sm-like protein LSm2	ko03040	Spliceosome	http://www.kegg.jp/kegg-bin/show_pathway?ko03040+K12621
Q5JT02	K00728	POMT	dolichyl-phosphate-mannose-protein mannosyltransferase [EC:2.4.1.109;]	ko00514	Other types of O-glycan biosynthesis	http://www.kegg.jp/kegg-bin/show_pathway?ko00514+K00728
Q5JT02	K00728	POMT	dolichyl-phosphate-mannose-protein mannosyltransferase [EC:2.4.1.109;]	ko00515	Mannose type O-glycan biosynthesis	http://www.kegg.jp/kegg-bin/show_pathway?ko00515+K00728
S6BGD6
Q12849
Q9BRF8	K21814	CPPED1	serine/threonine-protein phosphatase CPPED1 [EC:3.1.3.16;]
Q9BVJ7	K14165	K14165	atypical dual specificity phosphatase [EC:3.1.3.16;3.1.3.48;]
Q6IPI1	K02905	RP-L29e, RPL29	large subunit ribosomal protein L29e	ko03010	Ribosome	http://www.kegg.jp/kegg-bin/show_pathway?ko03010+K02905
A0A024R8Z4	K00485	FMO	dimethylaniline monooxygenase (N-oxide forming) [EC:1.14.13.8;]	ko00982	Drug metabolism - cytochrome P450	http://www.kegg.jp/kegg-bin/show_pathway?ko00982+K00485
D6R956	K05611	UCHL1	ubiquitin carboxyl-terminal hydrolase L1 [EC:3.4.19.12;]	ko05012	Parkinson's disease	http://www.kegg.jp/kegg-bin/show_pathway?ko05012+K05611
A0A024R4R3	K12580	CNOT3, NOT3	CCR4-NOT transcription complex subunit 3	ko03018	RNA degradation	http://www.kegg.jp/kegg-bin/show_pathway?ko03018+K12580
P62249	K02960	RP-S16e, RPS16	small subunit ribosomal protein S16e	ko03010	Ribosome	http://www.kegg.jp/kegg-bin/show_pathway?ko03010+K02960
B2R880	K01242	CD38	ADP-ribosyl cyclase 1 [EC:3.2.2.6;2.4.99.20;]	ko00760	Nicotinate and nicotinamide metabolism	http://www.kegg.jp/kegg-bin/show_pathway?ko00760+K01242
B2R880	K01242	CD38	ADP-ribosyl cyclase 1 [EC:3.2.2.6;2.4.99.20;]	ko04020	Calcium signaling pathway	http://www.kegg.jp/kegg-bin/show_pathway?ko04020+K01242
B2R880	K01242	CD38	ADP-ribosyl cyclase 1 [EC:3.2.2.6;2.4.99.20;]	ko04640	Hematopoietic cell lineage	http://www.kegg.jp/kegg-bin/show_pathway?ko04640+K01242
B2R880	K01242	CD38	ADP-ribosyl cyclase 1 [EC:3.2.2.6;2.4.99.20;]	ko04921	Oxytocin signaling pathway	http://www.kegg.jp/kegg-bin/show_pathway?ko04921+K01242
B2R880	K01242	CD38	ADP-ribosyl cyclase 1 [EC:3.2.2.6;2.4.99.20;]	ko04970	Salivary secretion	http://www.kegg.jp/kegg-bin/show_pathway?ko04970+K01242
B2R880	K01242	CD38	ADP-ribosyl cyclase 1 [EC:3.2.2.6;2.4.99.20;]	ko04972	Pancreatic secretion	http://www.kegg.jp/kegg-bin/show_pathway?ko04972+K01242
B2R880	K01242	CD38	ADP-ribosyl cyclase 1 [EC:3.2.2.6;2.4.99.20;]	ko05169	Epstein-Barr virus infection	http://www.kegg.jp/kegg-bin/show_pathway?ko05169+K01242
B7Z6S9	K01201	GBA, srfJ	glucosylceramidase [EC:3.2.1.45;]	ko00511	Other glycan degradation	http://www.kegg.jp/kegg-bin/show_pathway?ko00511+K01201
B7Z6S9	K01201	GBA, srfJ	glucosylceramidase [EC:3.2.1.45;]	ko00600	Sphingolipid metabolism	http://www.kegg.jp/kegg-bin/show_pathway?ko00600+K01201
B7Z6S9	K01201	GBA, srfJ	glucosylceramidase [EC:3.2.1.45;]	ko04142	Lysosome	http://www.kegg.jp/kegg-bin/show_pathway?ko04142+K01201
P00558	K00927	PGK, pgk	phosphoglycerate kinase [EC:2.7.2.3;]	ko00010	Glycolysis / Gluconeogenesis	http://www.kegg.jp/kegg-bin/show_pathway?ko00010+K00927
P00558	K00927	PGK, pgk	phosphoglycerate kinase [EC:2.7.2.3;]	ko00710	Carbon fixation in photosynthetic organisms	http://www.kegg.jp/kegg-bin/show_pathway?ko00710+K00927
P00558	K00927	PGK, pgk	phosphoglycerate kinase [EC:2.7.2.3;]	ko01200	Carbon metabolism	http://www.kegg.jp/kegg-bin/show_pathway?ko01200+K00927
P00558	K00927	PGK, pgk	phosphoglycerate kinase [EC:2.7.2.3;]	ko01230	Biosynthesis of amino acids	http://www.kegg.jp/kegg-bin/show_pathway?ko01230+K00927
A0AVT1	K10699	UBE1L2, UBA6	ubiquitin-activating enzyme E1-like protein 2 [EC:6.2.1.45;]	ko04120	Ubiquitin mediated proteolysis	http://www.kegg.jp/kegg-bin/show_pathway?ko04120+K10699
B3KNI2	K04523	UBQLN, DSK2	ubiquilin	ko04141	Protein processing in endoplasmic reticulum	http://www.kegg.jp/kegg-bin/show_pathway?ko04141+K04523
B3KME2	K19606	CRTAP	cartilage-associated protein
P62942	K09568	FKBP1	FK506-binding protein 1 [EC:5.2.1.8;]
O00151
F8VVA7	K20472	COPZ, RET3	coatomer subunit zeta
I3L0A0	K20656	TMEM189	transmembrane protein 189
P49863	K08663	GZMK	granzyme K [EC:3.4.21.-]
A0A0A0MQT0
B2R6S5	K13800	CMPK1, UMPK	UMP-CMP kinase [EC:2.7.4.- <a href=/dbget-bin/www_bget?ec:2.7.4.14>2.7.4.14</a>]	ko00240	Pyrimidine metabolism	http://www.kegg.jp/kegg-bin/show_pathway?ko00240+K13800
H7C1N3	K08504	BET1	blocked early in transport 1	ko04130	SNARE interactions in vesicular transport	http://www.kegg.jp/kegg-bin/show_pathway?ko04130+K08504
Q9H9V9
P36405	K07944	ARL3	ADP-ribosylation factor-like protein 3
B7Z964
P11117	K14410	ACP2	lysosomal acid phosphatase [EC:3.1.3.2;]	ko00740	Riboflavin metabolism	http://www.kegg.jp/kegg-bin/show_pathway?ko00740+K14410
P11117	K14410	ACP2	lysosomal acid phosphatase [EC:3.1.3.2;]	ko04142	Lysosome	http://www.kegg.jp/kegg-bin/show_pathway?ko04142+K14410
A0A087WT12	K05361	GPX4	phospholipid-hydroperoxide glutathione peroxidase [EC:1.11.1.12;]	ko00480	Glutathione metabolism	http://www.kegg.jp/kegg-bin/show_pathway?ko00480+K05361
A0A087WT12	K05361	GPX4	phospholipid-hydroperoxide glutathione peroxidase [EC:1.11.1.12;]	ko04216	Ferroptosis	http://www.kegg.jp/kegg-bin/show_pathway?ko04216+K05361
P24158	K01350	PRTN3	myeloblastin [EC:3.4.21.76;]
Q10567	K12392	AP1B1	AP-1 complex subunit beta-1	ko04142	Lysosome	http://www.kegg.jp/kegg-bin/show_pathway?ko04142+K12392
P63104	K16197	YWHAB_Q_Z	14-3-3 protein beta/theta/zeta	ko04013	MAPK signaling pathway - fly	http://www.kegg.jp/kegg-bin/show_pathway?ko04013+K16197
P63104	K16197	YWHAB_Q_Z	14-3-3 protein beta/theta/zeta	ko04110	Cell cycle	http://www.kegg.jp/kegg-bin/show_pathway?ko04110+K16197
P63104	K16197	YWHAB_Q_Z	14-3-3 protein beta/theta/zeta	ko04114	Oocyte meiosis	http://www.kegg.jp/kegg-bin/show_pathway?ko04114+K16197
P63104	K16197	YWHAB_Q_Z	14-3-3 protein beta/theta/zeta	ko04151	PI3K-Akt signaling pathway	http://www.kegg.jp/kegg-bin/show_pathway?ko04151+K16197
P63104	K16197	YWHAB_Q_Z	14-3-3 protein beta/theta/zeta	ko04212	Longevity regulating pathway - worm	http://www.kegg.jp/kegg-bin/show_pathway?ko04212+K16197
P63104	K16197	YWHAB_Q_Z	14-3-3 protein beta/theta/zeta	ko04390	Hippo signaling pathway	http://www.kegg.jp/kegg-bin/show_pathway?ko04390+K16197
P63104	K16197	YWHAB_Q_Z	14-3-3 protein beta/theta/zeta	ko04391	Hippo signaling pathway - fly	http://www.kegg.jp/kegg-bin/show_pathway?ko04391+K16197
P63104	K16197	YWHAB_Q_Z	14-3-3 protein beta/theta/zeta	ko05161	Hepatitis B	http://www.kegg.jp/kegg-bin/show_pathway?ko05161+K16197
P63104	K16197	YWHAB_Q_Z	14-3-3 protein beta/theta/zeta	ko05169	Epstein-Barr virus infection	http://www.kegg.jp/kegg-bin/show_pathway?ko05169+K16197
P63104	K16197	YWHAB_Q_Z	14-3-3 protein beta/theta/zeta	ko05203	Viral carcinogenesis	http://www.kegg.jp/kegg-bin/show_pathway?ko05203+K16197
Q9Y3U8	K02920	RP-L36e, RPL36	large subunit ribosomal protein L36e	ko03010	Ribosome	http://www.kegg.jp/kegg-bin/show_pathway?ko03010+K02920
Q96AG3	K03454	SLC25A46	solute carrier family 25, member 46
P62851	K02975	RP-S25e, RPS25	small subunit ribosomal protein S25e	ko03010	Ribosome	http://www.kegg.jp/kegg-bin/show_pathway?ko03010+K02975
P48735	K00031	IDH1, IDH2, icd	isocitrate dehydrogenase [EC:1.1.1.42;]	ko00020	Citrate cycle (TCA cycle)	http://www.kegg.jp/kegg-bin/show_pathway?ko00020+K00031
P48735	K00031	IDH1, IDH2, icd	isocitrate dehydrogenase [EC:1.1.1.42;]	ko00480	Glutathione metabolism	http://www.kegg.jp/kegg-bin/show_pathway?ko00480+K00031
P48735	K00031	IDH1, IDH2, icd	isocitrate dehydrogenase [EC:1.1.1.42;]	ko00720	Carbon fixation pathways in prokaryotes	http://www.kegg.jp/kegg-bin/show_pathway?ko00720+K00031
P48735	K00031	IDH1, IDH2, icd	isocitrate dehydrogenase [EC:1.1.1.42;]	ko01200	Carbon metabolism	http://www.kegg.jp/kegg-bin/show_pathway?ko01200+K00031
P48735	K00031	IDH1, IDH2, icd	isocitrate dehydrogenase [EC:1.1.1.42;]	ko01210	2-Oxocarboxylic acid metabolism	http://www.kegg.jp/kegg-bin/show_pathway?ko01210+K00031
P48735	K00031	IDH1, IDH2, icd	isocitrate dehydrogenase [EC:1.1.1.42;]	ko01230	Biosynthesis of amino acids	http://www.kegg.jp/kegg-bin/show_pathway?ko01230+K00031
P48735	K00031	IDH1, IDH2, icd	isocitrate dehydrogenase [EC:1.1.1.42;]	ko04146	Peroxisome	http://www.kegg.jp/kegg-bin/show_pathway?ko04146+K00031
Q92506	K13370	HSD17B8	17beta-estradiol 17-dehydrogenase / 3alpha(17beta)-hydroxysteroid dehydrogenase (NAD+) [EC:1.1.1.62;1.1.1.239;]	ko00140	Steroid hormone biosynthesis	http://www.kegg.jp/kegg-bin/show_pathway?ko00140+K13370
V9HW04	K06269	PPP1C	serine/threonine-protein phosphatase PP1 catalytic subunit [EC:3.1.3.16;]	ko03015	mRNA surveillance pathway	http://www.kegg.jp/kegg-bin/show_pathway?ko03015+K06269
V9HW04	K06269	PPP1C	serine/threonine-protein phosphatase PP1 catalytic subunit [EC:3.1.3.16;]	ko04022	cGMP-PKG signaling pathway	http://www.kegg.jp/kegg-bin/show_pathway?ko04022+K06269
V9HW04	K06269	PPP1C	serine/threonine-protein phosphatase PP1 catalytic subunit [EC:3.1.3.16;]	ko04024	cAMP signaling pathway	http://www.kegg.jp/kegg-bin/show_pathway?ko04024+K06269
V9HW04	K06269	PPP1C	serine/threonine-protein phosphatase PP1 catalytic subunit [EC:3.1.3.16;]	ko04113	Meiosis - yeast	http://www.kegg.jp/kegg-bin/show_pathway?ko04113+K06269
V9HW04	K06269	PPP1C	serine/threonine-protein phosphatase PP1 catalytic subunit [EC:3.1.3.16;]	ko04114	Oocyte meiosis	http://www.kegg.jp/kegg-bin/show_pathway?ko04114+K06269
V9HW04	K06269	PPP1C	serine/threonine-protein phosphatase PP1 catalytic subunit [EC:3.1.3.16;]	ko04218	Cellular senescence	http://www.kegg.jp/kegg-bin/show_pathway?ko04218+K06269
V9HW04	K06269	PPP1C	serine/threonine-protein phosphatase PP1 catalytic subunit [EC:3.1.3.16;]	ko04261	Adrenergic signaling in cardiomyocytes	http://www.kegg.jp/kegg-bin/show_pathway?ko04261+K06269
V9HW04	K06269	PPP1C	serine/threonine-protein phosphatase PP1 catalytic subunit [EC:3.1.3.16;]	ko04270	Vascular smooth muscle contraction	http://www.kegg.jp/kegg-bin/show_pathway?ko04270+K06269
V9HW04	K06269	PPP1C	serine/threonine-protein phosphatase PP1 catalytic subunit [EC:3.1.3.16;]	ko04390	Hippo signaling pathway	http://www.kegg.jp/kegg-bin/show_pathway?ko04390+K06269
V9HW04	K06269	PPP1C	serine/threonine-protein phosphatase PP1 catalytic subunit [EC:3.1.3.16;]	ko04510	Focal adhesion	http://www.kegg.jp/kegg-bin/show_pathway?ko04510+K06269
V9HW04	K06269	PPP1C	serine/threonine-protein phosphatase PP1 catalytic subunit [EC:3.1.3.16;]	ko04611	Platelet activation	http://www.kegg.jp/kegg-bin/show_pathway?ko04611+K06269
V9HW04	K06269	PPP1C	serine/threonine-protein phosphatase PP1 catalytic subunit [EC:3.1.3.16;]	ko04720	Long-term potentiation	http://www.kegg.jp/kegg-bin/show_pathway?ko04720+K06269
V9HW04	K06269	PPP1C	serine/threonine-protein phosphatase PP1 catalytic subunit [EC:3.1.3.16;]	ko04728	Dopaminergic synapse	http://www.kegg.jp/kegg-bin/show_pathway?ko04728+K06269
V9HW04	K06269	PPP1C	serine/threonine-protein phosphatase PP1 catalytic subunit [EC:3.1.3.16;]	ko04750	Inflammatory mediator regulation of TRP channels	http://www.kegg.jp/kegg-bin/show_pathway?ko04750+K06269
V9HW04	K06269	PPP1C	serine/threonine-protein phosphatase PP1 catalytic subunit [EC:3.1.3.16;]	ko04810	Regulation of actin cytoskeleton	http://www.kegg.jp/kegg-bin/show_pathway?ko04810+K06269
V9HW04	K06269	PPP1C	serine/threonine-protein phosphatase PP1 catalytic subunit [EC:3.1.3.16;]	ko04910	Insulin signaling pathway	http://www.kegg.jp/kegg-bin/show_pathway?ko04910+K06269
V9HW04	K06269	PPP1C	serine/threonine-protein phosphatase PP1 catalytic subunit [EC:3.1.3.16;]	ko04921	Oxytocin signaling pathway	http://www.kegg.jp/kegg-bin/show_pathway?ko04921+K06269
V9HW04	K06269	PPP1C	serine/threonine-protein phosphatase PP1 catalytic subunit [EC:3.1.3.16;]	ko04931	Insulin resistance	http://www.kegg.jp/kegg-bin/show_pathway?ko04931+K06269
V9HW04	K06269	PPP1C	serine/threonine-protein phosphatase PP1 catalytic subunit [EC:3.1.3.16;]	ko05031	Amphetamine addiction	http://www.kegg.jp/kegg-bin/show_pathway?ko05031+K06269
V9HW04	K06269	PPP1C	serine/threonine-protein phosphatase PP1 catalytic subunit [EC:3.1.3.16;]	ko05034	Alcoholism	http://www.kegg.jp/kegg-bin/show_pathway?ko05034+K06269
V9HW04	K06269	PPP1C	serine/threonine-protein phosphatase PP1 catalytic subunit [EC:3.1.3.16;]	ko05168	Herpes simplex infection	http://www.kegg.jp/kegg-bin/show_pathway?ko05168+K06269
V9HW04	K06269	PPP1C	serine/threonine-protein phosphatase PP1 catalytic subunit [EC:3.1.3.16;]	ko05205	Proteoglycans in cancer	http://www.kegg.jp/kegg-bin/show_pathway?ko05205+K06269
A0A024RDT3	K08272	CAB39, MO25	calcium binding protein 39	ko04150	mTOR signaling pathway	http://www.kegg.jp/kegg-bin/show_pathway?ko04150+K08272
A0A024RDT3	K08272	CAB39, MO25	calcium binding protein 39	ko04152	AMPK signaling pathway	http://www.kegg.jp/kegg-bin/show_pathway?ko04152+K08272
P48454	K04348	PPP3C, CNA	serine/threonine-protein phosphatase 2B catalytic subunit [EC:3.1.3.16;]	ko04010	MAPK signaling pathway	http://www.kegg.jp/kegg-bin/show_pathway?ko04010+K04348
P48454	K04348	PPP3C, CNA	serine/threonine-protein phosphatase 2B catalytic subunit [EC:3.1.3.16;]	ko04020	Calcium signaling pathway	http://www.kegg.jp/kegg-bin/show_pathway?ko04020+K04348
P48454	K04348	PPP3C, CNA	serine/threonine-protein phosphatase 2B catalytic subunit [EC:3.1.3.16;]	ko04022	cGMP-PKG signaling pathway	http://www.kegg.jp/kegg-bin/show_pathway?ko04022+K04348
P48454	K04348	PPP3C, CNA	serine/threonine-protein phosphatase 2B catalytic subunit [EC:3.1.3.16;]	ko04114	Oocyte meiosis	http://www.kegg.jp/kegg-bin/show_pathway?ko04114+K04348
P48454	K04348	PPP3C, CNA	serine/threonine-protein phosphatase 2B catalytic subunit [EC:3.1.3.16;]	ko04218	Cellular senescence	http://www.kegg.jp/kegg-bin/show_pathway?ko04218+K04348
P48454	K04348	PPP3C, CNA	serine/threonine-protein phosphatase 2B catalytic subunit [EC:3.1.3.16;]	ko04310	Wnt signaling pathway	http://www.kegg.jp/kegg-bin/show_pathway?ko04310+K04348
P48454	K04348	PPP3C, CNA	serine/threonine-protein phosphatase 2B catalytic subunit [EC:3.1.3.16;]	ko04360	Axon guidance	http://www.kegg.jp/kegg-bin/show_pathway?ko04360+K04348
P48454	K04348	PPP3C, CNA	serine/threonine-protein phosphatase 2B catalytic subunit [EC:3.1.3.16;]	ko04370	VEGF signaling pathway	http://www.kegg.jp/kegg-bin/show_pathway?ko04370+K04348
P48454	K04348	PPP3C, CNA	serine/threonine-protein phosphatase 2B catalytic subunit [EC:3.1.3.16;]	ko04380	Osteoclast differentiation	http://www.kegg.jp/kegg-bin/show_pathway?ko04380+K04348
P48454	K04348	PPP3C, CNA	serine/threonine-protein phosphatase 2B catalytic subunit [EC:3.1.3.16;]	ko04650	Natural killer cell mediated cytotoxicity	http://www.kegg.jp/kegg-bin/show_pathway?ko04650+K04348
P48454	K04348	PPP3C, CNA	serine/threonine-protein phosphatase 2B catalytic subunit [EC:3.1.3.16;]	ko04658	Th1 and Th2 cell differentiation	http://www.kegg.jp/kegg-bin/show_pathway?ko04658+K04348
P48454	K04348	PPP3C, CNA	serine/threonine-protein phosphatase 2B catalytic subunit [EC:3.1.3.16;]	ko04659	Th17 cell differentiation	http://www.kegg.jp/kegg-bin/show_pathway?ko04659+K04348
P48454	K04348	PPP3C, CNA	serine/threonine-protein phosphatase 2B catalytic subunit [EC:3.1.3.16;]	ko04660	T cell receptor signaling pathway	http://www.kegg.jp/kegg-bin/show_pathway?ko04660+K04348
P48454	K04348	PPP3C, CNA	serine/threonine-protein phosphatase 2B catalytic subunit [EC:3.1.3.16;]	ko04662	B cell receptor signaling pathway	http://www.kegg.jp/kegg-bin/show_pathway?ko04662+K04348
P48454	K04348	PPP3C, CNA	serine/threonine-protein phosphatase 2B catalytic subunit [EC:3.1.3.16;]	ko04720	Long-term potentiation	http://www.kegg.jp/kegg-bin/show_pathway?ko04720+K04348
P48454	K04348	PPP3C, CNA	serine/threonine-protein phosphatase 2B catalytic subunit [EC:3.1.3.16;]	ko04724	Glutamatergic synapse	http://www.kegg.jp/kegg-bin/show_pathway?ko04724+K04348
P48454	K04348	PPP3C, CNA	serine/threonine-protein phosphatase 2B catalytic subunit [EC:3.1.3.16;]	ko04728	Dopaminergic synapse	http://www.kegg.jp/kegg-bin/show_pathway?ko04728+K04348
P48454	K04348	PPP3C, CNA	serine/threonine-protein phosphatase 2B catalytic subunit [EC:3.1.3.16;]	ko04921	Oxytocin signaling pathway	http://www.kegg.jp/kegg-bin/show_pathway?ko04921+K04348
P48454	K04348	PPP3C, CNA	serine/threonine-protein phosphatase 2B catalytic subunit [EC:3.1.3.16;]	ko04922	Glucagon signaling pathway	http://www.kegg.jp/kegg-bin/show_pathway?ko04922+K04348
P48454	K04348	PPP3C, CNA	serine/threonine-protein phosphatase 2B catalytic subunit [EC:3.1.3.16;]	ko04924	Renin secretion	http://www.kegg.jp/kegg-bin/show_pathway?ko04924+K04348
P48454	K04348	PPP3C, CNA	serine/threonine-protein phosphatase 2B catalytic subunit [EC:3.1.3.16;]	ko05010	Alzheimer's disease	http://www.kegg.jp/kegg-bin/show_pathway?ko05010+K04348
P48454	K04348	PPP3C, CNA	serine/threonine-protein phosphatase 2B catalytic subunit [EC:3.1.3.16;]	ko05014	Amyotrophic lateral sclerosis (ALS)	http://www.kegg.jp/kegg-bin/show_pathway?ko05014+K04348
P48454	K04348	PPP3C, CNA	serine/threonine-protein phosphatase 2B catalytic subunit [EC:3.1.3.16;]	ko05031	Amphetamine addiction	http://www.kegg.jp/kegg-bin/show_pathway?ko05031+K04348
P48454	K04348	PPP3C, CNA	serine/threonine-protein phosphatase 2B catalytic subunit [EC:3.1.3.16;]	ko05152	Tuberculosis	http://www.kegg.jp/kegg-bin/show_pathway?ko05152+K04348
P48454	K04348	PPP3C, CNA	serine/threonine-protein phosphatase 2B catalytic subunit [EC:3.1.3.16;]	ko05166	HTLV-I infection	http://www.kegg.jp/kegg-bin/show_pathway?ko05166+K04348
P48454	K04348	PPP3C, CNA	serine/threonine-protein phosphatase 2B catalytic subunit [EC:3.1.3.16;]	ko05167	Kaposi's sarcoma-associated herpesvirus infection	http://www.kegg.jp/kegg-bin/show_pathway?ko05167+K04348
B3KUE5	K08761	PLTP	phospholipid transfer protein	ko03320	PPAR signaling pathway	http://www.kegg.jp/kegg-bin/show_pathway?ko03320+K08761
B2RE59	K12606	RCD1, CNOT9, CAF40	CCR4-NOT transcription complex subunit 9	ko03018	RNA degradation	http://www.kegg.jp/kegg-bin/show_pathway?ko03018+K12606
H0Y5K5	K20367	ERGIC3, ERV46	endoplasmic reticulum-Golgi intermediate compartment protein 3
P50454	K09501	SERPINH1, HSP47	serpin peptidase inhibitor, clade H, member 1
A0A087WV05
Q504R6	K06109	RAB13	Ras-related protein Rab-13	ko04530	Tight junction	http://www.kegg.jp/kegg-bin/show_pathway?ko04530+K06109
V9HVZ7	K05692	ACTB_G1	actin beta/gamma 1	ko04015	Rap1 signaling pathway	http://www.kegg.jp/kegg-bin/show_pathway?ko04015+K05692
V9HVZ7	K05692	ACTB_G1	actin beta/gamma 1	ko04145	Phagosome	http://www.kegg.jp/kegg-bin/show_pathway?ko04145+K05692
V9HVZ7	K05692	ACTB_G1	actin beta/gamma 1	ko04210	Apoptosis	http://www.kegg.jp/kegg-bin/show_pathway?ko04210+K05692
V9HVZ7	K05692	ACTB_G1	actin beta/gamma 1	ko04390	Hippo signaling pathway	http://www.kegg.jp/kegg-bin/show_pathway?ko04390+K05692
V9HVZ7	K05692	ACTB_G1	actin beta/gamma 1	ko04391	Hippo signaling pathway - fly	http://www.kegg.jp/kegg-bin/show_pathway?ko04391+K05692
V9HVZ7	K05692	ACTB_G1	actin beta/gamma 1	ko04510	Focal adhesion	http://www.kegg.jp/kegg-bin/show_pathway?ko04510+K05692
V9HVZ7	K05692	ACTB_G1	actin beta/gamma 1	ko04520	Adherens junction	http://www.kegg.jp/kegg-bin/show_pathway?ko04520+K05692
V9HVZ7	K05692	ACTB_G1	actin beta/gamma 1	ko04530	Tight junction	http://www.kegg.jp/kegg-bin/show_pathway?ko04530+K05692
V9HVZ7	K05692	ACTB_G1	actin beta/gamma 1	ko04611	Platelet activation	http://www.kegg.jp/kegg-bin/show_pathway?ko04611+K05692
V9HVZ7	K05692	ACTB_G1	actin beta/gamma 1	ko04670	Leukocyte transendothelial migration	http://www.kegg.jp/kegg-bin/show_pathway?ko04670+K05692
V9HVZ7	K05692	ACTB_G1	actin beta/gamma 1	ko04745	Phototransduction - fly	http://www.kegg.jp/kegg-bin/show_pathway?ko04745+K05692
V9HVZ7	K05692	ACTB_G1	actin beta/gamma 1	ko04810	Regulation of actin cytoskeleton	http://www.kegg.jp/kegg-bin/show_pathway?ko04810+K05692
V9HVZ7	K05692	ACTB_G1	actin beta/gamma 1	ko04919	Thyroid hormone signaling pathway	http://www.kegg.jp/kegg-bin/show_pathway?ko04919+K05692
V9HVZ7	K05692	ACTB_G1	actin beta/gamma 1	ko04921	Oxytocin signaling pathway	http://www.kegg.jp/kegg-bin/show_pathway?ko04921+K05692
V9HVZ7	K05692	ACTB_G1	actin beta/gamma 1	ko05100	Bacterial invasion of epithelial cells	http://www.kegg.jp/kegg-bin/show_pathway?ko05100+K05692
V9HVZ7	K05692	ACTB_G1	actin beta/gamma 1	ko05110	Vibrio cholerae infection	http://www.kegg.jp/kegg-bin/show_pathway?ko05110+K05692
V9HVZ7	K05692	ACTB_G1	actin beta/gamma 1	ko05130	Pathogenic Escherichia coli infection	http://www.kegg.jp/kegg-bin/show_pathway?ko05130+K05692
V9HVZ7	K05692	ACTB_G1	actin beta/gamma 1	ko05131	Shigellosis	http://www.kegg.jp/kegg-bin/show_pathway?ko05131+K05692
V9HVZ7	K05692	ACTB_G1	actin beta/gamma 1	ko05132	Salmonella infection	http://www.kegg.jp/kegg-bin/show_pathway?ko05132+K05692
V9HVZ7	K05692	ACTB_G1	actin beta/gamma 1	ko05164	Influenza A	http://www.kegg.jp/kegg-bin/show_pathway?ko05164+K05692
V9HVZ7	K05692	ACTB_G1	actin beta/gamma 1	ko05205	Proteoglycans in cancer	http://www.kegg.jp/kegg-bin/show_pathway?ko05205+K05692
V9HVZ7	K05692	ACTB_G1	actin beta/gamma 1	ko05410	Hypertrophic cardiomyopathy (HCM)	http://www.kegg.jp/kegg-bin/show_pathway?ko05410+K05692
V9HVZ7	K05692	ACTB_G1	actin beta/gamma 1	ko05412	Arrhythmogenic right ventricular cardiomyopathy (ARVC)	http://www.kegg.jp/kegg-bin/show_pathway?ko05412+K05692
V9HVZ7	K05692	ACTB_G1	actin beta/gamma 1	ko05414	Dilated cardiomyopathy (DCM)	http://www.kegg.jp/kegg-bin/show_pathway?ko05414+K05692
V9HVZ7	K05692	ACTB_G1	actin beta/gamma 1	ko05416	Viral myocarditis	http://www.kegg.jp/kegg-bin/show_pathway?ko05416+K05692
V9HVZ7	K05692	ACTB_G1	actin beta/gamma 1	ko05418	Fluid shear stress and atherosclerosis	http://www.kegg.jp/kegg-bin/show_pathway?ko05418+K05692
B2RDY9	K17261	CAP1_2, SRV2	adenylyl cyclase-associated protein
Q99497	K05687	PARK7	protein DJ-1 [EC:3.5.1.124;]	ko05012	Parkinson's disease	http://www.kegg.jp/kegg-bin/show_pathway?ko05012+K05687
Q86SX6	K07390	grxD, GLRX5	monothiol glutaredoxin
O94788	K07249	ALDH1A	retinal dehydrogenase [EC:1.2.1.36;]	ko00830	Retinol metabolism	http://www.kegg.jp/kegg-bin/show_pathway?ko00830+K07249
Q2TAA2
Q14240	K03257	EIF4A	translation initiation factor 4A	ko03013	RNA transport	http://www.kegg.jp/kegg-bin/show_pathway?ko03013+K03257
P14174	K07253	MIF	phenylpyruvate tautomerase [EC:5.3.2.1;]	ko00350	Tyrosine metabolism	http://www.kegg.jp/kegg-bin/show_pathway?ko00350+K07253
P14174	K07253	MIF	phenylpyruvate tautomerase [EC:5.3.2.1;]	ko00360	Phenylalanine metabolism	http://www.kegg.jp/kegg-bin/show_pathway?ko00360+K07253
B5BUI8	K17614	DUSP3, VHR	dual specificity phosphatase 3 [EC:3.1.3.16;3.1.3.48;]	ko04010	MAPK signaling pathway	http://www.kegg.jp/kegg-bin/show_pathway?ko04010+K17614
E5RJD8	K17292	TBCA	tubulin-specific chaperone A
A0A024R5H6
Q7RTP6	K19947	MICAL	F-actin monooxygenase [EC:1.14.13.225;]
A0A140VJZ4	K05609	UCHL3, YUH1	ubiquitin carboxyl-terminal hydrolase L3 [EC:3.4.19.12;]
B3KMC9	K12619	XRN2, RAT1	5'-3' exoribonuclease 2 [EC:3.1.13.-]	ko03008	Ribosome biogenesis in eukaryotes	http://www.kegg.jp/kegg-bin/show_pathway?ko03008+K12619
B3KMC9	K12619	XRN2, RAT1	5'-3' exoribonuclease 2 [EC:3.1.13.-]	ko03018	RNA degradation	http://www.kegg.jp/kegg-bin/show_pathway?ko03018+K12619
P60866	K02969	RP-S20e, RPS20	small subunit ribosomal protein S20e	ko03010	Ribosome	http://www.kegg.jp/kegg-bin/show_pathway?ko03010+K02969
Q5VW32
O75506	K19765	HSBP1	heat shock factor-binding protein 1	ko04212	Longevity regulating pathway - worm	http://www.kegg.jp/kegg-bin/show_pathway?ko04212+K19765
Q14019
A8KA30	K20174	OSBPL1_2, ORP1_2	oxysterol-binding protein-related protein 1/2
B4DLV7	K17255	GDI1_2	Rab GDP dissociation inhibitor
Q9UKU7	K11538	ACAD8	isobutyryl-CoA dehydrogenase [EC:1.3.99.-]	ko00280	Valine, leucine and isoleucine degradation	http://www.kegg.jp/kegg-bin/show_pathway?ko00280+K11538
P60174	K01803	TPI, tpiA	triosephosphate isomerase (TIM) [EC:5.3.1.1;]	ko00010	Glycolysis / Gluconeogenesis	http://www.kegg.jp/kegg-bin/show_pathway?ko00010+K01803
P60174	K01803	TPI, tpiA	triosephosphate isomerase (TIM) [EC:5.3.1.1;]	ko00051	Fructose and mannose metabolism	http://www.kegg.jp/kegg-bin/show_pathway?ko00051+K01803
P60174	K01803	TPI, tpiA	triosephosphate isomerase (TIM) [EC:5.3.1.1;]	ko00562	Inositol phosphate metabolism	http://www.kegg.jp/kegg-bin/show_pathway?ko00562+K01803
P60174	K01803	TPI, tpiA	triosephosphate isomerase (TIM) [EC:5.3.1.1;]	ko00710	Carbon fixation in photosynthetic organisms	http://www.kegg.jp/kegg-bin/show_pathway?ko00710+K01803
P60174	K01803	TPI, tpiA	triosephosphate isomerase (TIM) [EC:5.3.1.1;]	ko01200	Carbon metabolism	http://www.kegg.jp/kegg-bin/show_pathway?ko01200+K01803
P60174	K01803	TPI, tpiA	triosephosphate isomerase (TIM) [EC:5.3.1.1;]	ko01230	Biosynthesis of amino acids	http://www.kegg.jp/kegg-bin/show_pathway?ko01230+K01803
Q6FGH5	K02971	RP-S21e, RPS21	small subunit ribosomal protein S21e	ko03010	Ribosome	http://www.kegg.jp/kegg-bin/show_pathway?ko03010+K02971
B3KT21	K04726	BID	BH3 interacting domain death agonist	ko01524	Platinum drug resistance	http://www.kegg.jp/kegg-bin/show_pathway?ko01524+K04726
B3KT21	K04726	BID	BH3 interacting domain death agonist	ko04071	Sphingolipid signaling pathway	http://www.kegg.jp/kegg-bin/show_pathway?ko04071+K04726
B3KT21	K04726	BID	BH3 interacting domain death agonist	ko04115	p53 signaling pathway	http://www.kegg.jp/kegg-bin/show_pathway?ko04115+K04726
B3KT21	K04726	BID	BH3 interacting domain death agonist	ko04210	Apoptosis	http://www.kegg.jp/kegg-bin/show_pathway?ko04210+K04726
B3KT21	K04726	BID	BH3 interacting domain death agonist	ko04215	Apoptosis - multiple species	http://www.kegg.jp/kegg-bin/show_pathway?ko04215+K04726
B3KT21	K04726	BID	BH3 interacting domain death agonist	ko04217	Necroptosis	http://www.kegg.jp/kegg-bin/show_pathway?ko04217+K04726
B3KT21	K04726	BID	BH3 interacting domain death agonist	ko04650	Natural killer cell mediated cytotoxicity	http://www.kegg.jp/kegg-bin/show_pathway?ko04650+K04726
B3KT21	K04726	BID	BH3 interacting domain death agonist	ko04932	Non-alcoholic fatty liver disease (NAFLD)	http://www.kegg.jp/kegg-bin/show_pathway?ko04932+K04726
B3KT21	K04726	BID	BH3 interacting domain death agonist	ko05010	Alzheimer's disease	http://www.kegg.jp/kegg-bin/show_pathway?ko05010+K04726
B3KT21	K04726	BID	BH3 interacting domain death agonist	ko05014	Amyotrophic lateral sclerosis (ALS)	http://www.kegg.jp/kegg-bin/show_pathway?ko05014+K04726
B3KT21	K04726	BID	BH3 interacting domain death agonist	ko05152	Tuberculosis	http://www.kegg.jp/kegg-bin/show_pathway?ko05152+K04726
B3KT21	K04726	BID	BH3 interacting domain death agonist	ko05167	Kaposi's sarcoma-associated herpesvirus infection	http://www.kegg.jp/kegg-bin/show_pathway?ko05167+K04726
B3KT21	K04726	BID	BH3 interacting domain death agonist	ko05200	Pathways in cancer	http://www.kegg.jp/kegg-bin/show_pathway?ko05200+K04726
B3KT21	K04726	BID	BH3 interacting domain death agonist	ko05416	Viral myocarditis	http://www.kegg.jp/kegg-bin/show_pathway?ko05416+K04726
A0A0A6YYL6	K02880	RP-L17e, RPL17	large subunit ribosomal protein L17e	ko03010	Ribosome	http://www.kegg.jp/kegg-bin/show_pathway?ko03010+K02880
P06737	K00688	PYG, glgP	glycogen phosphorylase [EC:2.4.1.1;]	ko00500	Starch and sucrose metabolism	http://www.kegg.jp/kegg-bin/show_pathway?ko00500+K00688
P06737	K00688	PYG, glgP	glycogen phosphorylase [EC:2.4.1.1;]	ko02026	Biofilm formation - Escherichia coli	http://www.kegg.jp/kegg-bin/show_pathway?ko02026+K00688
P06737	K00688	PYG, glgP	glycogen phosphorylase [EC:2.4.1.1;]	ko04217	Necroptosis	http://www.kegg.jp/kegg-bin/show_pathway?ko04217+K00688
P06737	K00688	PYG, glgP	glycogen phosphorylase [EC:2.4.1.1;]	ko04910	Insulin signaling pathway	http://www.kegg.jp/kegg-bin/show_pathway?ko04910+K00688
P06737	K00688	PYG, glgP	glycogen phosphorylase [EC:2.4.1.1;]	ko04922	Glucagon signaling pathway	http://www.kegg.jp/kegg-bin/show_pathway?ko04922+K00688
P06737	K00688	PYG, glgP	glycogen phosphorylase [EC:2.4.1.1;]	ko04931	Insulin resistance	http://www.kegg.jp/kegg-bin/show_pathway?ko04931+K00688
M0QXB4	K17268	COPE	coatomer subunit epsilon
C0IMJ3
P23528	K05765	CFL	cofilin	ko04360	Axon guidance	http://www.kegg.jp/kegg-bin/show_pathway?ko04360+K05765
P23528	K05765	CFL	cofilin	ko04666	Fc gamma R-mediated phagocytosis	http://www.kegg.jp/kegg-bin/show_pathway?ko04666+K05765
P23528	K05765	CFL	cofilin	ko04810	Regulation of actin cytoskeleton	http://www.kegg.jp/kegg-bin/show_pathway?ko04810+K05765
P23528	K05765	CFL	cofilin	ko05133	Pertussis	http://www.kegg.jp/kegg-bin/show_pathway?ko05133+K05765
A0A0A0MSG2	K14380	FHL2	four and a half LIM domains protein 2	ko04380	Osteoclast differentiation	http://www.kegg.jp/kegg-bin/show_pathway?ko04380+K14380
Q13838	K12812	UAP56, BAT1, SUB2	ATP-dependent RNA helicase UAP56/SUB2 [EC:3.6.4.13;]	ko03013	RNA transport	http://www.kegg.jp/kegg-bin/show_pathway?ko03013+K12812
Q13838	K12812	UAP56, BAT1, SUB2	ATP-dependent RNA helicase UAP56/SUB2 [EC:3.6.4.13;]	ko03015	mRNA surveillance pathway	http://www.kegg.jp/kegg-bin/show_pathway?ko03015+K12812
Q13838	K12812	UAP56, BAT1, SUB2	ATP-dependent RNA helicase UAP56/SUB2 [EC:3.6.4.13;]	ko03040	Spliceosome	http://www.kegg.jp/kegg-bin/show_pathway?ko03040+K12812
Q13838	K12812	UAP56, BAT1, SUB2	ATP-dependent RNA helicase UAP56/SUB2 [EC:3.6.4.13;]	ko05164	Influenza A	http://www.kegg.jp/kegg-bin/show_pathway?ko05164+K12812
P46779	K02903	RP-L28e, RPL28	large subunit ribosomal protein L28e	ko03010	Ribosome	http://www.kegg.jp/kegg-bin/show_pathway?ko03010+K02903
P07737	K05759	PFN	profilin	ko04013	MAPK signaling pathway - fly	http://www.kegg.jp/kegg-bin/show_pathway?ko04013+K05759
P07737	K05759	PFN	profilin	ko04015	Rap1 signaling pathway	http://www.kegg.jp/kegg-bin/show_pathway?ko04015+K05759
P07737	K05759	PFN	profilin	ko04810	Regulation of actin cytoskeleton	http://www.kegg.jp/kegg-bin/show_pathway?ko04810+K05759
P07737	K05759	PFN	profilin	ko05131	Shigellosis	http://www.kegg.jp/kegg-bin/show_pathway?ko05131+K05759
P07737	K05759	PFN	profilin	ko05132	Salmonella infection	http://www.kegg.jp/kegg-bin/show_pathway?ko05132+K05759
P61086	K04649	HIP2, UBC1	ubiquitin-conjugating enzyme (huntingtin interacting protein 2) [EC:2.3.2.23;]	ko04120	Ubiquitin mediated proteolysis	http://www.kegg.jp/kegg-bin/show_pathway?ko04120+K04649
Q9Y5M8	K12272	SRPRB, SRP102	signal recognition particle receptor subunit beta	ko03060	Protein export	http://www.kegg.jp/kegg-bin/show_pathway?ko03060+K12272
Q96M27
P60468	K09481	SEC61B, SBH2	protein transport protein SEC61 subunit beta	ko03060	Protein export	http://www.kegg.jp/kegg-bin/show_pathway?ko03060+K09481
P60468	K09481	SEC61B, SBH2	protein transport protein SEC61 subunit beta	ko04141	Protein processing in endoplasmic reticulum	http://www.kegg.jp/kegg-bin/show_pathway?ko04141+K09481
P60468	K09481	SEC61B, SBH2	protein transport protein SEC61 subunit beta	ko04145	Phagosome	http://www.kegg.jp/kegg-bin/show_pathway?ko04145+K09481
P60468	K09481	SEC61B, SBH2	protein transport protein SEC61 subunit beta	ko05110	Vibrio cholerae infection	http://www.kegg.jp/kegg-bin/show_pathway?ko05110+K09481
Q96KP4	K08660	CNDP2	cytosolic nonspecific dipeptidase [EC:3.4.13.18;]	ko00330	Arginine and proline metabolism	http://www.kegg.jp/kegg-bin/show_pathway?ko00330+K08660
Q96KP4	K08660	CNDP2	cytosolic nonspecific dipeptidase [EC:3.4.13.18;]	ko00340	Histidine metabolism	http://www.kegg.jp/kegg-bin/show_pathway?ko00340+K08660
Q96KP4	K08660	CNDP2	cytosolic nonspecific dipeptidase [EC:3.4.13.18;]	ko00410	beta-Alanine metabolism	http://www.kegg.jp/kegg-bin/show_pathway?ko00410+K08660
B0QYN7	K10577	UBE2I, UBC9	ubiquitin-conjugating enzyme E2 I	ko03013	RNA transport	http://www.kegg.jp/kegg-bin/show_pathway?ko03013+K10577
B0QYN7	K10577	UBE2I, UBC9	ubiquitin-conjugating enzyme E2 I	ko04064	NF-kappa B signaling pathway	http://www.kegg.jp/kegg-bin/show_pathway?ko04064+K10577
B0QYN7	K10577	UBE2I, UBC9	ubiquitin-conjugating enzyme E2 I	ko04120	Ubiquitin mediated proteolysis	http://www.kegg.jp/kegg-bin/show_pathway?ko04120+K10577
B0QYN7	K10577	UBE2I, UBC9	ubiquitin-conjugating enzyme E2 I	ko05206	MicroRNAs in cancer	http://www.kegg.jp/kegg-bin/show_pathway?ko05206+K10577
J3KQ32	K19788	OLA1	obg-like ATPase 1
P61960	K12162	UFM1	ubiquitin-fold modifier 1
H7BZJ3	K08056	PDIA3, GRP58	protein disulfide isomerase family A, member 3 [EC:5.3.4.1;]	ko04141	Protein processing in endoplasmic reticulum	http://www.kegg.jp/kegg-bin/show_pathway?ko04141+K08056
H7BZJ3	K08056	PDIA3, GRP58	protein disulfide isomerase family A, member 3 [EC:5.3.4.1;]	ko04612	Antigen processing and presentation	http://www.kegg.jp/kegg-bin/show_pathway?ko04612+K08056
P54886	K12657	ALDH18A1, P5CS	delta-1-pyrroline-5-carboxylate synthetase [EC:2.7.2.11;1.2.1.41;]	ko00330	Arginine and proline metabolism	http://www.kegg.jp/kegg-bin/show_pathway?ko00330+K12657
P54886	K12657	ALDH18A1, P5CS	delta-1-pyrroline-5-carboxylate synthetase [EC:2.7.2.11;1.2.1.41;]	ko01230	Biosynthesis of amino acids	http://www.kegg.jp/kegg-bin/show_pathway?ko01230+K12657
Q05682	K12327	CALD1	caldesmon	ko04270	Vascular smooth muscle contraction	http://www.kegg.jp/kegg-bin/show_pathway?ko04270+K12327
P83731	K02896	RP-L24e, RPL24	large subunit ribosomal protein L24e	ko03010	Ribosome	http://www.kegg.jp/kegg-bin/show_pathway?ko03010+K02896
A0A140VK69	K14454	GOT1	aspartate aminotransferase, cytoplasmic [EC:2.6.1.1;]	ko00220	Arginine biosynthesis	http://www.kegg.jp/kegg-bin/show_pathway?ko00220+K14454
A0A140VK69	K14454	GOT1	aspartate aminotransferase, cytoplasmic [EC:2.6.1.1;]	ko00250	Alanine, aspartate and glutamate metabolism	http://www.kegg.jp/kegg-bin/show_pathway?ko00250+K14454
A0A140VK69	K14454	GOT1	aspartate aminotransferase, cytoplasmic [EC:2.6.1.1;]	ko00270	Cysteine and methionine metabolism	http://www.kegg.jp/kegg-bin/show_pathway?ko00270+K14454
A0A140VK69	K14454	GOT1	aspartate aminotransferase, cytoplasmic [EC:2.6.1.1;]	ko00330	Arginine and proline metabolism	http://www.kegg.jp/kegg-bin/show_pathway?ko00330+K14454
A0A140VK69	K14454	GOT1	aspartate aminotransferase, cytoplasmic [EC:2.6.1.1;]	ko00350	Tyrosine metabolism	http://www.kegg.jp/kegg-bin/show_pathway?ko00350+K14454
A0A140VK69	K14454	GOT1	aspartate aminotransferase, cytoplasmic [EC:2.6.1.1;]	ko00360	Phenylalanine metabolism	http://www.kegg.jp/kegg-bin/show_pathway?ko00360+K14454
A0A140VK69	K14454	GOT1	aspartate aminotransferase, cytoplasmic [EC:2.6.1.1;]	ko00400	Phenylalanine, tyrosine and tryptophan biosynthesis	http://www.kegg.jp/kegg-bin/show_pathway?ko00400+K14454
A0A140VK69	K14454	GOT1	aspartate aminotransferase, cytoplasmic [EC:2.6.1.1;]	ko00710	Carbon fixation in photosynthetic organisms	http://www.kegg.jp/kegg-bin/show_pathway?ko00710+K14454
A0A140VK69	K14454	GOT1	aspartate aminotransferase, cytoplasmic [EC:2.6.1.1;]	ko00950	Isoquinoline alkaloid biosynthesis	http://www.kegg.jp/kegg-bin/show_pathway?ko00950+K14454
A0A140VK69	K14454	GOT1	aspartate aminotransferase, cytoplasmic [EC:2.6.1.1;]	ko00960	Tropane, piperidine and pyridine alkaloid biosynthesis	http://www.kegg.jp/kegg-bin/show_pathway?ko00960+K14454
A0A140VK69	K14454	GOT1	aspartate aminotransferase, cytoplasmic [EC:2.6.1.1;]	ko01200	Carbon metabolism	http://www.kegg.jp/kegg-bin/show_pathway?ko01200+K14454
A0A140VK69	K14454	GOT1	aspartate aminotransferase, cytoplasmic [EC:2.6.1.1;]	ko01210	2-Oxocarboxylic acid metabolism	http://www.kegg.jp/kegg-bin/show_pathway?ko01210+K14454
A0A140VK69	K14454	GOT1	aspartate aminotransferase, cytoplasmic [EC:2.6.1.1;]	ko01230	Biosynthesis of amino acids	http://www.kegg.jp/kegg-bin/show_pathway?ko01230+K14454
D3DUU2	K06545	CD163	CD163 antigen
A0A024R814	K02937	RP-L7e, RPL7	large subunit ribosomal protein L7e	ko03010	Ribosome	http://www.kegg.jp/kegg-bin/show_pathway?ko03010+K02937
Q96H20	K12188	SNF8, EAP30	ESCRT-II complex subunit VPS22	ko04144	Endocytosis	http://www.kegg.jp/kegg-bin/show_pathway?ko04144+K12188
Q0VAN5
Q9BYX2	K20165	TBC1D2	TBC1 domain family member 2A
B3KUY2	K15730	PTGES3	cytosolic prostaglandin-E synthase [EC:5.3.99.3;]	ko00590	Arachidonic acid metabolism	http://www.kegg.jp/kegg-bin/show_pathway?ko00590+K15730
B3KTJ1
Q59GY2	K02930	RP-L4e, RPL4	large subunit ribosomal protein L4e	ko03010	Ribosome	http://www.kegg.jp/kegg-bin/show_pathway?ko03010+K02930
B0YIW6	K20471	COPD, ARCN1, RET2	coatomer subunit delta
P62269	K02964	RP-S18e, RPS18	small subunit ribosomal protein S18e	ko03010	Ribosome	http://www.kegg.jp/kegg-bin/show_pathway?ko03010+K02964
A0A0D9SGG1	K07361	LCP2	lymphocyte cytosolic protein 2	ko04015	Rap1 signaling pathway	http://www.kegg.jp/kegg-bin/show_pathway?ko04015+K07361
A0A0D9SGG1	K07361	LCP2	lymphocyte cytosolic protein 2	ko04380	Osteoclast differentiation	http://www.kegg.jp/kegg-bin/show_pathway?ko04380+K07361
A0A0D9SGG1	K07361	LCP2	lymphocyte cytosolic protein 2	ko04611	Platelet activation	http://www.kegg.jp/kegg-bin/show_pathway?ko04611+K07361
A0A0D9SGG1	K07361	LCP2	lymphocyte cytosolic protein 2	ko04650	Natural killer cell mediated cytotoxicity	http://www.kegg.jp/kegg-bin/show_pathway?ko04650+K07361
A0A0D9SGG1	K07361	LCP2	lymphocyte cytosolic protein 2	ko04660	T cell receptor signaling pathway	http://www.kegg.jp/kegg-bin/show_pathway?ko04660+K07361
A0A0D9SGG1	K07361	LCP2	lymphocyte cytosolic protein 2	ko04664	Fc epsilon RI signaling pathway	http://www.kegg.jp/kegg-bin/show_pathway?ko04664+K07361
P08240	K13431	SRPR	signal recognition particle receptor subunit alpha	ko03060	Protein export	http://www.kegg.jp/kegg-bin/show_pathway?ko03060+K13431
B2R6Q2	K01077	E3.1.3.1, phoA, phoB	alkaline phosphatase [EC:3.1.3.1;]	ko00730	Thiamine metabolism	http://www.kegg.jp/kegg-bin/show_pathway?ko00730+K01077
B2R6Q2	K01077	E3.1.3.1, phoA, phoB	alkaline phosphatase [EC:3.1.3.1;]	ko00790	Folate biosynthesis	http://www.kegg.jp/kegg-bin/show_pathway?ko00790+K01077
B2R6Q2	K01077	E3.1.3.1, phoA, phoB	alkaline phosphatase [EC:3.1.3.1;]	ko02020	Two-component system	http://www.kegg.jp/kegg-bin/show_pathway?ko02020+K01077
P80723	K17272	BASP1	brain acid soluble protein 1
A0A024R6D4
Q53FE5	K20069	NECAP1_2	adaptin ear-binding coat-associated protein 1/2
Q9BZZ5
A0A024R7T3	K12898	HNRNPF_H	heterogeneous nuclear ribonucleoprotein F/H
A0A140VJJ2	K01070	frmB, ESD, fghA	S-formylglutathione hydrolase [EC:3.1.2.12;]	ko00680	Methane metabolism	http://www.kegg.jp/kegg-bin/show_pathway?ko00680+K01070
A0A140VJJ2	K01070	frmB, ESD, fghA	S-formylglutathione hydrolase [EC:3.1.2.12;]	ko01200	Carbon metabolism	http://www.kegg.jp/kegg-bin/show_pathway?ko01200+K01070
B7ZLW0	K16676	LPP	lipoma-prefererred partner	ko04391	Hippo signaling pathway - fly	http://www.kegg.jp/kegg-bin/show_pathway?ko04391+K16676
P68104	K03231	EEF1A	elongation factor 1-alpha	ko03013	RNA transport	http://www.kegg.jp/kegg-bin/show_pathway?ko03013+K03231
P68104	K03231	EEF1A	elongation factor 1-alpha	ko05134	Legionellosis	http://www.kegg.jp/kegg-bin/show_pathway?ko05134+K03231
O75223	K00682	GGCT	gamma-glutamylcyclotransferase [EC:2.3.2.4;]	ko00480	Glutathione metabolism	http://www.kegg.jp/kegg-bin/show_pathway?ko00480+K00682
Q8WVX7	K02966	RP-S19e, RPS19	small subunit ribosomal protein S19e	ko03010	Ribosome	http://www.kegg.jp/kegg-bin/show_pathway?ko03010+K02966
Q96J01	K12880	THOC3	THO complex subunit 3	ko03013	RNA transport	http://www.kegg.jp/kegg-bin/show_pathway?ko03013+K12880
Q96J01	K12880	THOC3	THO complex subunit 3	ko03040	Spliceosome	http://www.kegg.jp/kegg-bin/show_pathway?ko03040+K12880
P49588	K01872	AARS, alaS	alanyl-tRNA synthetase [EC:6.1.1.7;]	ko00970	Aminoacyl-tRNA biosynthesis	http://www.kegg.jp/kegg-bin/show_pathway?ko00970+K01872
P52566	K12462	ARHGDI, RHOGDI	Rho GDP-dissociation inhibitor	ko04722	Neurotrophin signaling pathway	http://www.kegg.jp/kegg-bin/show_pathway?ko04722+K12462
P52566	K12462	ARHGDI, RHOGDI	Rho GDP-dissociation inhibitor	ko04962	Vasopressin-regulated water reabsorption	http://www.kegg.jp/kegg-bin/show_pathway?ko04962+K12462
A0A024QZJ7	K09288	CCDC6, PTC	coiled-coil domain-containing protein 6	ko05200	Pathways in cancer	http://www.kegg.jp/kegg-bin/show_pathway?ko05200+K09288
A0A024QZJ7	K09288	CCDC6, PTC	coiled-coil domain-containing protein 6	ko05216	Thyroid cancer	http://www.kegg.jp/kegg-bin/show_pathway?ko05216+K09288
Q9Y3Z3
F4ZW65	K13090	ILF3	interleukin enhancer-binding factor 3
O00757	K03841	FBP, fbp	fructose-1,6-bisphosphatase I [EC:3.1.3.11;]	ko00010	Glycolysis / Gluconeogenesis	http://www.kegg.jp/kegg-bin/show_pathway?ko00010+K03841
O00757	K03841	FBP, fbp	fructose-1,6-bisphosphatase I [EC:3.1.3.11;]	ko00030	Pentose phosphate pathway	http://www.kegg.jp/kegg-bin/show_pathway?ko00030+K03841
O00757	K03841	FBP, fbp	fructose-1,6-bisphosphatase I [EC:3.1.3.11;]	ko00051	Fructose and mannose metabolism	http://www.kegg.jp/kegg-bin/show_pathway?ko00051+K03841
O00757	K03841	FBP, fbp	fructose-1,6-bisphosphatase I [EC:3.1.3.11;]	ko00680	Methane metabolism	http://www.kegg.jp/kegg-bin/show_pathway?ko00680+K03841
O00757	K03841	FBP, fbp	fructose-1,6-bisphosphatase I [EC:3.1.3.11;]	ko00710	Carbon fixation in photosynthetic organisms	http://www.kegg.jp/kegg-bin/show_pathway?ko00710+K03841
O00757	K03841	FBP, fbp	fructose-1,6-bisphosphatase I [EC:3.1.3.11;]	ko01200	Carbon metabolism	http://www.kegg.jp/kegg-bin/show_pathway?ko01200+K03841
O00757	K03841	FBP, fbp	fructose-1,6-bisphosphatase I [EC:3.1.3.11;]	ko04152	AMPK signaling pathway	http://www.kegg.jp/kegg-bin/show_pathway?ko04152+K03841
O00757	K03841	FBP, fbp	fructose-1,6-bisphosphatase I [EC:3.1.3.11;]	ko04910	Insulin signaling pathway	http://www.kegg.jp/kegg-bin/show_pathway?ko04910+K03841
B2RNR6	K13203	ZFR	zinc finger RNA-binding protein
P16152	K00079	CBR1	carbonyl reductase 1 [EC:1.1.1.184;1.1.1.189;1.1.1.197;]	ko00590	Arachidonic acid metabolism	http://www.kegg.jp/kegg-bin/show_pathway?ko00590+K00079
P16152	K00079	CBR1	carbonyl reductase 1 [EC:1.1.1.184;1.1.1.189;1.1.1.197;]	ko00980	Metabolism of xenobiotics by cytochrome P450	http://www.kegg.jp/kegg-bin/show_pathway?ko00980+K00079
P16152	K00079	CBR1	carbonyl reductase 1 [EC:1.1.1.184;1.1.1.189;1.1.1.197;]	ko05204	Chemical carcinogenesis	http://www.kegg.jp/kegg-bin/show_pathway?ko05204+K00079
X6R4W8
P46977	K07151	STT3	dolichyl-diphosphooligosaccharide--protein glycosyltransferase [EC:2.4.99.18;]	ko00510	N-Glycan biosynthesis	http://www.kegg.jp/kegg-bin/show_pathway?ko00510+K07151
P46977	K07151	STT3	dolichyl-diphosphooligosaccharide--protein glycosyltransferase [EC:2.4.99.18;]	ko00513	Various types of N-glycan biosynthesis	http://www.kegg.jp/kegg-bin/show_pathway?ko00513+K07151
P46977	K07151	STT3	dolichyl-diphosphooligosaccharide--protein glycosyltransferase [EC:2.4.99.18;]	ko04141	Protein processing in endoplasmic reticulum	http://www.kegg.jp/kegg-bin/show_pathway?ko04141+K07151
B2R6A3	K13365	SLC9A3R1, NHERF1	Na(+)/H(+) exchange regulatory cofactor NHE-RF1	ko04530	Tight junction	http://www.kegg.jp/kegg-bin/show_pathway?ko04530+K13365
B2R6A3	K13365	SLC9A3R1, NHERF1	Na(+)/H(+) exchange regulatory cofactor NHE-RF1	ko05165	Human papillomavirus infection	http://www.kegg.jp/kegg-bin/show_pathway?ko05165+K13365
P52888	K01392	THOP1	thimet oligopeptidase [EC:3.4.24.15;]	ko04614	Renin-angiotensin system	http://www.kegg.jp/kegg-bin/show_pathway?ko04614+K01392
P52888	K01392	THOP1	thimet oligopeptidase [EC:3.4.24.15;]	ko05143	African trypanosomiasis	http://www.kegg.jp/kegg-bin/show_pathway?ko05143+K01392
Q9UK45	K12626	LSM7	U6 snRNA-associated Sm-like protein LSm7	ko03018	RNA degradation	http://www.kegg.jp/kegg-bin/show_pathway?ko03018+K12626
Q9UK45	K12626	LSM7	U6 snRNA-associated Sm-like protein LSm7	ko03040	Spliceosome	http://www.kegg.jp/kegg-bin/show_pathway?ko03040+K12626
Q13217	K09523	DNAJC3	DnaJ homolog subfamily C member 3	ko04141	Protein processing in endoplasmic reticulum	http://www.kegg.jp/kegg-bin/show_pathway?ko04141+K09523
Q13217	K09523	DNAJC3	DnaJ homolog subfamily C member 3	ko05164	Influenza A	http://www.kegg.jp/kegg-bin/show_pathway?ko05164+K09523
O43776	K01893	NARS, asnS	asparaginyl-tRNA synthetase [EC:6.1.1.22;]	ko00970	Aminoacyl-tRNA biosynthesis	http://www.kegg.jp/kegg-bin/show_pathway?ko00970+K01893
B2RBF5	K12310	CTBS	Di-N-acetylchitobiase [EC:3.2.1.-]
A0A024R1A3	K03178	UBE1, UBA1	ubiquitin-activating enzyme E1 [EC:6.2.1.45;]	ko04120	Ubiquitin mediated proteolysis	http://www.kegg.jp/kegg-bin/show_pathway?ko04120+K03178
A0A024R1A3	K03178	UBE1, UBA1	ubiquitin-activating enzyme E1 [EC:6.2.1.45;]	ko05012	Parkinson's disease	http://www.kegg.jp/kegg-bin/show_pathway?ko05012+K03178
Q92878	K10866	RAD50	DNA repair protein RAD50 [EC:3.6.-.-]	ko03440	Homologous recombination	http://www.kegg.jp/kegg-bin/show_pathway?ko03440+K10866
Q92878	K10866	RAD50	DNA repair protein RAD50 [EC:3.6.-.-]	ko03450	Non-homologous end-joining	http://www.kegg.jp/kegg-bin/show_pathway?ko03450+K10866
Q92878	K10866	RAD50	DNA repair protein RAD50 [EC:3.6.-.-]	ko04218	Cellular senescence	http://www.kegg.jp/kegg-bin/show_pathway?ko04218+K10866
O95881	K05360	TXNDC12	protein-disulfide reductase (glutathione) [EC:1.8.4.2;]	ko00480	Glutathione metabolism	http://www.kegg.jp/kegg-bin/show_pathway?ko00480+K05360
B2RAH7	K01322	PREP	prolyl oligopeptidase [EC:3.4.21.26;]	ko04614	Renin-angiotensin system	http://www.kegg.jp/kegg-bin/show_pathway?ko04614+K01322
P26447
B4E320
E9PR17	K04008	CD59	CD59 antigen	ko04610	Complement and coagulation cascades	http://www.kegg.jp/kegg-bin/show_pathway?ko04610+K04008
E9PR17	K04008	CD59	CD59 antigen	ko04640	Hematopoietic cell lineage	http://www.kegg.jp/kegg-bin/show_pathway?ko04640+K04008
P02768	K16141	ALB	serum albumin	ko04918	Thyroid hormone synthesis	http://www.kegg.jp/kegg-bin/show_pathway?ko04918+K16141
A8K103	K04439	ARRB	beta-arrestin	ko04010	MAPK signaling pathway	http://www.kegg.jp/kegg-bin/show_pathway?ko04010+K04439
A8K103	K04439	ARRB	beta-arrestin	ko04062	Chemokine signaling pathway	http://www.kegg.jp/kegg-bin/show_pathway?ko04062+K04439
A8K103	K04439	ARRB	beta-arrestin	ko04144	Endocytosis	http://www.kegg.jp/kegg-bin/show_pathway?ko04144+K04439
A8K103	K04439	ARRB	beta-arrestin	ko04340	Hedgehog signaling pathway	http://www.kegg.jp/kegg-bin/show_pathway?ko04340+K04439
A8K103	K04439	ARRB	beta-arrestin	ko04740	Olfactory transduction	http://www.kegg.jp/kegg-bin/show_pathway?ko04740+K04439
A8K103	K04439	ARRB	beta-arrestin	ko05032	Morphine addiction	http://www.kegg.jp/kegg-bin/show_pathway?ko05032+K04439
Q68DN3	K06724	NRP1, CD304	neuropilin 1	ko04360	Axon guidance	http://www.kegg.jp/kegg-bin/show_pathway?ko04360+K06724
Q68DN3	K06724	NRP1, CD304	neuropilin 1	ko05166	HTLV-I infection	http://www.kegg.jp/kegg-bin/show_pathway?ko05166+K06724
P61626	K13915	LYZ	lysozyme C [EC:3.2.1.17;]	ko04970	Salivary secretion	http://www.kegg.jp/kegg-bin/show_pathway?ko04970+K13915
A0A140VJC8	K04520	APP	amyloid beta A4 protein	ko04726	Serotonergic synapse	http://www.kegg.jp/kegg-bin/show_pathway?ko04726+K04520
A0A140VJC8	K04520	APP	amyloid beta A4 protein	ko05010	Alzheimer's disease	http://www.kegg.jp/kegg-bin/show_pathway?ko05010+K04520
Q9UGM5
B0YIW2	K08759	APOC3	apolipoprotein C-III	ko03320	PPAR signaling pathway	http://www.kegg.jp/kegg-bin/show_pathway?ko03320+K08759
P09758	K17288	TACSTD2	tumor-associated calcium signal transducer 2
P12110	K06238	COL6A	collagen, type VI, alpha	ko04151	PI3K-Akt signaling pathway	http://www.kegg.jp/kegg-bin/show_pathway?ko04151+K06238
P12110	K06238	COL6A	collagen, type VI, alpha	ko04510	Focal adhesion	http://www.kegg.jp/kegg-bin/show_pathway?ko04510+K06238
P12110	K06238	COL6A	collagen, type VI, alpha	ko04512	ECM-receptor interaction	http://www.kegg.jp/kegg-bin/show_pathway?ko04512+K06238
P12110	K06238	COL6A	collagen, type VI, alpha	ko04974	Protein digestion and absorption	http://www.kegg.jp/kegg-bin/show_pathway?ko04974+K06238
P12110	K06238	COL6A	collagen, type VI, alpha	ko05165	Human papillomavirus infection	http://www.kegg.jp/kegg-bin/show_pathway?ko05165+K06238
P05546	K03912	SERPIND1, HCF2	heparin cofactor II	ko04610	Complement and coagulation cascades	http://www.kegg.jp/kegg-bin/show_pathway?ko04610+K03912
B7Z8Q2
P02753	K18271	RBP4	retinol-binding protein 4
Q6NTG0	K13358	SLC9A3R2, NHERF2	Na(+)/H(+) exchange regulatory cofactor NHE-RF2	ko04960	Aldosterone-regulated sodium reabsorption	http://www.kegg.jp/kegg-bin/show_pathway?ko04960+K13358
P04040	K03781	katE, CAT, catB, srpA	catalase [EC:1.11.1.6;]	ko00380	Tryptophan metabolism	http://www.kegg.jp/kegg-bin/show_pathway?ko00380+K03781
P04040	K03781	katE, CAT, catB, srpA	catalase [EC:1.11.1.6;]	ko00630	Glyoxylate and dicarboxylate metabolism	http://www.kegg.jp/kegg-bin/show_pathway?ko00630+K03781
P04040	K03781	katE, CAT, catB, srpA	catalase [EC:1.11.1.6;]	ko01200	Carbon metabolism	http://www.kegg.jp/kegg-bin/show_pathway?ko01200+K03781
P04040	K03781	katE, CAT, catB, srpA	catalase [EC:1.11.1.6;]	ko04011	MAPK signaling pathway - yeast	http://www.kegg.jp/kegg-bin/show_pathway?ko04011+K03781
P04040	K03781	katE, CAT, catB, srpA	catalase [EC:1.11.1.6;]	ko04016	MAPK signaling pathway - plant	http://www.kegg.jp/kegg-bin/show_pathway?ko04016+K03781
P04040	K03781	katE, CAT, catB, srpA	catalase [EC:1.11.1.6;]	ko04068	FoxO signaling pathway	http://www.kegg.jp/kegg-bin/show_pathway?ko04068+K03781
P04040	K03781	katE, CAT, catB, srpA	catalase [EC:1.11.1.6;]	ko04146	Peroxisome	http://www.kegg.jp/kegg-bin/show_pathway?ko04146+K03781
P04040	K03781	katE, CAT, catB, srpA	catalase [EC:1.11.1.6;]	ko04211	Longevity regulating pathway	http://www.kegg.jp/kegg-bin/show_pathway?ko04211+K03781
P04040	K03781	katE, CAT, catB, srpA	catalase [EC:1.11.1.6;]	ko04212	Longevity regulating pathway - worm	http://www.kegg.jp/kegg-bin/show_pathway?ko04212+K03781
P04040	K03781	katE, CAT, catB, srpA	catalase [EC:1.11.1.6;]	ko04213	Longevity regulating pathway - multiple species	http://www.kegg.jp/kegg-bin/show_pathway?ko04213+K03781
P04040	K03781	katE, CAT, catB, srpA	catalase [EC:1.11.1.6;]	ko05014	Amyotrophic lateral sclerosis (ALS)	http://www.kegg.jp/kegg-bin/show_pathway?ko05014+K03781
P12109	K06238	COL6A	collagen, type VI, alpha	ko04151	PI3K-Akt signaling pathway	http://www.kegg.jp/kegg-bin/show_pathway?ko04151+K06238
P12109	K06238	COL6A	collagen, type VI, alpha	ko04510	Focal adhesion	http://www.kegg.jp/kegg-bin/show_pathway?ko04510+K06238
P12109	K06238	COL6A	collagen, type VI, alpha	ko04512	ECM-receptor interaction	http://www.kegg.jp/kegg-bin/show_pathway?ko04512+K06238
P12109	K06238	COL6A	collagen, type VI, alpha	ko04974	Protein digestion and absorption	http://www.kegg.jp/kegg-bin/show_pathway?ko04974+K06238
P12109	K06238	COL6A	collagen, type VI, alpha	ko05165	Human papillomavirus infection	http://www.kegg.jp/kegg-bin/show_pathway?ko05165+K06238
P11047	K05635	LAMC1	laminin, gamma 1	ko04151	PI3K-Akt signaling pathway	http://www.kegg.jp/kegg-bin/show_pathway?ko04151+K05635
P11047	K05635	LAMC1	laminin, gamma 1	ko04510	Focal adhesion	http://www.kegg.jp/kegg-bin/show_pathway?ko04510+K05635
P11047	K05635	LAMC1	laminin, gamma 1	ko04512	ECM-receptor interaction	http://www.kegg.jp/kegg-bin/show_pathway?ko04512+K05635
P11047	K05635	LAMC1	laminin, gamma 1	ko05020	Prion diseases	http://www.kegg.jp/kegg-bin/show_pathway?ko05020+K05635
P11047	K05635	LAMC1	laminin, gamma 1	ko05145	Toxoplasmosis	http://www.kegg.jp/kegg-bin/show_pathway?ko05145+K05635
P11047	K05635	LAMC1	laminin, gamma 1	ko05146	Amoebiasis	http://www.kegg.jp/kegg-bin/show_pathway?ko05146+K05635
P11047	K05635	LAMC1	laminin, gamma 1	ko05165	Human papillomavirus infection	http://www.kegg.jp/kegg-bin/show_pathway?ko05165+K05635
P11047	K05635	LAMC1	laminin, gamma 1	ko05200	Pathways in cancer	http://www.kegg.jp/kegg-bin/show_pathway?ko05200+K05635
P11047	K05635	LAMC1	laminin, gamma 1	ko05222	Small cell lung cancer	http://www.kegg.jp/kegg-bin/show_pathway?ko05222+K05635
Q09666
A0A0K0K1H8	K14736	TF	transferrin	ko04066	HIF-1 signaling pathway	http://www.kegg.jp/kegg-bin/show_pathway?ko04066+K14736
A0A0K0K1H8	K14736	TF	transferrin	ko04216	Ferroptosis	http://www.kegg.jp/kegg-bin/show_pathway?ko04216+K14736
A0A0K0K1H8	K14736	TF	transferrin	ko04978	Mineral absorption	http://www.kegg.jp/kegg-bin/show_pathway?ko04978+K14736
B7ZLH8	K10383	EVPL	envoplakin
Q16853	K00276	AOC3, AOC2, tynA	primary-amine oxidase [EC:1.4.3.21;]	ko00260	Glycine, serine and threonine metabolism	http://www.kegg.jp/kegg-bin/show_pathway?ko00260+K00276
Q16853	K00276	AOC3, AOC2, tynA	primary-amine oxidase [EC:1.4.3.21;]	ko00350	Tyrosine metabolism	http://www.kegg.jp/kegg-bin/show_pathway?ko00350+K00276
Q16853	K00276	AOC3, AOC2, tynA	primary-amine oxidase [EC:1.4.3.21;]	ko00360	Phenylalanine metabolism	http://www.kegg.jp/kegg-bin/show_pathway?ko00360+K00276
Q16853	K00276	AOC3, AOC2, tynA	primary-amine oxidase [EC:1.4.3.21;]	ko00410	beta-Alanine metabolism	http://www.kegg.jp/kegg-bin/show_pathway?ko00410+K00276
Q16853	K00276	AOC3, AOC2, tynA	primary-amine oxidase [EC:1.4.3.21;]	ko00950	Isoquinoline alkaloid biosynthesis	http://www.kegg.jp/kegg-bin/show_pathway?ko00950+K00276
Q16853	K00276	AOC3, AOC2, tynA	primary-amine oxidase [EC:1.4.3.21;]	ko00960	Tropane, piperidine and pyridine alkaloid biosynthesis	http://www.kegg.jp/kegg-bin/show_pathway?ko00960+K00276
O75475
B5MCA4	K06737	EPCAM, TACSTD1, CD326	epithelial cell adhesion molecule
A0A024R319	K06243	LAMB2	laminin, beta 2	ko04151	PI3K-Akt signaling pathway	http://www.kegg.jp/kegg-bin/show_pathway?ko04151+K06243
A0A024R319	K06243	LAMB2	laminin, beta 2	ko04510	Focal adhesion	http://www.kegg.jp/kegg-bin/show_pathway?ko04510+K06243
A0A024R319	K06243	LAMB2	laminin, beta 2	ko04512	ECM-receptor interaction	http://www.kegg.jp/kegg-bin/show_pathway?ko04512+K06243
A0A024R319	K06243	LAMB2	laminin, beta 2	ko05145	Toxoplasmosis	http://www.kegg.jp/kegg-bin/show_pathway?ko05145+K06243
A0A024R319	K06243	LAMB2	laminin, beta 2	ko05146	Amoebiasis	http://www.kegg.jp/kegg-bin/show_pathway?ko05146+K06243
A0A024R319	K06243	LAMB2	laminin, beta 2	ko05165	Human papillomavirus infection	http://www.kegg.jp/kegg-bin/show_pathway?ko05165+K06243
A0A024R319	K06243	LAMB2	laminin, beta 2	ko05200	Pathways in cancer	http://www.kegg.jp/kegg-bin/show_pathway?ko05200+K06243
A0A024R319	K06243	LAMB2	laminin, beta 2	ko05222	Small cell lung cancer	http://www.kegg.jp/kegg-bin/show_pathway?ko05222+K06243
P20160
P84243	K11253	H3	histone H3	ko05034	Alcoholism	http://www.kegg.jp/kegg-bin/show_pathway?ko05034+K11253
P84243	K11253	H3	histone H3	ko05202	Transcriptional misregulation in cancer	http://www.kegg.jp/kegg-bin/show_pathway?ko05202+K11253
P84243	K11253	H3	histone H3	ko05322	Systemic lupus erythematosus	http://www.kegg.jp/kegg-bin/show_pathway?ko05322+K11253
B0YJ88	K05762	RDX	radixin	ko04530	Tight junction	http://www.kegg.jp/kegg-bin/show_pathway?ko04530+K05762
B0YJ88	K05762	RDX	radixin	ko04810	Regulation of actin cytoskeleton	http://www.kegg.jp/kegg-bin/show_pathway?ko04810+K05762
B0YJ88	K05762	RDX	radixin	ko05205	Proteoglycans in cancer	http://www.kegg.jp/kegg-bin/show_pathway?ko05205+K05762
B0YJ88	K05762	RDX	radixin	ko05206	MicroRNAs in cancer	http://www.kegg.jp/kegg-bin/show_pathway?ko05206+K05762
B4YUQ2	K05621	TGM4	transglutaminase 4 [EC:2.3.2.13;]
B7ZW00	K06238	COL6A	collagen, type VI, alpha	ko04151	PI3K-Akt signaling pathway	http://www.kegg.jp/kegg-bin/show_pathway?ko04151+K06238
B7ZW00	K06238	COL6A	collagen, type VI, alpha	ko04510	Focal adhesion	http://www.kegg.jp/kegg-bin/show_pathway?ko04510+K06238
B7ZW00	K06238	COL6A	collagen, type VI, alpha	ko04512	ECM-receptor interaction	http://www.kegg.jp/kegg-bin/show_pathway?ko04512+K06238
B7ZW00	K06238	COL6A	collagen, type VI, alpha	ko04974	Protein digestion and absorption	http://www.kegg.jp/kegg-bin/show_pathway?ko04974+K06238
B7ZW00	K06238	COL6A	collagen, type VI, alpha	ko05165	Human papillomavirus infection	http://www.kegg.jp/kegg-bin/show_pathway?ko05165+K06238
O14939	K01115	PLD1_2	phospholipase D1/2 [EC:3.1.4.4;]	ko00564	Glycerophospholipid metabolism	http://www.kegg.jp/kegg-bin/show_pathway?ko00564+K01115
O14939	K01115	PLD1_2	phospholipase D1/2 [EC:3.1.4.4;]	ko00565	Ether lipid metabolism	http://www.kegg.jp/kegg-bin/show_pathway?ko00565+K01115
O14939	K01115	PLD1_2	phospholipase D1/2 [EC:3.1.4.4;]	ko04014	Ras signaling pathway	http://www.kegg.jp/kegg-bin/show_pathway?ko04014+K01115
O14939	K01115	PLD1_2	phospholipase D1/2 [EC:3.1.4.4;]	ko04024	cAMP signaling pathway	http://www.kegg.jp/kegg-bin/show_pathway?ko04024+K01115
O14939	K01115	PLD1_2	phospholipase D1/2 [EC:3.1.4.4;]	ko04071	Sphingolipid signaling pathway	http://www.kegg.jp/kegg-bin/show_pathway?ko04071+K01115
O14939	K01115	PLD1_2	phospholipase D1/2 [EC:3.1.4.4;]	ko04072	Phospholipase D signaling pathway	http://www.kegg.jp/kegg-bin/show_pathway?ko04072+K01115
O14939	K01115	PLD1_2	phospholipase D1/2 [EC:3.1.4.4;]	ko04144	Endocytosis	http://www.kegg.jp/kegg-bin/show_pathway?ko04144+K01115
O14939	K01115	PLD1_2	phospholipase D1/2 [EC:3.1.4.4;]	ko04666	Fc gamma R-mediated phagocytosis	http://www.kegg.jp/kegg-bin/show_pathway?ko04666+K01115
O14939	K01115	PLD1_2	phospholipase D1/2 [EC:3.1.4.4;]	ko04724	Glutamatergic synapse	http://www.kegg.jp/kegg-bin/show_pathway?ko04724+K01115
O14939	K01115	PLD1_2	phospholipase D1/2 [EC:3.1.4.4;]	ko04912	GnRH signaling pathway	http://www.kegg.jp/kegg-bin/show_pathway?ko04912+K01115
O14939	K01115	PLD1_2	phospholipase D1/2 [EC:3.1.4.4;]	ko05231	Choline metabolism in cancer	http://www.kegg.jp/kegg-bin/show_pathway?ko05231+K01115
A0A024R1G3	K21892	MB	myoglobin
B7ZKJ8
P10909	K17252	CLU	clusterin	ko04610	Complement and coagulation cascades	http://www.kegg.jp/kegg-bin/show_pathway?ko04610+K17252
Q08722	K06266	CD47	CD47 antigen (Rh-related antigen, integrin-associated signal transducer)	ko04512	ECM-receptor interaction	http://www.kegg.jp/kegg-bin/show_pathway?ko04512+K06266
P15529	K04007	CD46, MCP	membrane cofactor protein	ko04610	Complement and coagulation cascades	http://www.kegg.jp/kegg-bin/show_pathway?ko04610+K04007
P15529	K04007	CD46, MCP	membrane cofactor protein	ko05162	Measles	http://www.kegg.jp/kegg-bin/show_pathway?ko05162+K04007
P51674
P05556	K05719	ITGB1, CD29	integrin beta 1	ko04015	Rap1 signaling pathway	http://www.kegg.jp/kegg-bin/show_pathway?ko04015+K05719
P05556	K05719	ITGB1, CD29	integrin beta 1	ko04145	Phagosome	http://www.kegg.jp/kegg-bin/show_pathway?ko04145+K05719
P05556	K05719	ITGB1, CD29	integrin beta 1	ko04151	PI3K-Akt signaling pathway	http://www.kegg.jp/kegg-bin/show_pathway?ko04151+K05719
P05556	K05719	ITGB1, CD29	integrin beta 1	ko04360	Axon guidance	http://www.kegg.jp/kegg-bin/show_pathway?ko04360+K05719
P05556	K05719	ITGB1, CD29	integrin beta 1	ko04510	Focal adhesion	http://www.kegg.jp/kegg-bin/show_pathway?ko04510+K05719
P05556	K05719	ITGB1, CD29	integrin beta 1	ko04512	ECM-receptor interaction	http://www.kegg.jp/kegg-bin/show_pathway?ko04512+K05719
P05556	K05719	ITGB1, CD29	integrin beta 1	ko04514	Cell adhesion molecules (CAMs)	http://www.kegg.jp/kegg-bin/show_pathway?ko04514+K05719
P05556	K05719	ITGB1, CD29	integrin beta 1	ko04530	Tight junction	http://www.kegg.jp/kegg-bin/show_pathway?ko04530+K05719
P05556	K05719	ITGB1, CD29	integrin beta 1	ko04611	Platelet activation	http://www.kegg.jp/kegg-bin/show_pathway?ko04611+K05719
P05556	K05719	ITGB1, CD29	integrin beta 1	ko04670	Leukocyte transendothelial migration	http://www.kegg.jp/kegg-bin/show_pathway?ko04670+K05719
P05556	K05719	ITGB1, CD29	integrin beta 1	ko04810	Regulation of actin cytoskeleton	http://www.kegg.jp/kegg-bin/show_pathway?ko04810+K05719
P05556	K05719	ITGB1, CD29	integrin beta 1	ko05100	Bacterial invasion of epithelial cells	http://www.kegg.jp/kegg-bin/show_pathway?ko05100+K05719
P05556	K05719	ITGB1, CD29	integrin beta 1	ko05130	Pathogenic Escherichia coli infection	http://www.kegg.jp/kegg-bin/show_pathway?ko05130+K05719
P05556	K05719	ITGB1, CD29	integrin beta 1	ko05131	Shigellosis	http://www.kegg.jp/kegg-bin/show_pathway?ko05131+K05719
P05556	K05719	ITGB1, CD29	integrin beta 1	ko05133	Pertussis	http://www.kegg.jp/kegg-bin/show_pathway?ko05133+K05719
P05556	K05719	ITGB1, CD29	integrin beta 1	ko05140	Leishmaniasis	http://www.kegg.jp/kegg-bin/show_pathway?ko05140+K05719
P05556	K05719	ITGB1, CD29	integrin beta 1	ko05145	Toxoplasmosis	http://www.kegg.jp/kegg-bin/show_pathway?ko05145+K05719
P05556	K05719	ITGB1, CD29	integrin beta 1	ko05165	Human papillomavirus infection	http://www.kegg.jp/kegg-bin/show_pathway?ko05165+K05719
P05556	K05719	ITGB1, CD29	integrin beta 1	ko05200	Pathways in cancer	http://www.kegg.jp/kegg-bin/show_pathway?ko05200+K05719
P05556	K05719	ITGB1, CD29	integrin beta 1	ko05205	Proteoglycans in cancer	http://www.kegg.jp/kegg-bin/show_pathway?ko05205+K05719
P05556	K05719	ITGB1, CD29	integrin beta 1	ko05222	Small cell lung cancer	http://www.kegg.jp/kegg-bin/show_pathway?ko05222+K05719
P05556	K05719	ITGB1, CD29	integrin beta 1	ko05410	Hypertrophic cardiomyopathy (HCM)	http://www.kegg.jp/kegg-bin/show_pathway?ko05410+K05719
P05556	K05719	ITGB1, CD29	integrin beta 1	ko05412	Arrhythmogenic right ventricular cardiomyopathy (ARVC)	http://www.kegg.jp/kegg-bin/show_pathway?ko05412+K05719
P05556	K05719	ITGB1, CD29	integrin beta 1	ko05414	Dilated cardiomyopathy (DCM)	http://www.kegg.jp/kegg-bin/show_pathway?ko05414+K05719
Q9P266
P27701	K06509	KAI1, CD82, TSPAN27	CD82 antigen	ko04115	p53 signaling pathway	http://www.kegg.jp/kegg-bin/show_pathway?ko04115+K06509
A0A1C3PI56	K06752	MHC2	major histocompatibility complex, class II	ko04145	Phagosome	http://www.kegg.jp/kegg-bin/show_pathway?ko04145+K06752
A0A1C3PI56	K06752	MHC2	major histocompatibility complex, class II	ko04514	Cell adhesion molecules (CAMs)	http://www.kegg.jp/kegg-bin/show_pathway?ko04514+K06752
A0A1C3PI56	K06752	MHC2	major histocompatibility complex, class II	ko04612	Antigen processing and presentation	http://www.kegg.jp/kegg-bin/show_pathway?ko04612+K06752
A0A1C3PI56	K06752	MHC2	major histocompatibility complex, class II	ko04640	Hematopoietic cell lineage	http://www.kegg.jp/kegg-bin/show_pathway?ko04640+K06752
A0A1C3PI56	K06752	MHC2	major histocompatibility complex, class II	ko04658	Th1 and Th2 cell differentiation	http://www.kegg.jp/kegg-bin/show_pathway?ko04658+K06752
A0A1C3PI56	K06752	MHC2	major histocompatibility complex, class II	ko04659	Th17 cell differentiation	http://www.kegg.jp/kegg-bin/show_pathway?ko04659+K06752
A0A1C3PI56	K06752	MHC2	major histocompatibility complex, class II	ko04672	Intestinal immune network for IgA production	http://www.kegg.jp/kegg-bin/show_pathway?ko04672+K06752
A0A1C3PI56	K06752	MHC2	major histocompatibility complex, class II	ko04940	Type I diabetes mellitus	http://www.kegg.jp/kegg-bin/show_pathway?ko04940+K06752
A0A1C3PI56	K06752	MHC2	major histocompatibility complex, class II	ko05140	Leishmaniasis	http://www.kegg.jp/kegg-bin/show_pathway?ko05140+K06752
A0A1C3PI56	K06752	MHC2	major histocompatibility complex, class II	ko05145	Toxoplasmosis	http://www.kegg.jp/kegg-bin/show_pathway?ko05145+K06752
A0A1C3PI56	K06752	MHC2	major histocompatibility complex, class II	ko05150	Staphylococcus aureus infection	http://www.kegg.jp/kegg-bin/show_pathway?ko05150+K06752
A0A1C3PI56	K06752	MHC2	major histocompatibility complex, class II	ko05152	Tuberculosis	http://www.kegg.jp/kegg-bin/show_pathway?ko05152+K06752
A0A1C3PI56	K06752	MHC2	major histocompatibility complex, class II	ko05164	Influenza A	http://www.kegg.jp/kegg-bin/show_pathway?ko05164+K06752
A0A1C3PI56	K06752	MHC2	major histocompatibility complex, class II	ko05166	HTLV-I infection	http://www.kegg.jp/kegg-bin/show_pathway?ko05166+K06752
A0A1C3PI56	K06752	MHC2	major histocompatibility complex, class II	ko05168	Herpes simplex infection	http://www.kegg.jp/kegg-bin/show_pathway?ko05168+K06752
A0A1C3PI56	K06752	MHC2	major histocompatibility complex, class II	ko05310	Asthma	http://www.kegg.jp/kegg-bin/show_pathway?ko05310+K06752
A0A1C3PI56	K06752	MHC2	major histocompatibility complex, class II	ko05320	Autoimmune thyroid disease	http://www.kegg.jp/kegg-bin/show_pathway?ko05320+K06752
A0A1C3PI56	K06752	MHC2	major histocompatibility complex, class II	ko05321	Inflammatory bowel disease (IBD)	http://www.kegg.jp/kegg-bin/show_pathway?ko05321+K06752
A0A1C3PI56	K06752	MHC2	major histocompatibility complex, class II	ko05322	Systemic lupus erythematosus	http://www.kegg.jp/kegg-bin/show_pathway?ko05322+K06752
A0A1C3PI56	K06752	MHC2	major histocompatibility complex, class II	ko05323	Rheumatoid arthritis	http://www.kegg.jp/kegg-bin/show_pathway?ko05323+K06752
A0A1C3PI56	K06752	MHC2	major histocompatibility complex, class II	ko05330	Allograft rejection	http://www.kegg.jp/kegg-bin/show_pathway?ko05330+K06752
A0A1C3PI56	K06752	MHC2	major histocompatibility complex, class II	ko05332	Graft-versus-host disease	http://www.kegg.jp/kegg-bin/show_pathway?ko05332+K06752
A0A1C3PI56	K06752	MHC2	major histocompatibility complex, class II	ko05416	Viral myocarditis	http://www.kegg.jp/kegg-bin/show_pathway?ko05416+K06752
A0A024R152	K16519	AKAP2	A-kinase anchor protein 2
P04003	K04002	C4BPA	complement component 4 binding protein, alpha	ko04610	Complement and coagulation cascades	http://www.kegg.jp/kegg-bin/show_pathway?ko04610+K04002
P04003	K04002	C4BPA	complement component 4 binding protein, alpha	ko05133	Pertussis	http://www.kegg.jp/kegg-bin/show_pathway?ko05133+K04002
Q9NZN4	K12469	EHD2	EH domain-containing protein 2	ko04144	Endocytosis	http://www.kegg.jp/kegg-bin/show_pathway?ko04144+K12469
B4DZA5	K19500	ANO6, TMEM16F	anoctamin-6
B4DX19	K01045	PON	arylesterase / paraoxonase [EC:3.1.1.2;3.1.8.1;]
P37235
E5RIF9	K01672	CA	carbonic anhydrase [EC:4.2.1.1;]	ko00910	Nitrogen metabolism	http://www.kegg.jp/kegg-bin/show_pathway?ko00910+K01672
A0A0S2Z4L3	K03908	PROS1	protein S	ko04610	Complement and coagulation cascades	http://www.kegg.jp/kegg-bin/show_pathway?ko04610+K03908
Q59EB6	K06702	CD93	CDW93 antigen
B2ZZ89	K06115	SPTB	spectrin beta
C0JYY2	K14462	APOB	apolipoprotein B	ko04975	Fat digestion and absorption	http://www.kegg.jp/kegg-bin/show_pathway?ko04975+K14462
C0JYY2	K14462	APOB	apolipoprotein B	ko04977	Vitamin digestion and absorption	http://www.kegg.jp/kegg-bin/show_pathway?ko04977+K14462
Q9UGP4	K16682	AJUBA, LIMD1, WTIP	LIM domain-containing protein	ko04390	Hippo signaling pathway	http://www.kegg.jp/kegg-bin/show_pathway?ko04390+K16682
Q9UGP4	K16682	AJUBA, LIMD1, WTIP	LIM domain-containing protein	ko04391	Hippo signaling pathway - fly	http://www.kegg.jp/kegg-bin/show_pathway?ko04391+K16682
Q9UGP4	K16682	AJUBA, LIMD1, WTIP	LIM domain-containing protein	ko04392	Hippo signaling pathway - multiple species	http://www.kegg.jp/kegg-bin/show_pathway?ko04392+K16682
P35580	K10352	MYH	myosin heavy chain	ko04530	Tight junction	http://www.kegg.jp/kegg-bin/show_pathway?ko04530+K10352
P14543	K06826	NID	nidogen (entactin)
Q59EA3	K06533	CDH5, CD144	cadherin 5, type 2, VE-cadherin	ko04514	Cell adhesion molecules (CAMs)	http://www.kegg.jp/kegg-bin/show_pathway?ko04514+K06533
Q59EA3	K06533	CDH5, CD144	cadherin 5, type 2, VE-cadherin	ko04670	Leukocyte transendothelial migration	http://www.kegg.jp/kegg-bin/show_pathway?ko04670+K06533
Q59EA3	K06533	CDH5, CD144	cadherin 5, type 2, VE-cadherin	ko05418	Fluid shear stress and atherosclerosis	http://www.kegg.jp/kegg-bin/show_pathway?ko05418+K06533
A0A024R3E3	K08757	APOA1	apolipoprotein A-I	ko03320	PPAR signaling pathway	http://www.kegg.jp/kegg-bin/show_pathway?ko03320+K08757
A0A024R3E3	K08757	APOA1	apolipoprotein A-I	ko04975	Fat digestion and absorption	http://www.kegg.jp/kegg-bin/show_pathway?ko04975+K08757
A0A024R3E3	K08757	APOA1	apolipoprotein A-I	ko04977	Vitamin digestion and absorption	http://www.kegg.jp/kegg-bin/show_pathway?ko04977+K08757
A0A024R3E3	K08757	APOA1	apolipoprotein A-I	ko05143	African trypanosomiasis	http://www.kegg.jp/kegg-bin/show_pathway?ko05143+K08757
Q9NZN3	K12476	EHD3	EH domain-containing protein 3	ko04144	Endocytosis	http://www.kegg.jp/kegg-bin/show_pathway?ko04144+K12476
A0A0A0MQX1	K12559	MYO10	myosin X	ko04666	Fc gamma R-mediated phagocytosis	http://www.kegg.jp/kegg-bin/show_pathway?ko04666+K12559
A0A024R5H1	K13649	FOLR	folate receptor	ko01523	Antifolate resistance	http://www.kegg.jp/kegg-bin/show_pathway?ko01523+K13649
A0A024R5H1	K13649	FOLR	folate receptor	ko04144	Endocytosis	http://www.kegg.jp/kegg-bin/show_pathway?ko04144+K13649
L0R6G9
P29992	K04635	GNA11	guanine nucleotide-binding protein subunit alpha-11	ko04020	Calcium signaling pathway	http://www.kegg.jp/kegg-bin/show_pathway?ko04020+K04635
P29992	K04635	GNA11	guanine nucleotide-binding protein subunit alpha-11	ko04022	cGMP-PKG signaling pathway	http://www.kegg.jp/kegg-bin/show_pathway?ko04022+K04635
P29992	K04635	GNA11	guanine nucleotide-binding protein subunit alpha-11	ko04270	Vascular smooth muscle contraction	http://www.kegg.jp/kegg-bin/show_pathway?ko04270+K04635
P29992	K04635	GNA11	guanine nucleotide-binding protein subunit alpha-11	ko04540	Gap junction	http://www.kegg.jp/kegg-bin/show_pathway?ko04540+K04635
P29992	K04635	GNA11	guanine nucleotide-binding protein subunit alpha-11	ko04725	Cholinergic synapse	http://www.kegg.jp/kegg-bin/show_pathway?ko04725+K04635
P29992	K04635	GNA11	guanine nucleotide-binding protein subunit alpha-11	ko04730	Long-term depression	http://www.kegg.jp/kegg-bin/show_pathway?ko04730+K04635
P29992	K04635	GNA11	guanine nucleotide-binding protein subunit alpha-11	ko04911	Insulin secretion	http://www.kegg.jp/kegg-bin/show_pathway?ko04911+K04635
P29992	K04635	GNA11	guanine nucleotide-binding protein subunit alpha-11	ko04912	GnRH signaling pathway	http://www.kegg.jp/kegg-bin/show_pathway?ko04912+K04635
P29992	K04635	GNA11	guanine nucleotide-binding protein subunit alpha-11	ko04925	Aldosterone synthesis and secretion	http://www.kegg.jp/kegg-bin/show_pathway?ko04925+K04635
P29992	K04635	GNA11	guanine nucleotide-binding protein subunit alpha-11	ko05142	Chagas disease (American trypanosomiasis)	http://www.kegg.jp/kegg-bin/show_pathway?ko05142+K04635
P29992	K04635	GNA11	guanine nucleotide-binding protein subunit alpha-11	ko05146	Amoebiasis	http://www.kegg.jp/kegg-bin/show_pathway?ko05146+K04635
P29992	K04635	GNA11	guanine nucleotide-binding protein subunit alpha-11	ko05200	Pathways in cancer	http://www.kegg.jp/kegg-bin/show_pathway?ko05200+K04635
Q6NZI2	K19387	PTRF	polymerase I and transcript release factor
Q7Z406	K10352	MYH	myosin heavy chain	ko04530	Tight junction	http://www.kegg.jp/kegg-bin/show_pathway?ko04530+K10352
A0A024R2L1	K15361	WDR48, UAF1	WD repeat-containing protein 48	ko03460	Fanconi anemia pathway	http://www.kegg.jp/kegg-bin/show_pathway?ko03460+K15361
Q16610
P48553	K20307	TRAPPC10, TRS130	trafficking protein particle complex subunit 10
A0A0G2JH66	K06751	MHC1	major histocompatibility complex, class I	ko04144	Endocytosis	http://www.kegg.jp/kegg-bin/show_pathway?ko04144+K06751
A0A0G2JH66	K06751	MHC1	major histocompatibility complex, class I	ko04145	Phagosome	http://www.kegg.jp/kegg-bin/show_pathway?ko04145+K06751
A0A0G2JH66	K06751	MHC1	major histocompatibility complex, class I	ko04218	Cellular senescence	http://www.kegg.jp/kegg-bin/show_pathway?ko04218+K06751
A0A0G2JH66	K06751	MHC1	major histocompatibility complex, class I	ko04514	Cell adhesion molecules (CAMs)	http://www.kegg.jp/kegg-bin/show_pathway?ko04514+K06751
A0A0G2JH66	K06751	MHC1	major histocompatibility complex, class I	ko04612	Antigen processing and presentation	http://www.kegg.jp/kegg-bin/show_pathway?ko04612+K06751
A0A0G2JH66	K06751	MHC1	major histocompatibility complex, class I	ko04650	Natural killer cell mediated cytotoxicity	http://www.kegg.jp/kegg-bin/show_pathway?ko04650+K06751
A0A0G2JH66	K06751	MHC1	major histocompatibility complex, class I	ko04940	Type I diabetes mellitus	http://www.kegg.jp/kegg-bin/show_pathway?ko04940+K06751
A0A0G2JH66	K06751	MHC1	major histocompatibility complex, class I	ko05165	Human papillomavirus infection	http://www.kegg.jp/kegg-bin/show_pathway?ko05165+K06751
A0A0G2JH66	K06751	MHC1	major histocompatibility complex, class I	ko05166	HTLV-I infection	http://www.kegg.jp/kegg-bin/show_pathway?ko05166+K06751
A0A0G2JH66	K06751	MHC1	major histocompatibility complex, class I	ko05167	Kaposi's sarcoma-associated herpesvirus infection	http://www.kegg.jp/kegg-bin/show_pathway?ko05167+K06751
A0A0G2JH66	K06751	MHC1	major histocompatibility complex, class I	ko05168	Herpes simplex infection	http://www.kegg.jp/kegg-bin/show_pathway?ko05168+K06751
A0A0G2JH66	K06751	MHC1	major histocompatibility complex, class I	ko05169	Epstein-Barr virus infection	http://www.kegg.jp/kegg-bin/show_pathway?ko05169+K06751
A0A0G2JH66	K06751	MHC1	major histocompatibility complex, class I	ko05203	Viral carcinogenesis	http://www.kegg.jp/kegg-bin/show_pathway?ko05203+K06751
A0A0G2JH66	K06751	MHC1	major histocompatibility complex, class I	ko05320	Autoimmune thyroid disease	http://www.kegg.jp/kegg-bin/show_pathway?ko05320+K06751
A0A0G2JH66	K06751	MHC1	major histocompatibility complex, class I	ko05330	Allograft rejection	http://www.kegg.jp/kegg-bin/show_pathway?ko05330+K06751
A0A0G2JH66	K06751	MHC1	major histocompatibility complex, class I	ko05332	Graft-versus-host disease	http://www.kegg.jp/kegg-bin/show_pathway?ko05332+K06751
A0A0G2JH66	K06751	MHC1	major histocompatibility complex, class I	ko05416	Viral myocarditis	http://www.kegg.jp/kegg-bin/show_pathway?ko05416+K06751
Q59GX2	K07299	SLC2A1, GLUT1	MFS transporter, SP family, solute carrier family 2 (facilitated glucose transporter), member 1	ko04066	HIF-1 signaling pathway	http://www.kegg.jp/kegg-bin/show_pathway?ko04066+K07299
Q59GX2	K07299	SLC2A1, GLUT1	MFS transporter, SP family, solute carrier family 2 (facilitated glucose transporter), member 1	ko04911	Insulin secretion	http://www.kegg.jp/kegg-bin/show_pathway?ko04911+K07299
Q59GX2	K07299	SLC2A1, GLUT1	MFS transporter, SP family, solute carrier family 2 (facilitated glucose transporter), member 1	ko04919	Thyroid hormone signaling pathway	http://www.kegg.jp/kegg-bin/show_pathway?ko04919+K07299
Q59GX2	K07299	SLC2A1, GLUT1	MFS transporter, SP family, solute carrier family 2 (facilitated glucose transporter), member 1	ko04920	Adipocytokine signaling pathway	http://www.kegg.jp/kegg-bin/show_pathway?ko04920+K07299
Q59GX2	K07299	SLC2A1, GLUT1	MFS transporter, SP family, solute carrier family 2 (facilitated glucose transporter), member 1	ko04922	Glucagon signaling pathway	http://www.kegg.jp/kegg-bin/show_pathway?ko04922+K07299
Q59GX2	K07299	SLC2A1, GLUT1	MFS transporter, SP family, solute carrier family 2 (facilitated glucose transporter), member 1	ko04931	Insulin resistance	http://www.kegg.jp/kegg-bin/show_pathway?ko04931+K07299
Q59GX2	K07299	SLC2A1, GLUT1	MFS transporter, SP family, solute carrier family 2 (facilitated glucose transporter), member 1	ko04976	Bile secretion	http://www.kegg.jp/kegg-bin/show_pathway?ko04976+K07299
Q59GX2	K07299	SLC2A1, GLUT1	MFS transporter, SP family, solute carrier family 2 (facilitated glucose transporter), member 1	ko05166	HTLV-I infection	http://www.kegg.jp/kegg-bin/show_pathway?ko05166+K07299
Q59GX2	K07299	SLC2A1, GLUT1	MFS transporter, SP family, solute carrier family 2 (facilitated glucose transporter), member 1	ko05200	Pathways in cancer	http://www.kegg.jp/kegg-bin/show_pathway?ko05200+K07299
Q59GX2	K07299	SLC2A1, GLUT1	MFS transporter, SP family, solute carrier family 2 (facilitated glucose transporter), member 1	ko05211	Renal cell carcinoma	http://www.kegg.jp/kegg-bin/show_pathway?ko05211+K07299
Q59GX2	K07299	SLC2A1, GLUT1	MFS transporter, SP family, solute carrier family 2 (facilitated glucose transporter), member 1	ko05230	Central carbon metabolism in cancer	http://www.kegg.jp/kegg-bin/show_pathway?ko05230+K07299
Q9Y6H1
P13686	K14379	ACP5	tartrate-resistant acid phosphatase type 5 [EC:3.1.3.2;]	ko00740	Riboflavin metabolism	http://www.kegg.jp/kegg-bin/show_pathway?ko00740+K14379
P13686	K14379	ACP5	tartrate-resistant acid phosphatase type 5 [EC:3.1.3.2;]	ko04142	Lysosome	http://www.kegg.jp/kegg-bin/show_pathway?ko04142+K14379
P13686	K14379	ACP5	tartrate-resistant acid phosphatase type 5 [EC:3.1.3.2;]	ko04380	Osteoclast differentiation	http://www.kegg.jp/kegg-bin/show_pathway?ko04380+K14379
P13686	K14379	ACP5	tartrate-resistant acid phosphatase type 5 [EC:3.1.3.2;]	ko05323	Rheumatoid arthritis	http://www.kegg.jp/kegg-bin/show_pathway?ko05323+K14379
L7N2F9	K13504	VAMP2	vesicle-associated membrane protein 2	ko04130	SNARE interactions in vesicular transport	http://www.kegg.jp/kegg-bin/show_pathway?ko04130+K13504
L7N2F9	K13504	VAMP2	vesicle-associated membrane protein 2	ko04721	Synaptic vesicle cycle	http://www.kegg.jp/kegg-bin/show_pathway?ko04721+K13504
L7N2F9	K13504	VAMP2	vesicle-associated membrane protein 2	ko04911	Insulin secretion	http://www.kegg.jp/kegg-bin/show_pathway?ko04911+K13504
L7N2F9	K13504	VAMP2	vesicle-associated membrane protein 2	ko04962	Vasopressin-regulated water reabsorption	http://www.kegg.jp/kegg-bin/show_pathway?ko04962+K13504
L7N2F9	K13504	VAMP2	vesicle-associated membrane protein 2	ko04970	Salivary secretion	http://www.kegg.jp/kegg-bin/show_pathway?ko04970+K13504
Q149N5	K17697	DOCK4	dedicator of cytokinesis protein 4	ko04015	Rap1 signaling pathway	http://www.kegg.jp/kegg-bin/show_pathway?ko04015+K17697
A9QUT7	K06751	MHC1	major histocompatibility complex, class I	ko04144	Endocytosis	http://www.kegg.jp/kegg-bin/show_pathway?ko04144+K06751
A9QUT7	K06751	MHC1	major histocompatibility complex, class I	ko04145	Phagosome	http://www.kegg.jp/kegg-bin/show_pathway?ko04145+K06751
A9QUT7	K06751	MHC1	major histocompatibility complex, class I	ko04218	Cellular senescence	http://www.kegg.jp/kegg-bin/show_pathway?ko04218+K06751
A9QUT7	K06751	MHC1	major histocompatibility complex, class I	ko04514	Cell adhesion molecules (CAMs)	http://www.kegg.jp/kegg-bin/show_pathway?ko04514+K06751
A9QUT7	K06751	MHC1	major histocompatibility complex, class I	ko04612	Antigen processing and presentation	http://www.kegg.jp/kegg-bin/show_pathway?ko04612+K06751
A9QUT7	K06751	MHC1	major histocompatibility complex, class I	ko04650	Natural killer cell mediated cytotoxicity	http://www.kegg.jp/kegg-bin/show_pathway?ko04650+K06751
A9QUT7	K06751	MHC1	major histocompatibility complex, class I	ko04940	Type I diabetes mellitus	http://www.kegg.jp/kegg-bin/show_pathway?ko04940+K06751
A9QUT7	K06751	MHC1	major histocompatibility complex, class I	ko05165	Human papillomavirus infection	http://www.kegg.jp/kegg-bin/show_pathway?ko05165+K06751
A9QUT7	K06751	MHC1	major histocompatibility complex, class I	ko05166	HTLV-I infection	http://www.kegg.jp/kegg-bin/show_pathway?ko05166+K06751
A9QUT7	K06751	MHC1	major histocompatibility complex, class I	ko05167	Kaposi's sarcoma-associated herpesvirus infection	http://www.kegg.jp/kegg-bin/show_pathway?ko05167+K06751
A9QUT7	K06751	MHC1	major histocompatibility complex, class I	ko05168	Herpes simplex infection	http://www.kegg.jp/kegg-bin/show_pathway?ko05168+K06751
A9QUT7	K06751	MHC1	major histocompatibility complex, class I	ko05169	Epstein-Barr virus infection	http://www.kegg.jp/kegg-bin/show_pathway?ko05169+K06751
A9QUT7	K06751	MHC1	major histocompatibility complex, class I	ko05203	Viral carcinogenesis	http://www.kegg.jp/kegg-bin/show_pathway?ko05203+K06751
A9QUT7	K06751	MHC1	major histocompatibility complex, class I	ko05320	Autoimmune thyroid disease	http://www.kegg.jp/kegg-bin/show_pathway?ko05320+K06751
A9QUT7	K06751	MHC1	major histocompatibility complex, class I	ko05330	Allograft rejection	http://www.kegg.jp/kegg-bin/show_pathway?ko05330+K06751
A9QUT7	K06751	MHC1	major histocompatibility complex, class I	ko05332	Graft-versus-host disease	http://www.kegg.jp/kegg-bin/show_pathway?ko05332+K06751
A9QUT7	K06751	MHC1	major histocompatibility complex, class I	ko05416	Viral myocarditis	http://www.kegg.jp/kegg-bin/show_pathway?ko05416+K06751
P12111	K06238	COL6A	collagen, type VI, alpha	ko04151	PI3K-Akt signaling pathway	http://www.kegg.jp/kegg-bin/show_pathway?ko04151+K06238
P12111	K06238	COL6A	collagen, type VI, alpha	ko04510	Focal adhesion	http://www.kegg.jp/kegg-bin/show_pathway?ko04510+K06238
P12111	K06238	COL6A	collagen, type VI, alpha	ko04512	ECM-receptor interaction	http://www.kegg.jp/kegg-bin/show_pathway?ko04512+K06238
P12111	K06238	COL6A	collagen, type VI, alpha	ko04974	Protein digestion and absorption	http://www.kegg.jp/kegg-bin/show_pathway?ko04974+K06238
P12111	K06238	COL6A	collagen, type VI, alpha	ko05165	Human papillomavirus infection	http://www.kegg.jp/kegg-bin/show_pathway?ko05165+K06238
Q8NFG4	K09594	FLCN, BHD	folliculin	ko04150	mTOR signaling pathway	http://www.kegg.jp/kegg-bin/show_pathway?ko04150+K09594
Q8NFG4	K09594	FLCN, BHD	folliculin	ko05211	Renal cell carcinoma	http://www.kegg.jp/kegg-bin/show_pathway?ko05211+K09594
P55107	K05496	BMP3_3B	bone morphogenetic protein 3/3B
A8K556	K08468	GPRC5A	G protein-coupled receptor family C group 5 member A
Q5VZK9	K20493	LRRC16, CARMIL	leucine-rich repeat-containing protein 16
P48509	K06537	CD151, TSPAN24	CD151 antigen
G8JLH6	K06460	CD9, TSPAN29	CD9 antigen	ko04640	Hematopoietic cell lineage	http://www.kegg.jp/kegg-bin/show_pathway?ko04640+K06460
P56199	K06480	ITGA1, CD49a	integrin alpha 1	ko04151	PI3K-Akt signaling pathway	http://www.kegg.jp/kegg-bin/show_pathway?ko04151+K06480
P56199	K06480	ITGA1, CD49a	integrin alpha 1	ko04510	Focal adhesion	http://www.kegg.jp/kegg-bin/show_pathway?ko04510+K06480
P56199	K06480	ITGA1, CD49a	integrin alpha 1	ko04512	ECM-receptor interaction	http://www.kegg.jp/kegg-bin/show_pathway?ko04512+K06480
P56199	K06480	ITGA1, CD49a	integrin alpha 1	ko04640	Hematopoietic cell lineage	http://www.kegg.jp/kegg-bin/show_pathway?ko04640+K06480
P56199	K06480	ITGA1, CD49a	integrin alpha 1	ko04810	Regulation of actin cytoskeleton	http://www.kegg.jp/kegg-bin/show_pathway?ko04810+K06480
P56199	K06480	ITGA1, CD49a	integrin alpha 1	ko05165	Human papillomavirus infection	http://www.kegg.jp/kegg-bin/show_pathway?ko05165+K06480
P56199	K06480	ITGA1, CD49a	integrin alpha 1	ko05410	Hypertrophic cardiomyopathy (HCM)	http://www.kegg.jp/kegg-bin/show_pathway?ko05410+K06480
P56199	K06480	ITGA1, CD49a	integrin alpha 1	ko05412	Arrhythmogenic right ventricular cardiomyopathy (ARVC)	http://www.kegg.jp/kegg-bin/show_pathway?ko05412+K06480
P56199	K06480	ITGA1, CD49a	integrin alpha 1	ko05414	Dilated cardiomyopathy (DCM)	http://www.kegg.jp/kegg-bin/show_pathway?ko05414+K06480
A5PL32	K14480	APOL	apolipoprotein L
B2R8Y9	K03909	TFPI	tissue factor pathway inhibitor	ko04610	Complement and coagulation cascades	http://www.kegg.jp/kegg-bin/show_pathway?ko04610+K03909
P10114	K07837	RAP2A	Ras-related protein Rap-2A
P02760
P00738	K16142	HP	haptoglobin
A0A096LPE2	K17310	SAA	serum amyloid A protein
K7N7A8	K09864	AQP1	aquaporin-1	ko04924	Renin secretion	http://www.kegg.jp/kegg-bin/show_pathway?ko04924+K09864
K7N7A8	K09864	AQP1	aquaporin-1	ko04964	Proximal tubule bicarbonate reclamation	http://www.kegg.jp/kegg-bin/show_pathway?ko04964+K09864
K7N7A8	K09864	AQP1	aquaporin-1	ko04976	Bile secretion	http://www.kegg.jp/kegg-bin/show_pathway?ko04976+K09864
P06727	K08760	APOA4	apolipoprotein A-IV	ko04975	Fat digestion and absorption	http://www.kegg.jp/kegg-bin/show_pathway?ko04975+K08760
P06727	K08760	APOA4	apolipoprotein A-IV	ko04977	Vitamin digestion and absorption	http://www.kegg.jp/kegg-bin/show_pathway?ko04977+K08760
Q9BX67	K06785	JAM3	junctional adhesion molecule 3	ko04514	Cell adhesion molecules (CAMs)	http://www.kegg.jp/kegg-bin/show_pathway?ko04514+K06785
Q9BX67	K06785	JAM3	junctional adhesion molecule 3	ko04530	Tight junction	http://www.kegg.jp/kegg-bin/show_pathway?ko04530+K06785
Q9BX67	K06785	JAM3	junctional adhesion molecule 3	ko04670	Leukocyte transendothelial migration	http://www.kegg.jp/kegg-bin/show_pathway?ko04670+K06785
Q9BX67	K06785	JAM3	junctional adhesion molecule 3	ko05120	Epithelial cell signaling in Helicobacter pylori infection	http://www.kegg.jp/kegg-bin/show_pathway?ko05120+K06785
Q9Y2V2
Q01118	K04839	SCN7A, SCN6A	voltage-gated sodium channel type VII alpha	ko04261	Adrenergic signaling in cardiomyocytes	http://www.kegg.jp/kegg-bin/show_pathway?ko04261+K04839
D9ZGG2	K06251	VTN	vitronectin	ko04151	PI3K-Akt signaling pathway	http://www.kegg.jp/kegg-bin/show_pathway?ko04151+K06251
D9ZGG2	K06251	VTN	vitronectin	ko04510	Focal adhesion	http://www.kegg.jp/kegg-bin/show_pathway?ko04510+K06251
D9ZGG2	K06251	VTN	vitronectin	ko04512	ECM-receptor interaction	http://www.kegg.jp/kegg-bin/show_pathway?ko04512+K06251
D9ZGG2	K06251	VTN	vitronectin	ko04610	Complement and coagulation cascades	http://www.kegg.jp/kegg-bin/show_pathway?ko04610+K06251
D9ZGG2	K06251	VTN	vitronectin	ko05165	Human papillomavirus infection	http://www.kegg.jp/kegg-bin/show_pathway?ko05165+K06251
D9ZGG2	K06251	VTN	vitronectin	ko05205	Proteoglycans in cancer	http://www.kegg.jp/kegg-bin/show_pathway?ko05205+K06251
A0A140VKC4	K11588	MECP2	methyl CpG binding protein 2
P17301	K06481	ITGA2, CD49b	integrin alpha 2	ko04145	Phagosome	http://www.kegg.jp/kegg-bin/show_pathway?ko04145+K06481
P17301	K06481	ITGA2, CD49b	integrin alpha 2	ko04151	PI3K-Akt signaling pathway	http://www.kegg.jp/kegg-bin/show_pathway?ko04151+K06481
P17301	K06481	ITGA2, CD49b	integrin alpha 2	ko04510	Focal adhesion	http://www.kegg.jp/kegg-bin/show_pathway?ko04510+K06481
P17301	K06481	ITGA2, CD49b	integrin alpha 2	ko04512	ECM-receptor interaction	http://www.kegg.jp/kegg-bin/show_pathway?ko04512+K06481
P17301	K06481	ITGA2, CD49b	integrin alpha 2	ko04611	Platelet activation	http://www.kegg.jp/kegg-bin/show_pathway?ko04611+K06481
P17301	K06481	ITGA2, CD49b	integrin alpha 2	ko04640	Hematopoietic cell lineage	http://www.kegg.jp/kegg-bin/show_pathway?ko04640+K06481
P17301	K06481	ITGA2, CD49b	integrin alpha 2	ko04810	Regulation of actin cytoskeleton	http://www.kegg.jp/kegg-bin/show_pathway?ko04810+K06481
P17301	K06481	ITGA2, CD49b	integrin alpha 2	ko05165	Human papillomavirus infection	http://www.kegg.jp/kegg-bin/show_pathway?ko05165+K06481
P17301	K06481	ITGA2, CD49b	integrin alpha 2	ko05200	Pathways in cancer	http://www.kegg.jp/kegg-bin/show_pathway?ko05200+K06481
P17301	K06481	ITGA2, CD49b	integrin alpha 2	ko05205	Proteoglycans in cancer	http://www.kegg.jp/kegg-bin/show_pathway?ko05205+K06481
P17301	K06481	ITGA2, CD49b	integrin alpha 2	ko05222	Small cell lung cancer	http://www.kegg.jp/kegg-bin/show_pathway?ko05222+K06481
P17301	K06481	ITGA2, CD49b	integrin alpha 2	ko05410	Hypertrophic cardiomyopathy (HCM)	http://www.kegg.jp/kegg-bin/show_pathway?ko05410+K06481
P17301	K06481	ITGA2, CD49b	integrin alpha 2	ko05412	Arrhythmogenic right ventricular cardiomyopathy (ARVC)	http://www.kegg.jp/kegg-bin/show_pathway?ko05412+K06481
P17301	K06481	ITGA2, CD49b	integrin alpha 2	ko05414	Dilated cardiomyopathy (DCM)	http://www.kegg.jp/kegg-bin/show_pathway?ko05414+K06481
O00159	K10356	MYO1	myosin I
K7ER74
P00747	K01315	PLG	plasminogen [EC:3.4.21.7;]	ko04080	Neuroactive ligand-receptor interaction	http://www.kegg.jp/kegg-bin/show_pathway?ko04080+K01315
P00747	K01315	PLG	plasminogen [EC:3.4.21.7;]	ko04610	Complement and coagulation cascades	http://www.kegg.jp/kegg-bin/show_pathway?ko04610+K01315
P00747	K01315	PLG	plasminogen [EC:3.4.21.7;]	ko05150	Staphylococcus aureus infection	http://www.kegg.jp/kegg-bin/show_pathway?ko05150+K01315
P00747	K01315	PLG	plasminogen [EC:3.4.21.7;]	ko05164	Influenza A	http://www.kegg.jp/kegg-bin/show_pathway?ko05164+K01315
Q8WXV6
Q4V9L6
P50148	K04634	GNAQ	guanine nucleotide-binding protein G(q) subunit alpha	ko04015	Rap1 signaling pathway	http://www.kegg.jp/kegg-bin/show_pathway?ko04015+K04634
P50148	K04634	GNAQ	guanine nucleotide-binding protein G(q) subunit alpha	ko04020	Calcium signaling pathway	http://www.kegg.jp/kegg-bin/show_pathway?ko04020+K04634
P50148	K04634	GNAQ	guanine nucleotide-binding protein G(q) subunit alpha	ko04022	cGMP-PKG signaling pathway	http://www.kegg.jp/kegg-bin/show_pathway?ko04022+K04634
P50148	K04634	GNAQ	guanine nucleotide-binding protein G(q) subunit alpha	ko04071	Sphingolipid signaling pathway	http://www.kegg.jp/kegg-bin/show_pathway?ko04071+K04634
P50148	K04634	GNAQ	guanine nucleotide-binding protein G(q) subunit alpha	ko04261	Adrenergic signaling in cardiomyocytes	http://www.kegg.jp/kegg-bin/show_pathway?ko04261+K04634
P50148	K04634	GNAQ	guanine nucleotide-binding protein G(q) subunit alpha	ko04270	Vascular smooth muscle contraction	http://www.kegg.jp/kegg-bin/show_pathway?ko04270+K04634
P50148	K04634	GNAQ	guanine nucleotide-binding protein G(q) subunit alpha	ko04371	Apelin signaling pathway	http://www.kegg.jp/kegg-bin/show_pathway?ko04371+K04634
P50148	K04634	GNAQ	guanine nucleotide-binding protein G(q) subunit alpha	ko04540	Gap junction	http://www.kegg.jp/kegg-bin/show_pathway?ko04540+K04634
P50148	K04634	GNAQ	guanine nucleotide-binding protein G(q) subunit alpha	ko04611	Platelet activation	http://www.kegg.jp/kegg-bin/show_pathway?ko04611+K04634
P50148	K04634	GNAQ	guanine nucleotide-binding protein G(q) subunit alpha	ko04713	Circadian entrainment	http://www.kegg.jp/kegg-bin/show_pathway?ko04713+K04634
P50148	K04634	GNAQ	guanine nucleotide-binding protein G(q) subunit alpha	ko04720	Long-term potentiation	http://www.kegg.jp/kegg-bin/show_pathway?ko04720+K04634
P50148	K04634	GNAQ	guanine nucleotide-binding protein G(q) subunit alpha	ko04723	Retrograde endocannabinoid signaling	http://www.kegg.jp/kegg-bin/show_pathway?ko04723+K04634
P50148	K04634	GNAQ	guanine nucleotide-binding protein G(q) subunit alpha	ko04724	Glutamatergic synapse	http://www.kegg.jp/kegg-bin/show_pathway?ko04724+K04634
P50148	K04634	GNAQ	guanine nucleotide-binding protein G(q) subunit alpha	ko04725	Cholinergic synapse	http://www.kegg.jp/kegg-bin/show_pathway?ko04725+K04634
P50148	K04634	GNAQ	guanine nucleotide-binding protein G(q) subunit alpha	ko04726	Serotonergic synapse	http://www.kegg.jp/kegg-bin/show_pathway?ko04726+K04634
P50148	K04634	GNAQ	guanine nucleotide-binding protein G(q) subunit alpha	ko04728	Dopaminergic synapse	http://www.kegg.jp/kegg-bin/show_pathway?ko04728+K04634
P50148	K04634	GNAQ	guanine nucleotide-binding protein G(q) subunit alpha	ko04730	Long-term depression	http://www.kegg.jp/kegg-bin/show_pathway?ko04730+K04634
P50148	K04634	GNAQ	guanine nucleotide-binding protein G(q) subunit alpha	ko04745	Phototransduction - fly	http://www.kegg.jp/kegg-bin/show_pathway?ko04745+K04634
P50148	K04634	GNAQ	guanine nucleotide-binding protein G(q) subunit alpha	ko04750	Inflammatory mediator regulation of TRP channels	http://www.kegg.jp/kegg-bin/show_pathway?ko04750+K04634
P50148	K04634	GNAQ	guanine nucleotide-binding protein G(q) subunit alpha	ko04911	Insulin secretion	http://www.kegg.jp/kegg-bin/show_pathway?ko04911+K04634
P50148	K04634	GNAQ	guanine nucleotide-binding protein G(q) subunit alpha	ko04912	GnRH signaling pathway	http://www.kegg.jp/kegg-bin/show_pathway?ko04912+K04634
P50148	K04634	GNAQ	guanine nucleotide-binding protein G(q) subunit alpha	ko04915	Estrogen signaling pathway	http://www.kegg.jp/kegg-bin/show_pathway?ko04915+K04634
P50148	K04634	GNAQ	guanine nucleotide-binding protein G(q) subunit alpha	ko04916	Melanogenesis	http://www.kegg.jp/kegg-bin/show_pathway?ko04916+K04634
P50148	K04634	GNAQ	guanine nucleotide-binding protein G(q) subunit alpha	ko04918	Thyroid hormone synthesis	http://www.kegg.jp/kegg-bin/show_pathway?ko04918+K04634
P50148	K04634	GNAQ	guanine nucleotide-binding protein G(q) subunit alpha	ko04921	Oxytocin signaling pathway	http://www.kegg.jp/kegg-bin/show_pathway?ko04921+K04634
P50148	K04634	GNAQ	guanine nucleotide-binding protein G(q) subunit alpha	ko04922	Glucagon signaling pathway	http://www.kegg.jp/kegg-bin/show_pathway?ko04922+K04634
P50148	K04634	GNAQ	guanine nucleotide-binding protein G(q) subunit alpha	ko04924	Renin secretion	http://www.kegg.jp/kegg-bin/show_pathway?ko04924+K04634
P50148	K04634	GNAQ	guanine nucleotide-binding protein G(q) subunit alpha	ko04925	Aldosterone synthesis and secretion	http://www.kegg.jp/kegg-bin/show_pathway?ko04925+K04634
P50148	K04634	GNAQ	guanine nucleotide-binding protein G(q) subunit alpha	ko04961	Endocrine and other factor-regulated calcium reabsorption	http://www.kegg.jp/kegg-bin/show_pathway?ko04961+K04634
P50148	K04634	GNAQ	guanine nucleotide-binding protein G(q) subunit alpha	ko04970	Salivary secretion	http://www.kegg.jp/kegg-bin/show_pathway?ko04970+K04634
P50148	K04634	GNAQ	guanine nucleotide-binding protein G(q) subunit alpha	ko04971	Gastric acid secretion	http://www.kegg.jp/kegg-bin/show_pathway?ko04971+K04634
P50148	K04634	GNAQ	guanine nucleotide-binding protein G(q) subunit alpha	ko04972	Pancreatic secretion	http://www.kegg.jp/kegg-bin/show_pathway?ko04972+K04634
P50148	K04634	GNAQ	guanine nucleotide-binding protein G(q) subunit alpha	ko05010	Alzheimer's disease	http://www.kegg.jp/kegg-bin/show_pathway?ko05010+K04634
P50148	K04634	GNAQ	guanine nucleotide-binding protein G(q) subunit alpha	ko05016	Huntington's disease	http://www.kegg.jp/kegg-bin/show_pathway?ko05016+K04634
P50148	K04634	GNAQ	guanine nucleotide-binding protein G(q) subunit alpha	ko05142	Chagas disease (American trypanosomiasis)	http://www.kegg.jp/kegg-bin/show_pathway?ko05142+K04634
P50148	K04634	GNAQ	guanine nucleotide-binding protein G(q) subunit alpha	ko05143	African trypanosomiasis	http://www.kegg.jp/kegg-bin/show_pathway?ko05143+K04634
P50148	K04634	GNAQ	guanine nucleotide-binding protein G(q) subunit alpha	ko05146	Amoebiasis	http://www.kegg.jp/kegg-bin/show_pathway?ko05146+K04634
P50148	K04634	GNAQ	guanine nucleotide-binding protein G(q) subunit alpha	ko05200	Pathways in cancer	http://www.kegg.jp/kegg-bin/show_pathway?ko05200+K04634
Q13753	K06246	LAMC2	laminin, gamma 2	ko04151	PI3K-Akt signaling pathway	http://www.kegg.jp/kegg-bin/show_pathway?ko04151+K06246
Q13753	K06246	LAMC2	laminin, gamma 2	ko04510	Focal adhesion	http://www.kegg.jp/kegg-bin/show_pathway?ko04510+K06246
Q13753	K06246	LAMC2	laminin, gamma 2	ko04512	ECM-receptor interaction	http://www.kegg.jp/kegg-bin/show_pathway?ko04512+K06246
Q13753	K06246	LAMC2	laminin, gamma 2	ko05145	Toxoplasmosis	http://www.kegg.jp/kegg-bin/show_pathway?ko05145+K06246
Q13753	K06246	LAMC2	laminin, gamma 2	ko05146	Amoebiasis	http://www.kegg.jp/kegg-bin/show_pathway?ko05146+K06246
Q13753	K06246	LAMC2	laminin, gamma 2	ko05165	Human papillomavirus infection	http://www.kegg.jp/kegg-bin/show_pathway?ko05165+K06246
Q13753	K06246	LAMC2	laminin, gamma 2	ko05200	Pathways in cancer	http://www.kegg.jp/kegg-bin/show_pathway?ko05200+K06246
Q13753	K06246	LAMC2	laminin, gamma 2	ko05222	Small cell lung cancer	http://www.kegg.jp/kegg-bin/show_pathway?ko05222+K06246
B0AZM9	K05736	PAK7	p21-activated kinase 7 [EC:2.7.11.1;]	ko04012	ErbB signaling pathway	http://www.kegg.jp/kegg-bin/show_pathway?ko04012+K05736
B0AZM9	K05736	PAK7	p21-activated kinase 7 [EC:2.7.11.1;]	ko04014	Ras signaling pathway	http://www.kegg.jp/kegg-bin/show_pathway?ko04014+K05736
B0AZM9	K05736	PAK7	p21-activated kinase 7 [EC:2.7.11.1;]	ko04360	Axon guidance	http://www.kegg.jp/kegg-bin/show_pathway?ko04360+K05736
B0AZM9	K05736	PAK7	p21-activated kinase 7 [EC:2.7.11.1;]	ko04510	Focal adhesion	http://www.kegg.jp/kegg-bin/show_pathway?ko04510+K05736
B0AZM9	K05736	PAK7	p21-activated kinase 7 [EC:2.7.11.1;]	ko04660	T cell receptor signaling pathway	http://www.kegg.jp/kegg-bin/show_pathway?ko04660+K05736
B0AZM9	K05736	PAK7	p21-activated kinase 7 [EC:2.7.11.1;]	ko04810	Regulation of actin cytoskeleton	http://www.kegg.jp/kegg-bin/show_pathway?ko04810+K05736
B0AZM9	K05736	PAK7	p21-activated kinase 7 [EC:2.7.11.1;]	ko05211	Renal cell carcinoma	http://www.kegg.jp/kegg-bin/show_pathway?ko05211+K05736
Q92625	K21413	ANKS1	ankyrin repeat and SAM domain-containing protein 1
A0A087WUF6	K18497	FGF2	fibroblast growth factor 2	ko01521	EGFR tyrosine kinase inhibitor resistance	http://www.kegg.jp/kegg-bin/show_pathway?ko01521+K18497
A0A087WUF6	K18497	FGF2	fibroblast growth factor 2	ko04010	MAPK signaling pathway	http://www.kegg.jp/kegg-bin/show_pathway?ko04010+K18497
A0A087WUF6	K18497	FGF2	fibroblast growth factor 2	ko04014	Ras signaling pathway	http://www.kegg.jp/kegg-bin/show_pathway?ko04014+K18497
A0A087WUF6	K18497	FGF2	fibroblast growth factor 2	ko04015	Rap1 signaling pathway	http://www.kegg.jp/kegg-bin/show_pathway?ko04015+K18497
A0A087WUF6	K18497	FGF2	fibroblast growth factor 2	ko04151	PI3K-Akt signaling pathway	http://www.kegg.jp/kegg-bin/show_pathway?ko04151+K18497
A0A087WUF6	K18497	FGF2	fibroblast growth factor 2	ko04550	Signaling pathways regulating pluripotency of stem cells	http://www.kegg.jp/kegg-bin/show_pathway?ko04550+K18497
A0A087WUF6	K18497	FGF2	fibroblast growth factor 2	ko04810	Regulation of actin cytoskeleton	http://www.kegg.jp/kegg-bin/show_pathway?ko04810+K18497
A0A087WUF6	K18497	FGF2	fibroblast growth factor 2	ko05167	Kaposi's sarcoma-associated herpesvirus infection	http://www.kegg.jp/kegg-bin/show_pathway?ko05167+K18497
A0A087WUF6	K18497	FGF2	fibroblast growth factor 2	ko05200	Pathways in cancer	http://www.kegg.jp/kegg-bin/show_pathway?ko05200+K18497
A0A087WUF6	K18497	FGF2	fibroblast growth factor 2	ko05205	Proteoglycans in cancer	http://www.kegg.jp/kegg-bin/show_pathway?ko05205+K18497
A0A087WUF6	K18497	FGF2	fibroblast growth factor 2	ko05218	Melanoma	http://www.kegg.jp/kegg-bin/show_pathway?ko05218+K18497
A0A087WUF6	K18497	FGF2	fibroblast growth factor 2	ko05224	Breast cancer	http://www.kegg.jp/kegg-bin/show_pathway?ko05224+K18497
Q59FZ8
O95445
A0A090N8Z4
A0A024RBX1
P02749	K17305	APOH, B2G1	beta-2-glycoprotein 1
A0A087X1U0	K01340	E3.4.21.59	tryptase [EC:3.4.21.59;]
O95171
B7Z5W1	K06089	F11R, JAM1, CD321	junctional adhesion molecule 1	ko04514	Cell adhesion molecules (CAMs)	http://www.kegg.jp/kegg-bin/show_pathway?ko04514+K06089
B7Z5W1	K06089	F11R, JAM1, CD321	junctional adhesion molecule 1	ko04530	Tight junction	http://www.kegg.jp/kegg-bin/show_pathway?ko04530+K06089
B7Z5W1	K06089	F11R, JAM1, CD321	junctional adhesion molecule 1	ko04670	Leukocyte transendothelial migration	http://www.kegg.jp/kegg-bin/show_pathway?ko04670+K06089
B7Z5W1	K06089	F11R, JAM1, CD321	junctional adhesion molecule 1	ko05120	Epithelial cell signaling in Helicobacter pylori infection	http://www.kegg.jp/kegg-bin/show_pathway?ko05120+K06089
B3VL05	K13823	HBB	hemoglobin subunit beta	ko05143	African trypanosomiasis	http://www.kegg.jp/kegg-bin/show_pathway?ko05143+K13823
B3VL05	K13823	HBB	hemoglobin subunit beta	ko05144	Malaria	http://www.kegg.jp/kegg-bin/show_pathway?ko05144+K13823
P02743
A0A0G2JMH6	K06752	MHC2	major histocompatibility complex, class II	ko04145	Phagosome	http://www.kegg.jp/kegg-bin/show_pathway?ko04145+K06752
A0A0G2JMH6	K06752	MHC2	major histocompatibility complex, class II	ko04514	Cell adhesion molecules (CAMs)	http://www.kegg.jp/kegg-bin/show_pathway?ko04514+K06752
A0A0G2JMH6	K06752	MHC2	major histocompatibility complex, class II	ko04612	Antigen processing and presentation	http://www.kegg.jp/kegg-bin/show_pathway?ko04612+K06752
A0A0G2JMH6	K06752	MHC2	major histocompatibility complex, class II	ko04640	Hematopoietic cell lineage	http://www.kegg.jp/kegg-bin/show_pathway?ko04640+K06752
A0A0G2JMH6	K06752	MHC2	major histocompatibility complex, class II	ko04658	Th1 and Th2 cell differentiation	http://www.kegg.jp/kegg-bin/show_pathway?ko04658+K06752
A0A0G2JMH6	K06752	MHC2	major histocompatibility complex, class II	ko04659	Th17 cell differentiation	http://www.kegg.jp/kegg-bin/show_pathway?ko04659+K06752
A0A0G2JMH6	K06752	MHC2	major histocompatibility complex, class II	ko04672	Intestinal immune network for IgA production	http://www.kegg.jp/kegg-bin/show_pathway?ko04672+K06752
A0A0G2JMH6	K06752	MHC2	major histocompatibility complex, class II	ko04940	Type I diabetes mellitus	http://www.kegg.jp/kegg-bin/show_pathway?ko04940+K06752
A0A0G2JMH6	K06752	MHC2	major histocompatibility complex, class II	ko05140	Leishmaniasis	http://www.kegg.jp/kegg-bin/show_pathway?ko05140+K06752
A0A0G2JMH6	K06752	MHC2	major histocompatibility complex, class II	ko05145	Toxoplasmosis	http://www.kegg.jp/kegg-bin/show_pathway?ko05145+K06752
A0A0G2JMH6	K06752	MHC2	major histocompatibility complex, class II	ko05150	Staphylococcus aureus infection	http://www.kegg.jp/kegg-bin/show_pathway?ko05150+K06752
A0A0G2JMH6	K06752	MHC2	major histocompatibility complex, class II	ko05152	Tuberculosis	http://www.kegg.jp/kegg-bin/show_pathway?ko05152+K06752
A0A0G2JMH6	K06752	MHC2	major histocompatibility complex, class II	ko05164	Influenza A	http://www.kegg.jp/kegg-bin/show_pathway?ko05164+K06752
A0A0G2JMH6	K06752	MHC2	major histocompatibility complex, class II	ko05166	HTLV-I infection	http://www.kegg.jp/kegg-bin/show_pathway?ko05166+K06752
A0A0G2JMH6	K06752	MHC2	major histocompatibility complex, class II	ko05168	Herpes simplex infection	http://www.kegg.jp/kegg-bin/show_pathway?ko05168+K06752
A0A0G2JMH6	K06752	MHC2	major histocompatibility complex, class II	ko05310	Asthma	http://www.kegg.jp/kegg-bin/show_pathway?ko05310+K06752
A0A0G2JMH6	K06752	MHC2	major histocompatibility complex, class II	ko05320	Autoimmune thyroid disease	http://www.kegg.jp/kegg-bin/show_pathway?ko05320+K06752
A0A0G2JMH6	K06752	MHC2	major histocompatibility complex, class II	ko05321	Inflammatory bowel disease (IBD)	http://www.kegg.jp/kegg-bin/show_pathway?ko05321+K06752
A0A0G2JMH6	K06752	MHC2	major histocompatibility complex, class II	ko05322	Systemic lupus erythematosus	http://www.kegg.jp/kegg-bin/show_pathway?ko05322+K06752
A0A0G2JMH6	K06752	MHC2	major histocompatibility complex, class II	ko05323	Rheumatoid arthritis	http://www.kegg.jp/kegg-bin/show_pathway?ko05323+K06752
A0A0G2JMH6	K06752	MHC2	major histocompatibility complex, class II	ko05330	Allograft rejection	http://www.kegg.jp/kegg-bin/show_pathway?ko05330+K06752
A0A0G2JMH6	K06752	MHC2	major histocompatibility complex, class II	ko05332	Graft-versus-host disease	http://www.kegg.jp/kegg-bin/show_pathway?ko05332+K06752
A0A0G2JMH6	K06752	MHC2	major histocompatibility complex, class II	ko05416	Viral myocarditis	http://www.kegg.jp/kegg-bin/show_pathway?ko05416+K06752
Q5TBU5	K21408	ADIRF	adipogenesis regulatory factor
P11233	K07834	RALA	Ras-related protein Ral-A	ko04014	Ras signaling pathway	http://www.kegg.jp/kegg-bin/show_pathway?ko04014+K07834
P11233	K07834	RALA	Ras-related protein Ral-A	ko04015	Rap1 signaling pathway	http://www.kegg.jp/kegg-bin/show_pathway?ko04015+K07834
P11233	K07834	RALA	Ras-related protein Ral-A	ko04072	Phospholipase D signaling pathway	http://www.kegg.jp/kegg-bin/show_pathway?ko04072+K07834
P11233	K07834	RALA	Ras-related protein Ral-A	ko05200	Pathways in cancer	http://www.kegg.jp/kegg-bin/show_pathway?ko05200+K07834
P11233	K07834	RALA	Ras-related protein Ral-A	ko05210	Colorectal cancer	http://www.kegg.jp/kegg-bin/show_pathway?ko05210+K07834
P11233	K07834	RALA	Ras-related protein Ral-A	ko05212	Pancreatic cancer	http://www.kegg.jp/kegg-bin/show_pathway?ko05212+K07834
Q5TEC6	K11253	H3	histone H3	ko05034	Alcoholism	http://www.kegg.jp/kegg-bin/show_pathway?ko05034+K11253
Q5TEC6	K11253	H3	histone H3	ko05202	Transcriptional misregulation in cancer	http://www.kegg.jp/kegg-bin/show_pathway?ko05202+K11253
Q5TEC6	K11253	H3	histone H3	ko05322	Systemic lupus erythematosus	http://www.kegg.jp/kegg-bin/show_pathway?ko05322+K11253
H7BY55	K04006	DAF, CD55	decay accelerating factor	ko04610	Complement and coagulation cascades	http://www.kegg.jp/kegg-bin/show_pathway?ko04610+K04006
H7BY55	K04006	DAF, CD55	decay accelerating factor	ko04640	Hematopoietic cell lineage	http://www.kegg.jp/kegg-bin/show_pathway?ko04640+K04006
H7BY55	K04006	DAF, CD55	decay accelerating factor	ko05416	Viral myocarditis	http://www.kegg.jp/kegg-bin/show_pathway?ko05416+K04006
Q6IAQ2	K00236	SDHC, SDH3	succinate dehydrogenase (ubiquinone) cytochrome b560 subunit	ko00020	Citrate cycle (TCA cycle)	http://www.kegg.jp/kegg-bin/show_pathway?ko00020+K00236
Q6IAQ2	K00236	SDHC, SDH3	succinate dehydrogenase (ubiquinone) cytochrome b560 subunit	ko00190	Oxidative phosphorylation	http://www.kegg.jp/kegg-bin/show_pathway?ko00190+K00236
Q6IAQ2	K00236	SDHC, SDH3	succinate dehydrogenase (ubiquinone) cytochrome b560 subunit	ko01200	Carbon metabolism	http://www.kegg.jp/kegg-bin/show_pathway?ko01200+K00236
Q6IAQ2	K00236	SDHC, SDH3	succinate dehydrogenase (ubiquinone) cytochrome b560 subunit	ko04932	Non-alcoholic fatty liver disease (NAFLD)	http://www.kegg.jp/kegg-bin/show_pathway?ko04932+K00236
Q6IAQ2	K00236	SDHC, SDH3	succinate dehydrogenase (ubiquinone) cytochrome b560 subunit	ko05010	Alzheimer's disease	http://www.kegg.jp/kegg-bin/show_pathway?ko05010+K00236
Q6IAQ2	K00236	SDHC, SDH3	succinate dehydrogenase (ubiquinone) cytochrome b560 subunit	ko05012	Parkinson's disease	http://www.kegg.jp/kegg-bin/show_pathway?ko05012+K00236
Q6IAQ2	K00236	SDHC, SDH3	succinate dehydrogenase (ubiquinone) cytochrome b560 subunit	ko05016	Huntington's disease	http://www.kegg.jp/kegg-bin/show_pathway?ko05016+K00236
P02462	K06237	COL4A	collagen, type IV, alpha	ko04151	PI3K-Akt signaling pathway	http://www.kegg.jp/kegg-bin/show_pathway?ko04151+K06237
P02462	K06237	COL4A	collagen, type IV, alpha	ko04510	Focal adhesion	http://www.kegg.jp/kegg-bin/show_pathway?ko04510+K06237
P02462	K06237	COL4A	collagen, type IV, alpha	ko04512	ECM-receptor interaction	http://www.kegg.jp/kegg-bin/show_pathway?ko04512+K06237
P02462	K06237	COL4A	collagen, type IV, alpha	ko04933	AGE-RAGE signaling pathway in diabetic complications	http://www.kegg.jp/kegg-bin/show_pathway?ko04933+K06237
P02462	K06237	COL4A	collagen, type IV, alpha	ko04974	Protein digestion and absorption	http://www.kegg.jp/kegg-bin/show_pathway?ko04974+K06237
P02462	K06237	COL4A	collagen, type IV, alpha	ko05146	Amoebiasis	http://www.kegg.jp/kegg-bin/show_pathway?ko05146+K06237
P02462	K06237	COL4A	collagen, type IV, alpha	ko05165	Human papillomavirus infection	http://www.kegg.jp/kegg-bin/show_pathway?ko05165+K06237
P02462	K06237	COL4A	collagen, type IV, alpha	ko05200	Pathways in cancer	http://www.kegg.jp/kegg-bin/show_pathway?ko05200+K06237
P02462	K06237	COL4A	collagen, type IV, alpha	ko05222	Small cell lung cancer	http://www.kegg.jp/kegg-bin/show_pathway?ko05222+K06237
O15230	K06240	LAMA3_5	laminin, alpha 3/5	ko04151	PI3K-Akt signaling pathway	http://www.kegg.jp/kegg-bin/show_pathway?ko04151+K06240
O15230	K06240	LAMA3_5	laminin, alpha 3/5	ko04510	Focal adhesion	http://www.kegg.jp/kegg-bin/show_pathway?ko04510+K06240
O15230	K06240	LAMA3_5	laminin, alpha 3/5	ko04512	ECM-receptor interaction	http://www.kegg.jp/kegg-bin/show_pathway?ko04512+K06240
O15230	K06240	LAMA3_5	laminin, alpha 3/5	ko05145	Toxoplasmosis	http://www.kegg.jp/kegg-bin/show_pathway?ko05145+K06240
O15230	K06240	LAMA3_5	laminin, alpha 3/5	ko05146	Amoebiasis	http://www.kegg.jp/kegg-bin/show_pathway?ko05146+K06240
O15230	K06240	LAMA3_5	laminin, alpha 3/5	ko05165	Human papillomavirus infection	http://www.kegg.jp/kegg-bin/show_pathway?ko05165+K06240
O15230	K06240	LAMA3_5	laminin, alpha 3/5	ko05200	Pathways in cancer	http://www.kegg.jp/kegg-bin/show_pathway?ko05200+K06240
O15230	K06240	LAMA3_5	laminin, alpha 3/5	ko05222	Small cell lung cancer	http://www.kegg.jp/kegg-bin/show_pathway?ko05222+K06240
P08514	K06476	ITGA2B, CD41	integrin alpha 2B	ko04015	Rap1 signaling pathway	http://www.kegg.jp/kegg-bin/show_pathway?ko04015+K06476
P08514	K06476	ITGA2B, CD41	integrin alpha 2B	ko04151	PI3K-Akt signaling pathway	http://www.kegg.jp/kegg-bin/show_pathway?ko04151+K06476
P08514	K06476	ITGA2B, CD41	integrin alpha 2B	ko04510	Focal adhesion	http://www.kegg.jp/kegg-bin/show_pathway?ko04510+K06476
P08514	K06476	ITGA2B, CD41	integrin alpha 2B	ko04512	ECM-receptor interaction	http://www.kegg.jp/kegg-bin/show_pathway?ko04512+K06476
P08514	K06476	ITGA2B, CD41	integrin alpha 2B	ko04611	Platelet activation	http://www.kegg.jp/kegg-bin/show_pathway?ko04611+K06476
P08514	K06476	ITGA2B, CD41	integrin alpha 2B	ko04640	Hematopoietic cell lineage	http://www.kegg.jp/kegg-bin/show_pathway?ko04640+K06476
P08514	K06476	ITGA2B, CD41	integrin alpha 2B	ko04810	Regulation of actin cytoskeleton	http://www.kegg.jp/kegg-bin/show_pathway?ko04810+K06476
P08514	K06476	ITGA2B, CD41	integrin alpha 2B	ko05165	Human papillomavirus infection	http://www.kegg.jp/kegg-bin/show_pathway?ko05165+K06476
P08514	K06476	ITGA2B, CD41	integrin alpha 2B	ko05200	Pathways in cancer	http://www.kegg.jp/kegg-bin/show_pathway?ko05200+K06476
P08514	K06476	ITGA2B, CD41	integrin alpha 2B	ko05222	Small cell lung cancer	http://www.kegg.jp/kegg-bin/show_pathway?ko05222+K06476
P08514	K06476	ITGA2B, CD41	integrin alpha 2B	ko05410	Hypertrophic cardiomyopathy (HCM)	http://www.kegg.jp/kegg-bin/show_pathway?ko05410+K06476
P08514	K06476	ITGA2B, CD41	integrin alpha 2B	ko05412	Arrhythmogenic right ventricular cardiomyopathy (ARVC)	http://www.kegg.jp/kegg-bin/show_pathway?ko05412+K06476
P08514	K06476	ITGA2B, CD41	integrin alpha 2B	ko05414	Dilated cardiomyopathy (DCM)	http://www.kegg.jp/kegg-bin/show_pathway?ko05414+K06476
P08514	K06476	ITGA2B, CD41	integrin alpha 2B	ko05418	Fluid shear stress and atherosclerosis	http://www.kegg.jp/kegg-bin/show_pathway?ko05418+K06476
B7Z9B1	K06808	CDH13	cadherin 13, H-cadherin
A8K7E0	K08118	BGN	biglycan
P60903	K17274	S100A10	calpactin-1 light chain
A0A0S2Z3R6	K06244	LAMB3	laminin, beta 3	ko04151	PI3K-Akt signaling pathway	http://www.kegg.jp/kegg-bin/show_pathway?ko04151+K06244
A0A0S2Z3R6	K06244	LAMB3	laminin, beta 3	ko04510	Focal adhesion	http://www.kegg.jp/kegg-bin/show_pathway?ko04510+K06244
A0A0S2Z3R6	K06244	LAMB3	laminin, beta 3	ko04512	ECM-receptor interaction	http://www.kegg.jp/kegg-bin/show_pathway?ko04512+K06244
A0A0S2Z3R6	K06244	LAMB3	laminin, beta 3	ko05145	Toxoplasmosis	http://www.kegg.jp/kegg-bin/show_pathway?ko05145+K06244
A0A0S2Z3R6	K06244	LAMB3	laminin, beta 3	ko05146	Amoebiasis	http://www.kegg.jp/kegg-bin/show_pathway?ko05146+K06244
A0A0S2Z3R6	K06244	LAMB3	laminin, beta 3	ko05165	Human papillomavirus infection	http://www.kegg.jp/kegg-bin/show_pathway?ko05165+K06244
A0A0S2Z3R6	K06244	LAMB3	laminin, beta 3	ko05200	Pathways in cancer	http://www.kegg.jp/kegg-bin/show_pathway?ko05200+K06244
A0A0S2Z3R6	K06244	LAMB3	laminin, beta 3	ko05222	Small cell lung cancer	http://www.kegg.jp/kegg-bin/show_pathway?ko05222+K06244
V9HVY1	K03904	FGB	fibrinogen beta chain	ko04610	Complement and coagulation cascades	http://www.kegg.jp/kegg-bin/show_pathway?ko04610+K03904
V9HVY1	K03904	FGB	fibrinogen beta chain	ko04611	Platelet activation	http://www.kegg.jp/kegg-bin/show_pathway?ko04611+K03904
Q13813	K06114	SPTA	spectrin alpha	ko04210	Apoptosis	http://www.kegg.jp/kegg-bin/show_pathway?ko04210+K06114
C7EXL7	K06751	MHC1	major histocompatibility complex, class I	ko04144	Endocytosis	http://www.kegg.jp/kegg-bin/show_pathway?ko04144+K06751
C7EXL7	K06751	MHC1	major histocompatibility complex, class I	ko04145	Phagosome	http://www.kegg.jp/kegg-bin/show_pathway?ko04145+K06751
C7EXL7	K06751	MHC1	major histocompatibility complex, class I	ko04218	Cellular senescence	http://www.kegg.jp/kegg-bin/show_pathway?ko04218+K06751
C7EXL7	K06751	MHC1	major histocompatibility complex, class I	ko04514	Cell adhesion molecules (CAMs)	http://www.kegg.jp/kegg-bin/show_pathway?ko04514+K06751
C7EXL7	K06751	MHC1	major histocompatibility complex, class I	ko04612	Antigen processing and presentation	http://www.kegg.jp/kegg-bin/show_pathway?ko04612+K06751
C7EXL7	K06751	MHC1	major histocompatibility complex, class I	ko04650	Natural killer cell mediated cytotoxicity	http://www.kegg.jp/kegg-bin/show_pathway?ko04650+K06751
C7EXL7	K06751	MHC1	major histocompatibility complex, class I	ko04940	Type I diabetes mellitus	http://www.kegg.jp/kegg-bin/show_pathway?ko04940+K06751
C7EXL7	K06751	MHC1	major histocompatibility complex, class I	ko05165	Human papillomavirus infection	http://www.kegg.jp/kegg-bin/show_pathway?ko05165+K06751
C7EXL7	K06751	MHC1	major histocompatibility complex, class I	ko05166	HTLV-I infection	http://www.kegg.jp/kegg-bin/show_pathway?ko05166+K06751
C7EXL7	K06751	MHC1	major histocompatibility complex, class I	ko05167	Kaposi's sarcoma-associated herpesvirus infection	http://www.kegg.jp/kegg-bin/show_pathway?ko05167+K06751
C7EXL7	K06751	MHC1	major histocompatibility complex, class I	ko05168	Herpes simplex infection	http://www.kegg.jp/kegg-bin/show_pathway?ko05168+K06751
C7EXL7	K06751	MHC1	major histocompatibility complex, class I	ko05169	Epstein-Barr virus infection	http://www.kegg.jp/kegg-bin/show_pathway?ko05169+K06751
C7EXL7	K06751	MHC1	major histocompatibility complex, class I	ko05203	Viral carcinogenesis	http://www.kegg.jp/kegg-bin/show_pathway?ko05203+K06751
C7EXL7	K06751	MHC1	major histocompatibility complex, class I	ko05320	Autoimmune thyroid disease	http://www.kegg.jp/kegg-bin/show_pathway?ko05320+K06751
C7EXL7	K06751	MHC1	major histocompatibility complex, class I	ko05330	Allograft rejection	http://www.kegg.jp/kegg-bin/show_pathway?ko05330+K06751
C7EXL7	K06751	MHC1	major histocompatibility complex, class I	ko05332	Graft-versus-host disease	http://www.kegg.jp/kegg-bin/show_pathway?ko05332+K06751
C7EXL7	K06751	MHC1	major histocompatibility complex, class I	ko05416	Viral myocarditis	http://www.kegg.jp/kegg-bin/show_pathway?ko05416+K06751
Q9H1C7
Q9H8L6
O00468	K06254	AGRN	agrin	ko04512	ECM-receptor interaction	http://www.kegg.jp/kegg-bin/show_pathway?ko04512+K06254
B0YJ32	K06240	LAMA3_5	laminin, alpha 3/5	ko04151	PI3K-Akt signaling pathway	http://www.kegg.jp/kegg-bin/show_pathway?ko04151+K06240
B0YJ32	K06240	LAMA3_5	laminin, alpha 3/5	ko04510	Focal adhesion	http://www.kegg.jp/kegg-bin/show_pathway?ko04510+K06240
B0YJ32	K06240	LAMA3_5	laminin, alpha 3/5	ko04512	ECM-receptor interaction	http://www.kegg.jp/kegg-bin/show_pathway?ko04512+K06240
B0YJ32	K06240	LAMA3_5	laminin, alpha 3/5	ko05145	Toxoplasmosis	http://www.kegg.jp/kegg-bin/show_pathway?ko05145+K06240
B0YJ32	K06240	LAMA3_5	laminin, alpha 3/5	ko05146	Amoebiasis	http://www.kegg.jp/kegg-bin/show_pathway?ko05146+K06240
B0YJ32	K06240	LAMA3_5	laminin, alpha 3/5	ko05165	Human papillomavirus infection	http://www.kegg.jp/kegg-bin/show_pathway?ko05165+K06240
B0YJ32	K06240	LAMA3_5	laminin, alpha 3/5	ko05200	Pathways in cancer	http://www.kegg.jp/kegg-bin/show_pathway?ko05200+K06240
B0YJ32	K06240	LAMA3_5	laminin, alpha 3/5	ko05222	Small cell lung cancer	http://www.kegg.jp/kegg-bin/show_pathway?ko05222+K06240
F5H265	K08770	UBC	ubiquitin C	ko03320	PPAR signaling pathway	http://www.kegg.jp/kegg-bin/show_pathway?ko03320+K08770
P02671	K03903	FGA	fibrinogen alpha chain	ko04610	Complement and coagulation cascades	http://www.kegg.jp/kegg-bin/show_pathway?ko04610+K03903
P02671	K03903	FGA	fibrinogen alpha chain	ko04611	Platelet activation	http://www.kegg.jp/kegg-bin/show_pathway?ko04611+K03903
Q5IWS5	K17527	ITLN	intelectin
Q03591
A0A140VJM0	K06482	ITGA3, CD49c	integrin alpha 3	ko04151	PI3K-Akt signaling pathway	http://www.kegg.jp/kegg-bin/show_pathway?ko04151+K06482
A0A140VJM0	K06482	ITGA3, CD49c	integrin alpha 3	ko04510	Focal adhesion	http://www.kegg.jp/kegg-bin/show_pathway?ko04510+K06482
A0A140VJM0	K06482	ITGA3, CD49c	integrin alpha 3	ko04512	ECM-receptor interaction	http://www.kegg.jp/kegg-bin/show_pathway?ko04512+K06482
A0A140VJM0	K06482	ITGA3, CD49c	integrin alpha 3	ko04640	Hematopoietic cell lineage	http://www.kegg.jp/kegg-bin/show_pathway?ko04640+K06482
A0A140VJM0	K06482	ITGA3, CD49c	integrin alpha 3	ko04810	Regulation of actin cytoskeleton	http://www.kegg.jp/kegg-bin/show_pathway?ko04810+K06482
A0A140VJM0	K06482	ITGA3, CD49c	integrin alpha 3	ko05165	Human papillomavirus infection	http://www.kegg.jp/kegg-bin/show_pathway?ko05165+K06482
A0A140VJM0	K06482	ITGA3, CD49c	integrin alpha 3	ko05200	Pathways in cancer	http://www.kegg.jp/kegg-bin/show_pathway?ko05200+K06482
A0A140VJM0	K06482	ITGA3, CD49c	integrin alpha 3	ko05222	Small cell lung cancer	http://www.kegg.jp/kegg-bin/show_pathway?ko05222+K06482
A0A140VJM0	K06482	ITGA3, CD49c	integrin alpha 3	ko05410	Hypertrophic cardiomyopathy (HCM)	http://www.kegg.jp/kegg-bin/show_pathway?ko05410+K06482
A0A140VJM0	K06482	ITGA3, CD49c	integrin alpha 3	ko05412	Arrhythmogenic right ventricular cardiomyopathy (ARVC)	http://www.kegg.jp/kegg-bin/show_pathway?ko05412+K06482
A0A140VJM0	K06482	ITGA3, CD49c	integrin alpha 3	ko05414	Dilated cardiomyopathy (DCM)	http://www.kegg.jp/kegg-bin/show_pathway?ko05414+K06482
A8K2W3
A8K0N4
B4DL31	K06751	MHC1	major histocompatibility complex, class I	ko04144	Endocytosis	http://www.kegg.jp/kegg-bin/show_pathway?ko04144+K06751
B4DL31	K06751	MHC1	major histocompatibility complex, class I	ko04145	Phagosome	http://www.kegg.jp/kegg-bin/show_pathway?ko04145+K06751
B4DL31	K06751	MHC1	major histocompatibility complex, class I	ko04218	Cellular senescence	http://www.kegg.jp/kegg-bin/show_pathway?ko04218+K06751
B4DL31	K06751	MHC1	major histocompatibility complex, class I	ko04514	Cell adhesion molecules (CAMs)	http://www.kegg.jp/kegg-bin/show_pathway?ko04514+K06751
B4DL31	K06751	MHC1	major histocompatibility complex, class I	ko04612	Antigen processing and presentation	http://www.kegg.jp/kegg-bin/show_pathway?ko04612+K06751
B4DL31	K06751	MHC1	major histocompatibility complex, class I	ko04650	Natural killer cell mediated cytotoxicity	http://www.kegg.jp/kegg-bin/show_pathway?ko04650+K06751
B4DL31	K06751	MHC1	major histocompatibility complex, class I	ko04940	Type I diabetes mellitus	http://www.kegg.jp/kegg-bin/show_pathway?ko04940+K06751
B4DL31	K06751	MHC1	major histocompatibility complex, class I	ko05165	Human papillomavirus infection	http://www.kegg.jp/kegg-bin/show_pathway?ko05165+K06751
B4DL31	K06751	MHC1	major histocompatibility complex, class I	ko05166	HTLV-I infection	http://www.kegg.jp/kegg-bin/show_pathway?ko05166+K06751
B4DL31	K06751	MHC1	major histocompatibility complex, class I	ko05167	Kaposi's sarcoma-associated herpesvirus infection	http://www.kegg.jp/kegg-bin/show_pathway?ko05167+K06751
B4DL31	K06751	MHC1	major histocompatibility complex, class I	ko05168	Herpes simplex infection	http://www.kegg.jp/kegg-bin/show_pathway?ko05168+K06751
B4DL31	K06751	MHC1	major histocompatibility complex, class I	ko05169	Epstein-Barr virus infection	http://www.kegg.jp/kegg-bin/show_pathway?ko05169+K06751
B4DL31	K06751	MHC1	major histocompatibility complex, class I	ko05203	Viral carcinogenesis	http://www.kegg.jp/kegg-bin/show_pathway?ko05203+K06751
B4DL31	K06751	MHC1	major histocompatibility complex, class I	ko05320	Autoimmune thyroid disease	http://www.kegg.jp/kegg-bin/show_pathway?ko05320+K06751
B4DL31	K06751	MHC1	major histocompatibility complex, class I	ko05330	Allograft rejection	http://www.kegg.jp/kegg-bin/show_pathway?ko05330+K06751
B4DL31	K06751	MHC1	major histocompatibility complex, class I	ko05332	Graft-versus-host disease	http://www.kegg.jp/kegg-bin/show_pathway?ko05332+K06751
B4DL31	K06751	MHC1	major histocompatibility complex, class I	ko05416	Viral myocarditis	http://www.kegg.jp/kegg-bin/show_pathway?ko05416+K06751
Q6UXG8	K06712	BTN, CD277	butyrophilin
Q5BKZ8
Q9BUM6	K06238	COL6A	collagen, type VI, alpha	ko04151	PI3K-Akt signaling pathway	http://www.kegg.jp/kegg-bin/show_pathway?ko04151+K06238
Q9BUM6	K06238	COL6A	collagen, type VI, alpha	ko04510	Focal adhesion	http://www.kegg.jp/kegg-bin/show_pathway?ko04510+K06238
Q9BUM6	K06238	COL6A	collagen, type VI, alpha	ko04512	ECM-receptor interaction	http://www.kegg.jp/kegg-bin/show_pathway?ko04512+K06238
Q9BUM6	K06238	COL6A	collagen, type VI, alpha	ko04974	Protein digestion and absorption	http://www.kegg.jp/kegg-bin/show_pathway?ko04974+K06238
Q9BUM6	K06238	COL6A	collagen, type VI, alpha	ko05165	Human papillomavirus infection	http://www.kegg.jp/kegg-bin/show_pathway?ko05165+K06238
P51636	K12958	CAV2	caveolin 2	ko04144	Endocytosis	http://www.kegg.jp/kegg-bin/show_pathway?ko04144+K12958
P51636	K12958	CAV2	caveolin 2	ko04510	Focal adhesion	http://www.kegg.jp/kegg-bin/show_pathway?ko04510+K12958
P51636	K12958	CAV2	caveolin 2	ko05100	Bacterial invasion of epithelial cells	http://www.kegg.jp/kegg-bin/show_pathway?ko05100+K12958
P51636	K12958	CAV2	caveolin 2	ko05205	Proteoglycans in cancer	http://www.kegg.jp/kegg-bin/show_pathway?ko05205+K12958
P51636	K12958	CAV2	caveolin 2	ko05418	Fluid shear stress and atherosclerosis	http://www.kegg.jp/kegg-bin/show_pathway?ko05418+K12958
W0Z7M9
Q9NRN5
P19075	K17349	TSPAN8	tetraspanin-8
P12821	K01283	ACE, CD143	peptidyl-dipeptidase A [EC:3.4.15.1;]	ko04614	Renin-angiotensin system	http://www.kegg.jp/kegg-bin/show_pathway?ko04614+K01283
P12821	K01283	ACE, CD143	peptidyl-dipeptidase A [EC:3.4.15.1;]	ko04924	Renin secretion	http://www.kegg.jp/kegg-bin/show_pathway?ko04924+K01283
P12821	K01283	ACE, CD143	peptidyl-dipeptidase A [EC:3.4.15.1;]	ko05142	Chagas disease (American trypanosomiasis)	http://www.kegg.jp/kegg-bin/show_pathway?ko05142+K01283
P12821	K01283	ACE, CD143	peptidyl-dipeptidase A [EC:3.4.15.1;]	ko05410	Hypertrophic cardiomyopathy (HCM)	http://www.kegg.jp/kegg-bin/show_pathway?ko05410+K01283
Q7Z528	K18264	ITM2B	integral membrane protein 2B
A0A0K3AYW4	K06752	MHC2	major histocompatibility complex, class II	ko04145	Phagosome	http://www.kegg.jp/kegg-bin/show_pathway?ko04145+K06752
A0A0K3AYW4	K06752	MHC2	major histocompatibility complex, class II	ko04514	Cell adhesion molecules (CAMs)	http://www.kegg.jp/kegg-bin/show_pathway?ko04514+K06752
A0A0K3AYW4	K06752	MHC2	major histocompatibility complex, class II	ko04612	Antigen processing and presentation	http://www.kegg.jp/kegg-bin/show_pathway?ko04612+K06752
A0A0K3AYW4	K06752	MHC2	major histocompatibility complex, class II	ko04640	Hematopoietic cell lineage	http://www.kegg.jp/kegg-bin/show_pathway?ko04640+K06752
A0A0K3AYW4	K06752	MHC2	major histocompatibility complex, class II	ko04658	Th1 and Th2 cell differentiation	http://www.kegg.jp/kegg-bin/show_pathway?ko04658+K06752
A0A0K3AYW4	K06752	MHC2	major histocompatibility complex, class II	ko04659	Th17 cell differentiation	http://www.kegg.jp/kegg-bin/show_pathway?ko04659+K06752
A0A0K3AYW4	K06752	MHC2	major histocompatibility complex, class II	ko04672	Intestinal immune network for IgA production	http://www.kegg.jp/kegg-bin/show_pathway?ko04672+K06752
A0A0K3AYW4	K06752	MHC2	major histocompatibility complex, class II	ko04940	Type I diabetes mellitus	http://www.kegg.jp/kegg-bin/show_pathway?ko04940+K06752
A0A0K3AYW4	K06752	MHC2	major histocompatibility complex, class II	ko05140	Leishmaniasis	http://www.kegg.jp/kegg-bin/show_pathway?ko05140+K06752
A0A0K3AYW4	K06752	MHC2	major histocompatibility complex, class II	ko05145	Toxoplasmosis	http://www.kegg.jp/kegg-bin/show_pathway?ko05145+K06752
A0A0K3AYW4	K06752	MHC2	major histocompatibility complex, class II	ko05150	Staphylococcus aureus infection	http://www.kegg.jp/kegg-bin/show_pathway?ko05150+K06752
A0A0K3AYW4	K06752	MHC2	major histocompatibility complex, class II	ko05152	Tuberculosis	http://www.kegg.jp/kegg-bin/show_pathway?ko05152+K06752
A0A0K3AYW4	K06752	MHC2	major histocompatibility complex, class II	ko05164	Influenza A	http://www.kegg.jp/kegg-bin/show_pathway?ko05164+K06752
A0A0K3AYW4	K06752	MHC2	major histocompatibility complex, class II	ko05166	HTLV-I infection	http://www.kegg.jp/kegg-bin/show_pathway?ko05166+K06752
A0A0K3AYW4	K06752	MHC2	major histocompatibility complex, class II	ko05168	Herpes simplex infection	http://www.kegg.jp/kegg-bin/show_pathway?ko05168+K06752
A0A0K3AYW4	K06752	MHC2	major histocompatibility complex, class II	ko05310	Asthma	http://www.kegg.jp/kegg-bin/show_pathway?ko05310+K06752
A0A0K3AYW4	K06752	MHC2	major histocompatibility complex, class II	ko05320	Autoimmune thyroid disease	http://www.kegg.jp/kegg-bin/show_pathway?ko05320+K06752
A0A0K3AYW4	K06752	MHC2	major histocompatibility complex, class II	ko05321	Inflammatory bowel disease (IBD)	http://www.kegg.jp/kegg-bin/show_pathway?ko05321+K06752
A0A0K3AYW4	K06752	MHC2	major histocompatibility complex, class II	ko05322	Systemic lupus erythematosus	http://www.kegg.jp/kegg-bin/show_pathway?ko05322+K06752
A0A0K3AYW4	K06752	MHC2	major histocompatibility complex, class II	ko05323	Rheumatoid arthritis	http://www.kegg.jp/kegg-bin/show_pathway?ko05323+K06752
A0A0K3AYW4	K06752	MHC2	major histocompatibility complex, class II	ko05330	Allograft rejection	http://www.kegg.jp/kegg-bin/show_pathway?ko05330+K06752
A0A0K3AYW4	K06752	MHC2	major histocompatibility complex, class II	ko05332	Graft-versus-host disease	http://www.kegg.jp/kegg-bin/show_pathway?ko05332+K06752
A0A0K3AYW4	K06752	MHC2	major histocompatibility complex, class II	ko05416	Viral myocarditis	http://www.kegg.jp/kegg-bin/show_pathway?ko05416+K06752
J3KNB4	K13916	CAMP, LL37	cathelicidin antimicrobial peptide	ko04621	NOD-like receptor signaling pathway	http://www.kegg.jp/kegg-bin/show_pathway?ko04621+K13916
J3KNB4	K13916	CAMP, LL37	cathelicidin antimicrobial peptide	ko04970	Salivary secretion	http://www.kegg.jp/kegg-bin/show_pathway?ko04970+K13916
J3KNB4	K13916	CAMP, LL37	cathelicidin antimicrobial peptide	ko05152	Tuberculosis	http://www.kegg.jp/kegg-bin/show_pathway?ko05152+K13916
D3DPG9	K04577	CALCRL	calcitonin receptor-like	ko04080	Neuroactive ligand-receptor interaction	http://www.kegg.jp/kegg-bin/show_pathway?ko04080+K04577
D3DPG9	K04577	CALCRL	calcitonin receptor-like	ko04270	Vascular smooth muscle contraction	http://www.kegg.jp/kegg-bin/show_pathway?ko04270+K04577
Q99715	K08132	COL12A	collagen, type XII, alpha	ko04974	Protein digestion and absorption	http://www.kegg.jp/kegg-bin/show_pathway?ko04974+K08132
Q9NRC6	K06115	SPTB	spectrin beta
B7Z8Y6	K06471	PECAM1, CD31	platelet/endothelial cell adhesion molecule	ko04514	Cell adhesion molecules (CAMs)	http://www.kegg.jp/kegg-bin/show_pathway?ko04514+K06471
B7Z8Y6	K06471	PECAM1, CD31	platelet/endothelial cell adhesion molecule	ko04670	Leukocyte transendothelial migration	http://www.kegg.jp/kegg-bin/show_pathway?ko04670+K06471
B7Z8Y6	K06471	PECAM1, CD31	platelet/endothelial cell adhesion molecule	ko05144	Malaria	http://www.kegg.jp/kegg-bin/show_pathway?ko05144+K06471
B7Z8Y6	K06471	PECAM1, CD31	platelet/endothelial cell adhesion molecule	ko05418	Fluid shear stress and atherosclerosis	http://www.kegg.jp/kegg-bin/show_pathway?ko05418+K06471
O95858	K17297	TSPAN15	tetraspanin-15
D3DX19	K06087	CLDN	claudin	ko04514	Cell adhesion molecules (CAMs)	http://www.kegg.jp/kegg-bin/show_pathway?ko04514+K06087
D3DX19	K06087	CLDN	claudin	ko04530	Tight junction	http://www.kegg.jp/kegg-bin/show_pathway?ko04530+K06087
D3DX19	K06087	CLDN	claudin	ko04670	Leukocyte transendothelial migration	http://www.kegg.jp/kegg-bin/show_pathway?ko04670+K06087
D3DX19	K06087	CLDN	claudin	ko05160	Hepatitis C	http://www.kegg.jp/kegg-bin/show_pathway?ko05160+K06087
A0A024R9E4
F1DSG4	K09866	AQP4	aquaporin-4	ko04962	Vasopressin-regulated water reabsorption	http://www.kegg.jp/kegg-bin/show_pathway?ko04962+K09866
F1DSG4	K09866	AQP4	aquaporin-4	ko04976	Bile secretion	http://www.kegg.jp/kegg-bin/show_pathway?ko04976+K09866
Q8N699
Q8IWA5	K15377	SLC44A2_4_5	solute carrier family 44 (choline transporter-like protein), member 2/4/5	ko05231	Choline metabolism in cancer	http://www.kegg.jp/kegg-bin/show_pathway?ko05231+K15377
Q9NVG8
P02775	K10029	PPBP, CXCL7	platelet basic protein	ko04060	Cytokine-cytokine receptor interaction	http://www.kegg.jp/kegg-bin/show_pathway?ko04060+K10029
P02775	K10029	PPBP, CXCL7	platelet basic protein	ko04062	Chemokine signaling pathway	http://www.kegg.jp/kegg-bin/show_pathway?ko04062+K10029
A8TX70	K06238	COL6A	collagen, type VI, alpha	ko04151	PI3K-Akt signaling pathway	http://www.kegg.jp/kegg-bin/show_pathway?ko04151+K06238
A8TX70	K06238	COL6A	collagen, type VI, alpha	ko04510	Focal adhesion	http://www.kegg.jp/kegg-bin/show_pathway?ko04510+K06238
A8TX70	K06238	COL6A	collagen, type VI, alpha	ko04512	ECM-receptor interaction	http://www.kegg.jp/kegg-bin/show_pathway?ko04512+K06238
A8TX70	K06238	COL6A	collagen, type VI, alpha	ko04974	Protein digestion and absorption	http://www.kegg.jp/kegg-bin/show_pathway?ko04974+K06238
A8TX70	K06238	COL6A	collagen, type VI, alpha	ko05165	Human papillomavirus infection	http://www.kegg.jp/kegg-bin/show_pathway?ko05165+K06238
P28799
P57087	K06735	JAM2, CD322	junctional adhesion molecule 2	ko04514	Cell adhesion molecules (CAMs)	http://www.kegg.jp/kegg-bin/show_pathway?ko04514+K06735
P57087	K06735	JAM2, CD322	junctional adhesion molecule 2	ko04530	Tight junction	http://www.kegg.jp/kegg-bin/show_pathway?ko04530+K06735
P57087	K06735	JAM2, CD322	junctional adhesion molecule 2	ko04670	Leukocyte transendothelial migration	http://www.kegg.jp/kegg-bin/show_pathway?ko04670+K06735
P57087	K06735	JAM2, CD322	junctional adhesion molecule 2	ko05120	Epithelial cell signaling in Helicobacter pylori infection	http://www.kegg.jp/kegg-bin/show_pathway?ko05120+K06735
E6Y8C6	K07818	PRF1	perforin 1	ko04210	Apoptosis	http://www.kegg.jp/kegg-bin/show_pathway?ko04210+K07818
E6Y8C6	K07818	PRF1	perforin 1	ko04650	Natural killer cell mediated cytotoxicity	http://www.kegg.jp/kegg-bin/show_pathway?ko04650+K07818
E6Y8C6	K07818	PRF1	perforin 1	ko04940	Type I diabetes mellitus	http://www.kegg.jp/kegg-bin/show_pathway?ko04940+K07818
E6Y8C6	K07818	PRF1	perforin 1	ko05320	Autoimmune thyroid disease	http://www.kegg.jp/kegg-bin/show_pathway?ko05320+K07818
E6Y8C6	K07818	PRF1	perforin 1	ko05330	Allograft rejection	http://www.kegg.jp/kegg-bin/show_pathway?ko05330+K07818
E6Y8C6	K07818	PRF1	perforin 1	ko05332	Graft-versus-host disease	http://www.kegg.jp/kegg-bin/show_pathway?ko05332+K07818
E6Y8C6	K07818	PRF1	perforin 1	ko05416	Viral myocarditis	http://www.kegg.jp/kegg-bin/show_pathway?ko05416+K07818
Q6UWY5
A0A140VJW3
Q9BXM0
B7VU68	K06751	MHC1	major histocompatibility complex, class I	ko04144	Endocytosis	http://www.kegg.jp/kegg-bin/show_pathway?ko04144+K06751
B7VU68	K06751	MHC1	major histocompatibility complex, class I	ko04145	Phagosome	http://www.kegg.jp/kegg-bin/show_pathway?ko04145+K06751
B7VU68	K06751	MHC1	major histocompatibility complex, class I	ko04218	Cellular senescence	http://www.kegg.jp/kegg-bin/show_pathway?ko04218+K06751
B7VU68	K06751	MHC1	major histocompatibility complex, class I	ko04514	Cell adhesion molecules (CAMs)	http://www.kegg.jp/kegg-bin/show_pathway?ko04514+K06751
B7VU68	K06751	MHC1	major histocompatibility complex, class I	ko04612	Antigen processing and presentation	http://www.kegg.jp/kegg-bin/show_pathway?ko04612+K06751
B7VU68	K06751	MHC1	major histocompatibility complex, class I	ko04650	Natural killer cell mediated cytotoxicity	http://www.kegg.jp/kegg-bin/show_pathway?ko04650+K06751
B7VU68	K06751	MHC1	major histocompatibility complex, class I	ko04940	Type I diabetes mellitus	http://www.kegg.jp/kegg-bin/show_pathway?ko04940+K06751
B7VU68	K06751	MHC1	major histocompatibility complex, class I	ko05165	Human papillomavirus infection	http://www.kegg.jp/kegg-bin/show_pathway?ko05165+K06751
B7VU68	K06751	MHC1	major histocompatibility complex, class I	ko05166	HTLV-I infection	http://www.kegg.jp/kegg-bin/show_pathway?ko05166+K06751
B7VU68	K06751	MHC1	major histocompatibility complex, class I	ko05167	Kaposi's sarcoma-associated herpesvirus infection	http://www.kegg.jp/kegg-bin/show_pathway?ko05167+K06751
B7VU68	K06751	MHC1	major histocompatibility complex, class I	ko05168	Herpes simplex infection	http://www.kegg.jp/kegg-bin/show_pathway?ko05168+K06751
B7VU68	K06751	MHC1	major histocompatibility complex, class I	ko05169	Epstein-Barr virus infection	http://www.kegg.jp/kegg-bin/show_pathway?ko05169+K06751
B7VU68	K06751	MHC1	major histocompatibility complex, class I	ko05203	Viral carcinogenesis	http://www.kegg.jp/kegg-bin/show_pathway?ko05203+K06751
B7VU68	K06751	MHC1	major histocompatibility complex, class I	ko05320	Autoimmune thyroid disease	http://www.kegg.jp/kegg-bin/show_pathway?ko05320+K06751
B7VU68	K06751	MHC1	major histocompatibility complex, class I	ko05330	Allograft rejection	http://www.kegg.jp/kegg-bin/show_pathway?ko05330+K06751
B7VU68	K06751	MHC1	major histocompatibility complex, class I	ko05332	Graft-versus-host disease	http://www.kegg.jp/kegg-bin/show_pathway?ko05332+K06751
B7VU68	K06751	MHC1	major histocompatibility complex, class I	ko05416	Viral myocarditis	http://www.kegg.jp/kegg-bin/show_pathway?ko05416+K06751
B7ZKQ8	K06817	PODXL	podocalyxin-like
P35625	K16866	TIMP3	metalloproteinase inhibitor 3	ko05205	Proteoglycans in cancer	http://www.kegg.jp/kegg-bin/show_pathway?ko05205+K16866
P35625	K16866	TIMP3	metalloproteinase inhibitor 3	ko05206	MicroRNAs in cancer	http://www.kegg.jp/kegg-bin/show_pathway?ko05206+K16866
Q53G01	K05025	CLIC5	chloride intracellular channel protein 5
A6NCI8
Q03135	K06278	CAV1	caveolin 1	ko04144	Endocytosis	http://www.kegg.jp/kegg-bin/show_pathway?ko04144+K06278
Q03135	K06278	CAV1	caveolin 1	ko04510	Focal adhesion	http://www.kegg.jp/kegg-bin/show_pathway?ko04510+K06278
Q03135	K06278	CAV1	caveolin 1	ko05100	Bacterial invasion of epithelial cells	http://www.kegg.jp/kegg-bin/show_pathway?ko05100+K06278
Q03135	K06278	CAV1	caveolin 1	ko05205	Proteoglycans in cancer	http://www.kegg.jp/kegg-bin/show_pathway?ko05205+K06278
Q03135	K06278	CAV1	caveolin 1	ko05416	Viral myocarditis	http://www.kegg.jp/kegg-bin/show_pathway?ko05416+K06278
[truncated: 133 more rows]

## Sheet: map2query
MapID	MapName	Seqs	#Seqs	URL
ko01524	Platinum drug resistance	P08263 P99999 B2R983 B3KT21	4	http://www.kegg.jp/kegg-bin/show_pathway?ko01524+K00799+K08738+K00799+K04726
ko00591	Linoleic acid metabolism	B7Z451	1	http://www.kegg.jp/kegg-bin/show_pathway?ko00591+K00460
ko04745	Phototransduction - fly	Q562W2 Q9BYX7 V9HVZ7 P50148	4	http://www.kegg.jp/kegg-bin/show_pathway?ko04745+K05692+K05692+K05692+K04634
ko04666	Fc gamma R-mediated phagocytosis	Q68CN4 A0A068LRW6 Q9UL92 S6BGE0 S6BGD4 Q9UL89 Q9UL90 Q65ZC8 Q0ZCI0 Q9UL84 P23528 O14939 A0A0A0MQX1	13	http://www.kegg.jp/kegg-bin/show_pathway?ko04666+K06856+K06856+K06856+K06856+K06856+K06856+K06856+K06856+K06856+K06856+K05765+K01115+K12559
ko04062	Chemokine signaling pathway	A8K103 P02775	2	http://www.kegg.jp/kegg-bin/show_pathway?ko04062+K04439+K10029
ko04725	Cholinergic synapse	P29992 P50148	2	http://www.kegg.jp/kegg-bin/show_pathway?ko04725+K04635+K04634
ko05212	Pancreatic cancer	P11233	1	http://www.kegg.jp/kegg-bin/show_pathway?ko05212+K07834
ko00310	Lysine degradation	P30837 A0A024R6K3	2	http://www.kegg.jp/kegg-bin/show_pathway?ko00310+K00128+K19199
ko00480	Glutathione metabolism	P08263 B2R5M8 B2R983 P52788 P19623 P52209 A0A087WT12 P48735 O75223 O95881	10	http://www.kegg.jp/kegg-bin/show_pathway?ko00480+K00799+K00031+K00799+K00802+K00797+K00033+K05361+K00031+K00682+K05360
ko04015	Rap1 signaling pathway	Q562W2 D3DNI3 Q9BYX7 V9HVZ7 P07737 A0A0D9SGG1 P05556 Q149N5 P50148 A0A087WUF6 P11233 P08514	12	http://www.kegg.jp/kegg-bin/show_pathway?ko04015+K05692+K05759+K05692+K05692+K05759+K07361+K05719+K17697+K04634+K18497+K07834+K06476
ko00620	Pyruvate metabolism	P00338 P30837 A0A024R5Z9 Q5U077 P40925	5	http://www.kegg.jp/kegg-bin/show_pathway?ko00620+K00016+K00128+K00873+K00016+K00025
ko01230	Biosynthesis of amino acids	B2R5M8 A0A024R5Z9 Q6FHU2 P04406 P00966 P06733 P29401 Q01813 P21399 P00558 P48735 P60174 P54886 A0A140VK69	14	http://www.kegg.jp/kegg-bin/show_pathway?ko01230+K00031+K00873+K01834+K00134+K01940+K01689+K00615+K00850+K01681+K00927+K00031+K01803+K12657+K14454
ko04530	Tight junction	Q562W2 P12814 H9KV75 Q9BYX7 P35749 P12004 Q504R6 V9HVZ7 B2R6A3 B0YJ88 P05556 P35580 Q7Z406 Q9BX67 B7Z5W1 D3DX19 P57087 O15551	18	http://www.kegg.jp/kegg-bin/show_pathway?ko04530+K05692+K05699+K05699+K05692+K10352+K04802+K06109+K05692+K13365+K05762+K05719+K10352+K10352+K06785+K06089+K06087+K06735+K06087
ko04510	Focal adhesion	Q562W2 P12814 Q14315 Q4LE35 D3DTX7 Q4LE33 B4E2F9 Q15746 H9KV75 Q9BYX7 V9HW04 V9HVZ7 P12110 P12109 P11047 A0A024R319 B7ZW00 P05556 P12111 P56199 D9ZGG2 P17301 Q13753 B0AZM9 P02462 O15230 P08514 A0A0S2Z3R6 B0YJ32 A0A140VJM0 Q9BUM6 P51636 A8TX70 Q03135 A6NMZ7	35	http://www.kegg.jp/kegg-bin/show_pathway?ko04510+K05692+K05699+K04437+K06583+K06236+K06252+K04437+K00907+K05699+K05692+K06269+K05692+K06238+K06238+K05635+K06243+K06238+K05719+K06238+K06480+K06251+K06481+K06246+K05736+K06237+K06240+K06476+K06244+K06240+K06482+K06238+K12958+K06238+K06278+K06238
ko00760	Nicotinate and nicotinamide metabolism	P40261 A0A024R718 B2R880	3	http://www.kegg.jp/kegg-bin/show_pathway?ko00760+K00541+K03462+K01242
ko04060	Cytokine-cytokine receptor interaction	P02775	1	http://www.kegg.jp/kegg-bin/show_pathway?ko04060+K10029
ko04916	Melanogenesis	P50148	1	http://www.kegg.jp/kegg-bin/show_pathway?ko04916+K04634
ko04724	Glutamatergic synapse	P48454 O14939 P50148	3	http://www.kegg.jp/kegg-bin/show_pathway?ko04724+K04348+K01115+K04634
ko04921	Oxytocin signaling pathway	Q562W2 P13639 Q15746 Q9BYX7 B2R880 V9HW04 P48454 V9HVZ7 P50148	9	http://www.kegg.jp/kegg-bin/show_pathway?ko04921+K05692+K03234+K00907+K05692+K01242+K06269+K04348+K05692+K04634
ko04016	MAPK signaling pathway - plant	Q32Q12 P15531 P04040	3	http://www.kegg.jp/kegg-bin/show_pathway?ko04016+K00940+K00940+K03781
ko00140	Steroid hormone biosynthesis	P08842 Q92506	2	http://www.kegg.jp/kegg-bin/show_pathway?ko00140+K01131+K13370
ko04540	Gap junction	P29992 P50148	2	http://www.kegg.jp/kegg-bin/show_pathway?ko04540+K04635+K04634
ko05230	Central carbon metabolism in cancer	A0A024R5Z9 Q6FHU2 Q01813 Q59GX2	4	http://www.kegg.jp/kegg-bin/show_pathway?ko05230+K00873+K01834+K00850+K07299
ko05206	MicroRNAs in cancer	Q4LE33 B2R6E2 A0A024R5W6 A0A0S2Z4G6 P36952 B0QYN7 B0YJ88 P35625	8	http://www.kegg.jp/kegg-bin/show_pathway?ko05206+K06252+K16865+K10373+K10373+K10139+K10577+K05762+K16866
ko04150	mTOR signaling pathway	B4DRM3 A0A024RDT3 Q8NFG4	3	http://www.kegg.jp/kegg-bin/show_pathway?ko04150+K03258+K08272+K09594
ko04672	Intestinal immune network for IgA production	Q68CN4 A0A068LRW6 Q9UL92 P01833 S6BGE0 S6BGD4 Q9UL89 Q9UL90 Q65ZC8 Q0ZCI0 Q9UL84 A0A1C3PI56 A0A0G2JMH6 A0A0K3AYW4 A0A0A8LE32 H2A0A4	16	http://www.kegg.jp/kegg-bin/show_pathway?ko04672+K06856+K06856+K06856+K13073+K06856+K06856+K06856+K06856+K06856+K06856+K06856+K06752+K06752+K06752+K06752+K06752
ko04670	Leukocyte transendothelial migration	Q562W2 P12814 E9PNQ8 H9KV75 Q9BYX7 V9HVZ7 P05556 Q59EA3 Q9BX67 B7Z5W1 B7Z8Y6 D3DX19 P57087 O15551 Q96AP7	15	http://www.kegg.jp/kegg-bin/show_pathway?ko04670+K05692+K05699+K06514+K05699+K05692+K05692+K05719+K06533+K06785+K06089+K06471+K06087+K06735+K06087+K06787
ko05416	Viral myocarditis	Q68CN4 Q562W2 A0A068LRW6 Q9UL92 S6BGE0 S6BGD4 Q9UL89 Q9UL90 P99999 Q65ZC8 Q9BYX7 Q0ZCI0 Q9UL84 V9HVZ7 B3KT21 A0A1C3PI56 A0A0G2JH66 A9QUT7 A0A0G2JMH6 H7BY55 C7EXL7 B4DL31 A0A0K3AYW4 E6Y8C6 B7VU68 Q03135 A0A060CZ20 A0A0A8LE32 D5H3V7 H2A0A4	30	http://www.kegg.jp/kegg-bin/show_pathway?ko05416+K06856+K05692+K06856+K06856+K06856+K06856+K06856+K06856+K08738+K06856+K05692+K06856+K06856+K05692+K04726+K06752+K06751+K06751+K06752+K04006+K06751+K06751+K06752+K07818+K06751+K06278+K06751+K06752+K06751+K06752
ko05031	Amphetamine addiction	V9HW04 P48454	2	http://www.kegg.jp/kegg-bin/show_pathway?ko05031+K06269+K04348
ko04550	Signaling pathways regulating pluripotency of stem cells	A0A087WUF6	1	http://www.kegg.jp/kegg-bin/show_pathway?ko04550+K18497
ko00260	Glycine, serine and threonine metabolism	Q6FHU2 Q16853	2	http://www.kegg.jp/kegg-bin/show_pathway?ko00260+K01834+K00276
ko03008	Ribosome biogenesis in eukaryotes	B3KMC9	1	http://www.kegg.jp/kegg-bin/show_pathway?ko03008+K12619
ko04012	ErbB signaling pathway	B0AZM9	1	http://www.kegg.jp/kegg-bin/show_pathway?ko04012+K05736
ko05150	Staphylococcus aureus infection	Q68CN4 A0A068LRW6 Q9UL92 S6BGE0 S6BGD4 Q9UL89 Q9UL90 Q65ZC8 Q0ZCI0 Q9UL84 A0A1C3PI56 P00747 A0A0G2JMH6 A0A0K3AYW4 P02745 P02679 A0A0A8LE32 H2A0A4	18	http://www.kegg.jp/kegg-bin/show_pathway?ko05150+K06856+K06856+K06856+K06856+K06856+K06856+K06856+K06856+K06856+K06856+K06752+K01315+K06752+K06752+K03986+K03905+K06752+K06752
ko05418	Fluid shear stress and atherosclerosis	P08263 Q562W2 B8ZZN6 A5PLM9 P07900 P08238 P00966 B2R983 Q9BYX7 P14625 V9HVZ7 Q59EA3 P08514 P51636 B7Z8Y6 Q03135 P07204	17	http://www.kegg.jp/kegg-bin/show_pathway?ko05418+K00799+K05692+K12160+K01365+K04079+K04079+K01940+K00799+K05692+K09487+K05692+K06533+K06476+K12958+K06471+K06278+K03907
ko04662	B cell receptor signaling pathway	Q68CN4 A0A068LRW6 Q9UL92 S6BGE0 S6BGD4 Q9UL89 Q9UL90 Q65ZC8 Q0ZCI0 Q9UL84 P48454	11	http://www.kegg.jp/kegg-bin/show_pathway?ko04662+K06856+K06856+K06856+K06856+K06856+K06856+K06856+K06856+K06856+K06856+K04348
ko04010	MAPK signaling pathway	Q14315 B4E2F9 P48454 B5BUI8 A8K103 A0A087WUF6	6	http://www.kegg.jp/kegg-bin/show_pathway?ko04010+K04437+K04437+K04348+K17614+K04439+K18497
ko00680	Methane metabolism	Q6FHU2 P06733 Q01813 A0A140VJJ2 O00757	5	http://www.kegg.jp/kegg-bin/show_pathway?ko00680+K01834+K01689+K00850+K01070+K03841
ko04925	Aldosterone synthesis and secretion	P29992 P50148	2	http://www.kegg.jp/kegg-bin/show_pathway?ko04925+K04635+K04634
ko04722	Neurotrophin signaling pathway	B1AP22 P52566	2	http://www.kegg.jp/kegg-bin/show_pathway?ko04722+K04522+K12462
ko04215	Apoptosis - multiple species	P99999 B3KT21	2	http://www.kegg.jp/kegg-bin/show_pathway?ko04215+K08738+K04726
ko05332	Graft-versus-host disease	A0A1C3PI56 A0A0G2JH66 A9QUT7 A0A0G2JMH6 C7EXL7 B4DL31 A0A0K3AYW4 E6Y8C6 B7VU68 A0A060CZ20 A0A0A8LE32 D5H3V7 H2A0A4	13	http://www.kegg.jp/kegg-bin/show_pathway?ko05332+K06752+K06751+K06751+K06752+K06751+K06751+K06752+K07818+K06751+K06751+K06752+K06751+K06752
ko00190	Oxidative phosphorylation	A0A087WUM3 Q15181 Q32Q14 E5DZN4 Q6IAQ2	5	http://www.kegg.jp/kegg-bin/show_pathway?ko00190+K03968+K01507+K03951+K02261+K00236
ko03060	Protein export	Q9BY50 V9HWB4 E9PI68 Q9Y5M8 P60468 P08240	6	http://www.kegg.jp/kegg-bin/show_pathway?ko03060+K13280+K09490+K12947+K12272+K09481+K13431
ko04212	Longevity regulating pathway - worm	P13640 P27348 P63104 O75506 P04040	5	http://www.kegg.jp/kegg-bin/show_pathway?ko04212+K14739+K16197+K16197+K19765+K03781
ko03030	DNA replication	P12004	1	http://www.kegg.jp/kegg-bin/show_pathway?ko03030+K04802
ko05020	Prion diseases	V9HWB4 P11047 P02745	3	http://www.kegg.jp/kegg-bin/show_pathway?ko05020+K09490+K05635+K03986
ko00071	Fatty acid degradation	P30837 Q5HYG7	2	http://www.kegg.jp/kegg-bin/show_pathway?ko00071+K00128+K00249
ko04976	Bile secretion	Q59GX2 K7N7A8 F1DSG4	3	http://www.kegg.jp/kegg-bin/show_pathway?ko04976+K07299+K09864+K09866
ko05142	Chagas disease (American trypanosomiasis)	P29992 P50148 P12821 P02745	4	http://www.kegg.jp/kegg-bin/show_pathway?ko05142+K04635+K04634+K01283+K03986
ko04066	HIF-1 signaling pathway	B3KQF4 P04406 P06733 A0A0K0K1H8 Q59GX2	5	http://www.kegg.jp/kegg-bin/show_pathway?ko04066+K16451+K00134+K01689+K14736+K07299
ko05222	Small cell lung cancer	P99999 P11047 A0A024R319 P05556 P17301 Q13753 P02462 O15230 P08514 A0A0S2Z3R6 B0YJ32 A0A140VJM0	12	http://www.kegg.jp/kegg-bin/show_pathway?ko05222+K08738+K05635+K06243+K05719+K06481+K06246+K06237+K06240+K06476+K06244+K06240+K06482
ko00730	Thiamine metabolism	B2R6Q2	1	http://www.kegg.jp/kegg-bin/show_pathway?ko00730+K01077
ko05144	Malaria	B3VL05 B7Z8Y6 A4D1B1	3	http://www.kegg.jp/kegg-bin/show_pathway?ko05144+K13823+K06471+K06259
ko05168	Herpes simplex infection	E9PB61 P29692 P99999 V9HW04 A0A1C3PI56 A0A0G2JH66 A9QUT7 A0A0G2JMH6 C7EXL7 B4DL31 A0A0K3AYW4 B7VU68 A0A060CZ20 A0A0A8LE32 D5H3V7 H2A0A4	16	http://www.kegg.jp/kegg-bin/show_pathway?ko05168+K12881+K15410+K08738+K06269+K06752+K06751+K06751+K06752+K06751+K06751+K06752+K06751+K06751+K06752+K06751+K06752
ko05330	Allograft rejection	Q68CN4 A0A068LRW6 Q9UL92 S6BGE0 S6BGD4 Q9UL89 Q9UL90 Q65ZC8 Q0ZCI0 Q9UL84 A0A1C3PI56 A0A0G2JH66 A9QUT7 A0A0G2JMH6 C7EXL7 B4DL31 A0A0K3AYW4 E6Y8C6 B7VU68 A0A060CZ20 A0A0A8LE32 D5H3V7 H2A0A4	23	http://www.kegg.jp/kegg-bin/show_pathway?ko05330+K06856+K06856+K06856+K06856+K06856+K06856+K06856+K06856+K06856+K06856+K06752+K06751+K06751+K06752+K06751+K06751+K06752+K07818+K06751+K06751+K06752+K06751+K06752
ko04514	Cell adhesion molecules (CAMs)	A0A024RAL1 P05556 A0A1C3PI56 Q59EA3 A0A0G2JH66 A9QUT7 Q9BX67 B7Z5W1 A0A0G2JMH6 C7EXL7 B4DL31 A0A0K3AYW4 B7Z8Y6 D3DX19 P57087 B7VU68 P28906 A0A060CZ20 O15551 Q96AP7 A0A0A8LE32 D5H3V7 H2A0A4	23	http://www.kegg.jp/kegg-bin/show_pathway?ko04514+K06793+K05719+K06752+K06533+K06751+K06751+K06785+K06089+K06752+K06751+K06751+K06752+K06471+K06087+K06735+K06751+K06474+K06751+K06087+K06787+K06752+K06751+K06752
ko04110	Cell cycle	P31947 Q4LE48 P12004 P27348 P63104	5	http://www.kegg.jp/kegg-bin/show_pathway?ko04110+K06644+K06671+K04802+K16197+K16197
ko00860	Porphyrin and chlorophyll metabolism	B2R6X2 P50336	2	http://www.kegg.jp/kegg-bin/show_pathway?ko00860+K01195+K00231
ko00960	Tropane, piperidine and pyridine alkaloid biosynthesis	A0A140VK69 Q16853	2	http://www.kegg.jp/kegg-bin/show_pathway?ko00960+K14454+K00276
ko03018	RNA degradation	P06733 Q01813 Q9Y333 A0A024R4R3 B2RE59 B3KMC9 Q9UK45	7	http://www.kegg.jp/kegg-bin/show_pathway?ko03018+K01689+K00850+K12621+K12580+K12606+K12619+K12626
ko04960	Aldosterone-regulated sodium reabsorption	P31947 Q6NTG0	2	http://www.kegg.jp/kegg-bin/show_pathway?ko04960+K06644+K13358
ko00980	Metabolism of xenobiotics by cytochrome P450	P08263 Q6PKA6 B2R983 P16152	4	http://www.kegg.jp/kegg-bin/show_pathway?ko00980+K00799+K00129+K00799+K00079
ko00790	Folate biosynthesis	B2R6Q2	1	http://www.kegg.jp/kegg-bin/show_pathway?ko00790+K01077
ko00040	Pentose and glucuronate interconversions	P14550 B2R6X2	2	http://www.kegg.jp/kegg-bin/show_pathway?ko00040+K00002+K01195
ko00250	Alanine, aspartate and glutamate metabolism	P00966 Q06210 A0A140VK69	3	http://www.kegg.jp/kegg-bin/show_pathway?ko00250+K01940+K00820+K14454
ko04962	Vasopressin-regulated water reabsorption	P52566 L7N2F9 F1DSG4	3	http://www.kegg.jp/kegg-bin/show_pathway?ko04962+K12462+K13504+K09866
ko05203	Viral carcinogenesis	P12814 A0A024R5Z9 H9KV75 P27348 P63104 A0A0G2JH66 A9QUT7 C7EXL7 B4DL31 B7VU68 A0A060CZ20 D5H3V7	12	http://www.kegg.jp/kegg-bin/show_pathway?ko05203+K05699+K00873+K05699+K16197+K16197+K06751+K06751+K06751+K06751+K06751+K06751+K06751
ko04914	Progesterone-mediated oocyte maturation	P07900 P08238	2	http://www.kegg.jp/kegg-bin/show_pathway?ko04914+K04079+K04079
ko05140	Leishmaniasis	Q68CN4 A0A068LRW6 Q9UL92 S6BGE0 S6BGD4 Q9UL89 Q9UL90 Q65ZC8 Q0ZCI0 Q9UL84 P05556 A0A1C3PI56 A0A0G2JMH6 A0A0K3AYW4 A0A0A8LE32 H2A0A4	16	http://www.kegg.jp/kegg-bin/show_pathway?ko05140+K06856+K06856+K06856+K06856+K06856+K06856+K06856+K06856+K06856+K06856+K05719+K06752+K06752+K06752+K06752+K06752
ko04113	Meiosis - yeast	Q4LE48 V9HW04	2	http://www.kegg.jp/kegg-bin/show_pathway?ko04113+K06671+K06269
ko00561	Glycerolipid metabolism	P30837 P14550	2	http://www.kegg.jp/kegg-bin/show_pathway?ko00561+K00128+K00002
ko04217	Necroptosis	Q6NS36 P02792 P07900 P08238 B7Z451 B3KT21 P06737	7	http://www.kegg.jp/kegg-bin/show_pathway?ko04217+K00522+K13625+K04079+K04079+K00460+K04726+K00688
ko05216	Thyroid cancer	A0A024QZJ7	1	http://www.kegg.jp/kegg-bin/show_pathway?ko05216+K09288
ko04933	AGE-RAGE signaling pathway in diabetic complications	D3DTX7 P02462 P07204 B4DNX3	4	http://www.kegg.jp/kegg-bin/show_pathway?ko04933+K06236+K06237+K03907+K19722
ko04210	Apoptosis	Q562W2 A0A024R374 A5PLM9 Q5U000 P99999 Q9BYX7 V9HVZ7 B3KT21 Q13813 E6Y8C6 A0A0D9SF54	11	http://www.kegg.jp/kegg-bin/show_pathway?ko04210+K05692+K01363+K01365+K08568+K08738+K05692+K05692+K04726+K06114+K07818+K06114
ko04213	Longevity regulating pathway - multiple species	P04040	1	http://www.kegg.jp/kegg-bin/show_pathway?ko04213+K03781
ko05143	African trypanosomiasis	Q68CN4 A0A068LRW6 Q9UL92 S6BGE0 S6BGD4 Q9UL89 Q9UL90 Q65ZC8 Q0ZCI0 Q9UL84 P52888 A0A024R3E3 P50148 B3VL05	14	http://www.kegg.jp/kegg-bin/show_pathway?ko05143+K06856+K06856+K06856+K06856+K06856+K06856+K06856+K06856+K06856+K06856+K01392+K08757+K04634+K13823
ko04721	Synaptic vesicle cycle	L7N2F9	1	http://www.kegg.jp/kegg-bin/show_pathway?ko04721+K13504
ko04970	Salivary secretion	Q9UGM3 A7Y9J9 B2R880 P61626 L7N2F9 P50148 J3KNB4	7	http://www.kegg.jp/kegg-bin/show_pathway?ko04970+K13912+K13908+K01242+K13915+K13504+K04634+K13916
ko04922	Glucagon signaling pathway	P00338 A0A024R5Z9 Q5U077 Q6FHU2 P48454 P06737 Q59GX2 P50148	8	http://www.kegg.jp/kegg-bin/show_pathway?ko04922+K00016+K00873+K00016+K01834+K04348+K00688+K07299+K04634
ko04726	Serotonergic synapse	B7Z451 A0A140VJC8 P50148 B2R7Y7	4	http://www.kegg.jp/kegg-bin/show_pathway?ko04726+K00460+K04520+K04634+K05037
ko04011	MAPK signaling pathway - yeast	P04040	1	http://www.kegg.jp/kegg-bin/show_pathway?ko04011+K03781
ko00565	Ether lipid metabolism	O14939	1	http://www.kegg.jp/kegg-bin/show_pathway?ko00565+K01115
ko04915	Estrogen signaling pathway	Q13451 P07900 P08238 B2R9U2 P14625 P50148	6	http://www.kegg.jp/kegg-bin/show_pathway?ko04915+K09571+K04079+K04079+K09571+K09487+K04634
ko04930	Type II diabetes mellitus	A0A024R5Z9	1	http://www.kegg.jp/kegg-bin/show_pathway?ko04930+K00873
ko04614	Renin-angiotensin system	X6R8A1 P52888 B2RAH7 P12821 B7ZKY6	5	http://www.kegg.jp/kegg-bin/show_pathway?ko04614+K13289+K01392+K01322+K01283+K01389
ko05133	Pertussis	P23528 P05556 P04003 P02745	4	http://www.kegg.jp/kegg-bin/show_pathway?ko05133+K05765+K05719+K04002+K03986
ko04612	Antigen processing and presentation	A0A024R374 A8K669 A5PLM9 P07900 P08238 H7BZJ3 A0A1C3PI56 A0A0G2JH66 A9QUT7 A0A0G2JMH6 C7EXL7 B4DL31 A0A0K3AYW4 B7VU68 A0A060CZ20 A0A0A8LE32 D5H3V7 H2A0A4	18	http://www.kegg.jp/kegg-bin/show_pathway?ko04612+K01363+K01369+K01365+K04079+K04079+K08056+K06752+K06751+K06751+K06752+K06751+K06751+K06752+K06751+K06751+K06752+K06751+K06752
ko05412	Arrhythmogenic right ventricular cardiomyopathy (ARVC)	A5Z217 Q562W2 Q4LE35 Q9BYX7 V9HVZ7 P05556 P56199 P17301 P08514 A0A140VJM0	10	http://www.kegg.jp/kegg-bin/show_pathway?ko05412+K07610+K05692+K06583+K05692+K05692+K05719+K06480+K06481+K06476+K06482
ko04664	Fc epsilon RI signaling pathway	Q68CN4 A0A068LRW6 Q9UL92 S6BGE0 S6BGD4 Q9UL89 Q9UL90 Q65ZC8 Q0ZCI0 Q9UL84 A0A0D9SGG1	11	http://www.kegg.jp/kegg-bin/show_pathway?ko04664+K06856+K06856+K06856+K06856+K06856+K06856+K06856+K06856+K06856+K06856+K07361
ko04111	Cell cycle - yeast	Q7L9L4 Q4LE48	2	http://www.kegg.jp/kegg-bin/show_pathway?ko04111+K06685+K06671
ko04978	Mineral absorption	Q6NS36 P13640 P02792 A0A0K0K1H8	4	http://www.kegg.jp/kegg-bin/show_pathway?ko04978+K00522+K14739+K13625+K14736
ko03015	mRNA surveillance pathway	E9PB61 V9HW04 Q13838	3	http://www.kegg.jp/kegg-bin/show_pathway?ko03015+K12881+K06269+K12812
ko05120	Epithelial cell signaling in Helicobacter pylori infection	Q9BX67 B7Z5W1 P57087	3	http://www.kegg.jp/kegg-bin/show_pathway?ko05120+K06785+K06089+K06735
ko05167	Kaposi's sarcoma-associated herpesvirus infection	P99999 P48454 B3KT21 A0A0G2JH66 A9QUT7 A0A087WUF6 C7EXL7 B4DL31 B7VU68 A0A060CZ20 D5H3V7	11	http://www.kegg.jp/kegg-bin/show_pathway?ko05167+K08738+K04348+K04726+K06751+K06751+K18497+K06751+K06751+K06751+K06751+K06751
ko00670	One carbon pool by folate	P31939	1	http://www.kegg.jp/kegg-bin/show_pathway?ko00670+K00602
ko04340	Hedgehog signaling pathway	A8K103	1	http://www.kegg.jp/kegg-bin/show_pathway?ko04340+K04439
ko00220	Arginine biosynthesis	P00966 A0A140VK69	2	http://www.kegg.jp/kegg-bin/show_pathway?ko00220+K01940+K14454
ko05161	Hepatitis B	P99999 P12004 P27348 P63104	4	http://www.kegg.jp/kegg-bin/show_pathway?ko05161+K08738+K04802+K16197+K16197
ko00520	Amino sugar and nucleotide sugar metabolism	Q9NR45 P07686 A0A0A0MTS2 Q96IJ6 Q96G03 Q9UJ70 A0A024R329 Q06210	8	http://www.kegg.jp/kegg-bin/show_pathway?ko00520+K05304+K12373+K01810+K00966+K15779+K00884+K00966+K00820
ko04512	ECM-receptor interaction	Q4LE35 D3DTX7 Q4LE33 P12110 P12109 P11047 A0A024R319 B7ZW00 Q08722 P05556 P12111 P56199 D9ZGG2 P17301 Q13753 P02462 O15230 P08514 A0A0S2Z3R6 O00468 B0YJ32 A0A140VJM0 Q9BUM6 A8TX70 A4D1B1 A6NMZ7	26	http://www.kegg.jp/kegg-bin/show_pathway?ko04512+K06583+K06236+K06252+K06238+K06238+K05635+K06243+K06238+K06266+K05719+K06238+K06480+K06251+K06481+K06246+K06237+K06240+K06476+K06244+K06254+K06240+K06482+K06238+K06238+K06259+K06238
ko05224	Breast cancer	A0A087WUF6	1	http://www.kegg.jp/kegg-bin/show_pathway?ko05224+K18497
ko05211	Renal cell carcinoma	Q59GX2 Q8NFG4 B0AZM9	3	http://www.kegg.jp/kegg-bin/show_pathway?ko05211+K07299+K09594+K05736
ko03410	Base excision repair	P27695 P12004	2	http://www.kegg.jp/kegg-bin/show_pathway?ko03410+K10771+K04802
ko03013	RNA transport	B4E2C5 B8ZZN6 A8K7F6 E9PB61 B4DRM3 P46060 A0A087WUT6 Q14240 Q13838 B0QYN7 P68104 Q96J01	12	http://www.kegg.jp/kegg-bin/show_pathway?ko03013+K03231+K12160+K03257+K12881+K03258+K14319+K03243+K03257+K12812+K10577+K03231+K12880
ko05032	Morphine addiction	A8K103	1	http://www.kegg.jp/kegg-bin/show_pathway?ko05032+K04439
ko00930	Caprolactam degradation	P14550	1	http://www.kegg.jp/kegg-bin/show_pathway?ko00930+K00002
ko05160	Hepatitis C	D3DX19 O15551	2	http://www.kegg.jp/kegg-bin/show_pathway?ko05160+K06087+K06087
ko04370	VEGF signaling pathway	P48454	1	http://www.kegg.jp/kegg-bin/show_pathway?ko04370+K04348
ko05321	Inflammatory bowel disease (IBD)	A0A1C3PI56 A0A0G2JMH6 A0A0K3AYW4 A0A0A8LE32 H2A0A4	5	http://www.kegg.jp/kegg-bin/show_pathway?ko05321+K06752+K06752+K06752+K06752+K06752
ko04022	cGMP-PKG signaling pathway	Q15746 V9HW04 P48454 P29992 P50148	5	http://www.kegg.jp/kegg-bin/show_pathway?ko04022+K00907+K06269+K04348+K04635+K04634
ko04974	Protein digestion and absorption	D3DTX7 Q05707 P39059 P12110 P12109 B7ZW00 P12111 P02462 Q9BUM6 Q99715 A8TX70 B7ZKY6 A6NMZ7	13	http://www.kegg.jp/kegg-bin/show_pathway?ko04974+K06236+K08133+K08135+K06238+K06238+K06238+K06238+K06237+K06238+K08132+K06238+K01389+K06238
ko00981	Insect hormone biosynthesis	P30837	1	http://www.kegg.jp/kegg-bin/show_pathway?ko00981+K00128
ko03320	PPAR signaling pathway	Q9BX66 A0A0J9YXN7 B7Z9B7 P05413 Q5HYG7 B3KUE5 B0YIW2 A0A024R3E3 F5H265 A4D1B1 V9GYM3	11	http://www.kegg.jp/kegg-bin/show_pathway?ko03320+K06086+K20254+K06086+K08752+K00249+K08761+K08759+K08757+K08770+K06259+K08758
ko05010	Alzheimer's disease	B1AP22 A0A087WUM3 P04406 P99999 Q32Q14 E5DZN4 P48454 B3KT21 A0A140VJC8 P50148 Q6IAQ2 B7ZKY6	12	http://www.kegg.jp/kegg-bin/show_pathway?ko05010+K04522+K03968+K00134+K08738+K03951+K02261+K04348+K04726+K04520+K04634+K00236+K01389
ko04141	Protein processing in endoplasmic reticulum	A7BI36 Q8NBS9 Q53F37 A0A024RDS1 P13667 Q15084 C9IZQ1 A0A024R8S5 P07900 P08238 V9HWB4 Q9NRR5 P14625 Q96IV0 Q9Y4L1 B3KNI2 P60468 H7BZJ3 P46977 Q13217	20	http://www.kegg.jp/kegg-bin/show_pathway?ko04141+K14000+K13984+K07953+K09485+K09582+K09584+K13249+K09580+K04079+K04079+K09490+K04523+K09487+K01456+K09486+K04523+K09481+K08056+K07151+K09523
ko00600	Sphingolipid metabolism	B7Z6Q5 B7Z6S9	2	http://www.kegg.jp/kegg-bin/show_pathway?ko00600+K12309+K01201
ko04080	Neuroactive ligand-receptor interaction	P00747 D3DPG9	2	http://www.kegg.jp/kegg-bin/show_pathway?ko04080+K01315+K04577
ko04390	Hippo signaling pathway	Q562W2 Q7L9L4 Q9BYX7 P27348 P63104 V9HW04 V9HVZ7 Q9UGP4	8	http://www.kegg.jp/kegg-bin/show_pathway?ko04390+K05692+K06685+K05692+K16197+K16197+K06269+K05692+K16682
ko00230	Purine metabolism	Q32Q12 A0A024R5Z9 P31939 P15531 Q96G03 P07741	6	http://www.kegg.jp/kegg-bin/show_pathway?ko00230+K00940+K00873+K00602+K00940+K15779+K00759
ko00410	beta-Alanine metabolism	P30837 Q6PKA6 P52788 P19623 Q5HYG7 Q96KP4 Q16853	7	http://www.kegg.jp/kegg-bin/show_pathway?ko00410+K00128+K00129+K00802+K00797+K00249+K08660+K00276
ko03040	Spliceosome	A0A024RAZ7 E9PB61 Q9Y333 Q13838 Q96J01 Q9UK45	6	http://www.kegg.jp/kegg-bin/show_pathway?ko03040+K12741+K12881+K12621+K12812+K12880+K12626
ko05205	Proteoglycans in cancer	Q562W2 Q14315 B2R6E2 A5PLM9 B4E2F9 B4DRM3 Q9BYX7 V9HW04 V9HVZ7 B0YJ88 P05556 D9ZGG2 P17301 A0A087WUF6 P51636 P35625 Q03135	17	http://www.kegg.jp/kegg-bin/show_pathway?ko05205+K05692+K04437+K16865+K01365+K04437+K03258+K05692+K06269+K05692+K05762+K05719+K06251+K06481+K18497+K12958+K16866+K06278
ko04931	Insulin resistance	Q06210 V9HW04 P06737 Q59GX2 A4D1B1	5	http://www.kegg.jp/kegg-bin/show_pathway?ko04931+K00820+K06269+K00688+K07299+K06259
ko05100	Bacterial invasion of epithelial cells	Q562W2 Q92599 Q9BYX7 V9HVZ7 P05556 P51636 Q03135	7	http://www.kegg.jp/kegg-bin/show_pathway?ko05100+K05692+K16939+K05692+K05692+K05719+K12958+K06278
ko04270	Vascular smooth muscle contraction	B4DUI8 Q15746 Q96A00 V9HW04 Q05682 P29992 P50148 D3DPG9	8	http://www.kegg.jp/kegg-bin/show_pathway?ko04270+K12313+K00907+K12328+K06269+K12327+K04635+K04634+K04577
ko05131	Shigellosis	Q562W2 D3DNI3 Q9BYX7 V9HVZ7 P07737 P05556	6	http://www.kegg.jp/kegg-bin/show_pathway?ko05131+K05692+K05759+K05692+K05692+K05759+K05719
ko05219	Bladder cancer	B2RBL3	1	http://www.kegg.jp/kegg-bin/show_pathway?ko05219+K00758
ko00010	Glycolysis / Gluconeogenesis	P00338 P30837 Q6PKA6 A0A024R5Z9 Q5U077 A0A0A0MTS2 Q6FHU2 P04406 P06733 Q96G03 P14550 Q01813 P00558 P60174 O00757	15	http://www.kegg.jp/kegg-bin/show_pathway?ko00010+K00016+K00128+K00129+K00873+K00016+K01810+K01834+K00134+K01689+K15779+K00002+K00850+K00927+K01803+K03841
ko00603	Glycosphingolipid biosynthesis - globo and isoglobo series	P07686	1	http://www.kegg.jp/kegg-bin/show_pathway?ko00603+K12373
ko04391	Hippo signaling pathway - fly	Q562W2 Q7L9L4 Q9BYX7 P27348 P63104 V9HVZ7 B7ZLW0 Q9UGP4	8	http://www.kegg.jp/kegg-bin/show_pathway?ko04391+K05692+K06685+K05692+K16197+K16197+K05692+K16676+K16682
ko04624	Toll and Imd signaling pathway	V9HW41	1	http://www.kegg.jp/kegg-bin/show_pathway?ko04624+K10580
ko04310	Wnt signaling pathway	P48454	1	http://www.kegg.jp/kegg-bin/show_pathway?ko04310+K04348
ko05322	Systemic lupus erythematosus	Q68CN4 P12814 A0A068LRW6 Q9UL92 S6BGE0 S6BGD4 Q9UL89 Q9UL90 Q65ZC8 H9KV75 Q0ZCI0 Q9UL84 P84243 A0A1C3PI56 A0A0G2JMH6 Q5TEC6 A0A0K3AYW4 P02745 A0A0A8LE32 H2A0A4	20	http://www.kegg.jp/kegg-bin/show_pathway?ko05322+K06856+K05699+K06856+K06856+K06856+K06856+K06856+K06856+K06856+K05699+K06856+K06856+K11253+K06752+K06752+K11253+K06752+K03986+K06752+K06752
ko05016	Huntington's disease	A0A087WUM3 P99999 Q32Q14 E5DZN4 P50148 Q6IAQ2	6	http://www.kegg.jp/kegg-bin/show_pathway?ko05016+K03968+K08738+K03951+K02261+K04634+K00236
ko05146	Amoebiasis	Q68CN4 P12814 A0A068LRW6 Q9UL92 D3DTX7 P29508 S6BGE0 S6BGD4 Q9UL89 Q9UL90 Q65ZC8 H9KV75 Q0ZCI0 Q9UL84 P11047 A0A024R319 P29992 P50148 Q13753 P02462 O15230 A0A0S2Z3R6 B0YJ32	23	http://www.kegg.jp/kegg-bin/show_pathway?ko05146+K06856+K05699+K06856+K06856+K06236+K13963+K06856+K06856+K06856+K06856+K06856+K05699+K06856+K06856+K05635+K06243+K04635+K04634+K06246+K06237+K06240+K06244+K06240
ko05164	Influenza A	Q562W2 P99999 Q9BYX7 V9HVZ7 Q13838 Q13217 A0A1C3PI56 P00747 A0A0G2JMH6 A0A0K3AYW4 A0A0A8LE32 H2A0A4	12	http://www.kegg.jp/kegg-bin/show_pathway?ko05164+K05692+K08738+K05692+K05692+K12812+K09523+K06752+K01315+K06752+K06752+K06752+K06752
ko00030	Pentose phosphate pathway	A0A0A0MTS2 Q96G03 P29401 Q01813 P52209 O00757	6	http://www.kegg.jp/kegg-bin/show_pathway?ko00030+K01810+K15779+K00615+K00850+K00033+K03841
ko05210	Colorectal cancer	P99999 P11233	2	http://www.kegg.jp/kegg-bin/show_pathway?ko05210+K08738+K07834
ko04013	MAPK signaling pathway - fly	D3DNI3 P27348 P63104 P07737	4	http://www.kegg.jp/kegg-bin/show_pathway?ko04013+K05759+K16197+K16197+K05759
ko02020	Two-component system	P99999 B2R6Q2	2	http://www.kegg.jp/kegg-bin/show_pathway?ko02020+K08738+K01077
ko00920	Sulfur metabolism	P99999 O95861	2	http://www.kegg.jp/kegg-bin/show_pathway?ko00920+K08738+K01082
ko04640	Hematopoietic cell lineage	Q68CN4 A0A068LRW6 Q9UL92 S6BGE0 S6BGD4 Q9UL89 Q9UL90 Q65ZC8 Q0ZCI0 Q9UL84 B2R880 E9PR17 A0A1C3PI56 G8JLH6 P56199 P17301 A0A0G2JMH6 H7BY55 P08514 A0A140VJM0 A0A0K3AYW4 P28906 A4D1B1 B7ZKY6 A0A0A8LE32 H2A0A4	26	http://www.kegg.jp/kegg-bin/show_pathway?ko04640+K06856+K06856+K06856+K06856+K06856+K06856+K06856+K06856+K06856+K06856+K01242+K04008+K06752+K06460+K06480+K06481+K06752+K04006+K06476+K06482+K06752+K06474+K06259+K01389+K06752+K06752
ko00830	Retinol metabolism	O94788	1	http://www.kegg.jp/kegg-bin/show_pathway?ko00830+K07249
ko05218	Melanoma	A0A087WUF6	1	http://www.kegg.jp/kegg-bin/show_pathway?ko05218+K18497
ko03430	Mismatch repair	P12004	1	http://www.kegg.jp/kegg-bin/show_pathway?ko03430+K04802
ko04932	Non-alcoholic fatty liver disease (NAFLD)	A0A087WUM3 P99999 Q32Q14 E5DZN4 B3KT21 Q6IAQ2	6	http://www.kegg.jp/kegg-bin/show_pathway?ko04932+K03968+K08738+K03951+K02261+K04726+K00236
ko04658	Th1 and Th2 cell differentiation	P48454 A0A1C3PI56 A0A0G2JMH6 A0A0K3AYW4 A0A0A8LE32 H2A0A4	6	http://www.kegg.jp/kegg-bin/show_pathway?ko04658+K04348+K06752+K06752+K06752+K06752+K06752
ko04140	Autophagy - animal	A0A024R374 A5PLM9	2	http://www.kegg.jp/kegg-bin/show_pathway?ko04140+K01363+K01365
ko00950	Isoquinoline alkaloid biosynthesis	A0A140VK69 Q16853	2	http://www.kegg.jp/kegg-bin/show_pathway?ko00950+K14454+K00276
ko04115	p53 signaling pathway	P31947 P99999 P36952 B3KT21 P27701	5	http://www.kegg.jp/kegg-bin/show_pathway?ko04115+K06644+K08738+K10139+K04726+K06509
ko04330	Notch signaling pathway	B1AP22	1	http://www.kegg.jp/kegg-bin/show_pathway?ko04330+K04522
ko04151	PI3K-Akt signaling pathway	Q68CN4 A0A068LRW6 Q9UL92 Q4LE35 D3DTX7 Q4LE33 S6BGE0 S6BGD4 Q9UL89 Q9UL90 P07900 B4DRM3 P08238 Q65ZC8 Q0ZCI0 P14625 Q9UL84 P27348 P63104 P12110 P12109 P11047 A0A024R319 B7ZW00 P05556 P12111 P56199 D9ZGG2 P17301 Q13753 A0A087WUF6 P02462 O15230 P08514 A0A0S2Z3R6 B0YJ32 A0A140VJM0 Q9BUM6 A8TX70 A6NMZ7	40	http://www.kegg.jp/kegg-bin/show_pathway?ko04151+K06856+K06856+K06856+K06583+K06236+K06252+K06856+K06856+K06856+K06856+K04079+K03258+K04079+K06856+K06856+K09487+K06856+K16197+K16197+K06238+K06238+K05635+K06243+K06238+K05719+K06238+K06480+K06251+K06481+K06246+K18497+K06237+K06240+K06476+K06244+K06240+K06482+K06238+K06238+K06238
ko04380	Osteoclast differentiation	P48454 A0A0A0MSG2 A0A0D9SGG1 P13686	4	http://www.kegg.jp/kegg-bin/show_pathway?ko04380+K04348+K14380+K07361+K14379
ko03440	Homologous recombination	Q92878	1	http://www.kegg.jp/kegg-bin/show_pathway?ko03440+K10866
ko01200	Carbon metabolism	B2R5M8 A0A024R5Z9 A0A0A0MTS2 Q6FHU2 P04406 P06733 P40925 P29401 Q96PE7 Q5HYG7 Q01813 P52209 P21399 P00558 P48735 P60174 A0A140VK69 A0A140VJJ2 O00757 P04040 Q6IAQ2	21	http://www.kegg.jp/kegg-bin/show_pathway?ko01200+K00031+K00873+K01810+K01834+K00134+K01689+K00025+K00615+K05606+K00249+K00850+K00033+K01681+K00927+K00031+K01803+K14454+K01070+K03841+K03781+K00236
ko00514	Other types of O-glycan biosynthesis	Q5JT02	1	http://www.kegg.jp/kegg-bin/show_pathway?ko00514+K00728
ko04940	Type I diabetes mellitus	A0A1C3PI56 A0A0G2JH66 A9QUT7 A0A0G2JMH6 C7EXL7 B4DL31 A0A0K3AYW4 E6Y8C6 B7VU68 A0A060CZ20 A0A0A8LE32 D5H3V7 H2A0A4	13	http://www.kegg.jp/kegg-bin/show_pathway?ko04940+K06752+K06751+K06751+K06752+K06751+K06751+K06752+K07818+K06751+K06751+K06752+K06751+K06752
ko04014	Ras signaling pathway	O14939 B0AZM9 A0A087WUF6 P11233	4	http://www.kegg.jp/kegg-bin/show_pathway?ko04014+K01115+K05736+K18497+K07834
ko00020	Citrate cycle (TCA cycle)	B2R5M8 P40925 P21399 P48735 Q6IAQ2	5	http://www.kegg.jp/kegg-bin/show_pathway?ko00020+K00031+K00025+K01681+K00031+K00236
ko03460	Fanconi anemia pathway	A0A024R2L1	1	http://www.kegg.jp/kegg-bin/show_pathway?ko03460+K15361
ko01220	Degradation of aromatic compounds	P14550	1	http://www.kegg.jp/kegg-bin/show_pathway?ko01220+K00002
ko00740	Riboflavin metabolism	P11117 P13686	2	http://www.kegg.jp/kegg-bin/show_pathway?ko00740+K14410+K14379
ko00500	Starch and sucrose metabolism	A0A0A0MTS2 Q96G03 P06737	3	http://www.kegg.jp/kegg-bin/show_pathway?ko00500+K01810+K15779+K00688
ko04924	Renin secretion	A0A024R374 P48454 K7N7A8 P50148 P12821	5	http://www.kegg.jp/kegg-bin/show_pathway?ko04924+K01363+K04348+K09864+K04634+K01283
ko05202	Transcriptional misregulation in cancer	Q68CN4 A0A068LRW6 Q9UL92 S6BGE0 S6BGD4 Q9UL89 Q9UL90 Q65ZC8 Q0ZCI0 Q9UL84 P84243 Q5TEC6	12	http://www.kegg.jp/kegg-bin/show_pathway?ko05202+K06856+K06856+K06856+K06856+K06856+K06856+K06856+K06856+K06856+K06856+K11253+K11253
ko04145	Phagosome	Q68CN4 Q562W2 A0A068LRW6 Q9UL92 S6BGE0 Q5KU26 A5PLM9 S6BGD4 Q9UL89 Q9UL90 Q65ZC8 A0A024R611 Q9BYX7 M0R0P0 Q0ZCI0 Q9UL84 V9HVZ7 P60468 P05556 A0A1C3PI56 A0A0G2JH66 A9QUT7 P17301 A0A0G2JMH6 C7EXL7 B4DL31 A0A0K3AYW4 B7VU68 A4D1B1 A0A060CZ20 A0A0A8LE32 D5H3V7 H2A0A4	33	http://www.kegg.jp/kegg-bin/show_pathway?ko04145+K06856+K05692+K06856+K06856+K06856+K10062+K01365+K06856+K06856+K06856+K06856+K13882+K05692+K06563+K06856+K06856+K05692+K09481+K05719+K06752+K06751+K06751+K06481+K06752+K06751+K06751+K06752+K06751+K06259+K06751+K06752+K06751+K06752
ko00643	Styrene degradation	P16930	1	http://www.kegg.jp/kegg-bin/show_pathway?ko00643+K01555
ko00710	Carbon fixation in photosynthetic organisms	P04406 P40925 P29401 P00558 P60174 A0A140VK69 O00757	7	http://www.kegg.jp/kegg-bin/show_pathway?ko00710+K00134+K00025+K00615+K00927+K01803+K14454+K03841
ko05215	Prostate cancer	P07900 P08238 P14625	3	http://www.kegg.jp/kegg-bin/show_pathway?ko05215+K04079+K04079+K09487
ko04977	Vitamin digestion and absorption	C0JYY2 A0A024R3E3 P06727	3	http://www.kegg.jp/kegg-bin/show_pathway?ko04977+K14462+K08757+K08760
ko00360	Phenylalanine metabolism	Q6PKA6 P14174 A0A140VK69 Q16853	4	http://www.kegg.jp/kegg-bin/show_pathway?ko00360+K00129+K07253+K14454+K00276
ko00400	Phenylalanine, tyrosine and tryptophan biosynthesis	A0A140VK69	1	http://www.kegg.jp/kegg-bin/show_pathway?ko00400+K14454
ko00625	Chloroalkane and chloroalkene degradation	P30837	1	http://www.kegg.jp/kegg-bin/show_pathway?ko00625+K00128
ko04020	Calcium signaling pathway	Q68CN4 A0A068LRW6 Q9UL92 S6BGE0 S6BGD4 Q9UL89 Q9UL90 Q65ZC8 Q15746 Q0ZCI0 Q9UL84 B2R880 P48454 P29992 P50148	15	http://www.kegg.jp/kegg-bin/show_pathway?ko04020+K06856+K06856+K06856+K06856+K06856+K06856+K06856+K06856+K00907+K06856+K06856+K01242+K04348+K04635+K04634
ko00562	Inositol phosphate metabolism	P60174	1	http://www.kegg.jp/kegg-bin/show_pathway?ko00562+K01803
ko04218	Cellular senescence	V9HW04 P48454 Q92878 A0A0G2JH66 A9QUT7 C7EXL7 B4DL31 B7VU68 A0A060CZ20 D5H3V7	10	http://www.kegg.jp/kegg-bin/show_pathway?ko04218+K06269+K04348+K10866+K06751+K06751+K06751+K06751+K06751+K06751+K06751
ko04660	T cell receptor signaling pathway	P48454 A0A0D9SGG1 B0AZM9	3	http://www.kegg.jp/kegg-bin/show_pathway?ko04660+K04348+K07361+K05736
ko00720	Carbon fixation pathways in prokaryotes	B2R5M8 Q96PE7 P21399 P48735	4	http://www.kegg.jp/kegg-bin/show_pathway?ko00720+K00031+K05606+K01681+K00031
ko04610	Complement and coagulation cascades	B2R6V9 Q9Y279 E9PR17 P05546 P10909 P15529 P04003 A0A0S2Z4L3 B2R8Y9 D9ZGG2 P00747 H7BY55 V9HVY1 P02671 P07204 P02745 P02679	17	http://www.kegg.jp/kegg-bin/show_pathway?ko04610+K03917+K19822+K04008+K03912+K17252+K04007+K04002+K03908+K03909+K06251+K01315+K04006+K03904+K03903+K03907+K03986+K03905
ko04911	Insulin secretion	P29992 Q59GX2 L7N2F9 P50148	4	http://www.kegg.jp/kegg-bin/show_pathway?ko04911+K04635+K07299+K13504+K04634
ko04740	Olfactory transduction	A8K103	1	http://www.kegg.jp/kegg-bin/show_pathway?ko04740+K04439
ko00052	Galactose metabolism	Q96G03 B7Z6Q5 Q01813	3	http://www.kegg.jp/kegg-bin/show_pathway?ko00052+K15779+K12309+K00850
ko04810	Regulation of actin cytoskeleton	Q562W2 P12814 Q4LE35 D3DNI3 Q15746 H9KV75 Q9BYX7 V9HW04 V9HVZ7 P23528 P07737 B0YJ88 P05556 P56199 P17301 B0AZM9 A0A087WUF6 P08514 A0A140VJM0	19	http://www.kegg.jp/kegg-bin/show_pathway?ko04810+K05692+K05699+K06583+K05759+K00907+K05699+K05692+K06269+K05692+K05765+K05759+K05762+K05719+K06480+K06481+K05736+K18497+K06476+K06482
ko04068	FoxO signaling pathway	P04040	1	http://www.kegg.jp/kegg-bin/show_pathway?ko04068+K03781
ko05169	Epstein-Barr virus infection	Q68CN4 A0A068LRW6 Q9UL92 S6BGE0 S6BGD4 Q9UL89 Q9UL90 Q65ZC8 Q0ZCI0 Q9UL84 P27348 B2R880 P63104 A0A0G2JH66 A9QUT7 C7EXL7 B4DL31 B7VU68 A0A060CZ20 D5H3V7	20	http://www.kegg.jp/kegg-bin/show_pathway?ko05169+K06856+K06856+K06856+K06856+K06856+K06856+K06856+K06856+K06856+K06856+K16197+K01242+K16197+K06751+K06751+K06751+K06751+K06751+K06751+K06751
ko05166	HTLV-I infection	P12004 P48454 Q68DN3 A0A1C3PI56 A0A0G2JH66 Q59GX2 A9QUT7 A0A0G2JMH6 C7EXL7 B4DL31 A0A0K3AYW4 B7VU68 A0A060CZ20 A0A0A8LE32 D5H3V7 H2A0A4	16	http://www.kegg.jp/kegg-bin/show_pathway?ko05166+K04802+K04348+K06724+K06752+K06751+K07299+K06751+K06752+K06751+K06751+K06752+K06751+K06751+K06752+K06751+K06752
ko00910	Nitrogen metabolism	A0A024R825 E5RIF9 P22748	3	http://www.kegg.jp/kegg-bin/show_pathway?ko00910+K01672+K01672+K18246
ko03420	Nucleotide excision repair	P12004	1	http://www.kegg.jp/kegg-bin/show_pathway?ko03420+K04802
ko04392	Hippo signaling pathway - multiple species	Q7L9L4 Q9UGP4	2	http://www.kegg.jp/kegg-bin/show_pathway?ko04392+K06685+K16682
ko01212	Fatty acid metabolism	Q5HYG7	1	http://www.kegg.jp/kegg-bin/show_pathway?ko01212+K00249
ko04971	Gastric acid secretion	Q15746 P50148	2	http://www.kegg.jp/kegg-bin/show_pathway?ko04971+K00907+K04634
ko04024	cAMP signaling pathway	V9HW04 O14939	2	http://www.kegg.jp/kegg-bin/show_pathway?ko04024+K06269+K01115
ko01051	Biosynthesis of ansamycins	P29401	1	http://www.kegg.jp/kegg-bin/show_pathway?ko01051+K00615
ko04621	NOD-like receptor signaling pathway	A0A024R374 A0A024R718 P07900 P08238 J3KNB4	5	http://www.kegg.jp/kegg-bin/show_pathway?ko04621+K01363+K03462+K04079+K04079+K13916
ko04912	GnRH signaling pathway	O14939 P29992 P50148	3	http://www.kegg.jp/kegg-bin/show_pathway?ko04912+K01115+K04635+K04634
ko00515	Mannose type O-glycan biosynthesis	Q5JT02	1	http://www.kegg.jp/kegg-bin/show_pathway?ko00515+K00728
ko04071	Sphingolipid signaling pathway	B3KT21 O14939 P50148	3	http://www.kegg.jp/kegg-bin/show_pathway?ko04071+K04726+K01115+K04634
ko05132	Salmonella infection	Q562W2 Q14315 B4E2F9 D3DNI3 Q9BYX7 V9HVZ7 P07737	7	http://www.kegg.jp/kegg-bin/show_pathway?ko05132+K05692+K04437+K04437+K05759+K05692+K05692+K05759
ko05310	Asthma	Q68CN4 A0A068LRW6 Q9UL92 S6BGE0 S6BGD4 Q9UL89 Q9UL90 Q65ZC8 Q0ZCI0 Q9UL84 A0A1C3PI56 A0A0G2JMH6 A0A0K3AYW4 A0A0A8LE32 H2A0A4	15	http://www.kegg.jp/kegg-bin/show_pathway?ko05310+K06856+K06856+K06856+K06856+K06856+K06856+K06856+K06856+K06856+K06856+K06752+K06752+K06752+K06752+K06752
ko04144	Endocytosis	A0A096LPC5 Q96H20 A8K103 O14939 Q9NZN4 Q9NZN3 A0A024R5H1 A0A0G2JH66 A9QUT7 C7EXL7 B4DL31 P51636 B7VU68 Q03135 A0A060CZ20 D5H3V7	16	http://www.kegg.jp/kegg-bin/show_pathway?ko04144+K18462+K12188+K04439+K01115+K12469+K12476+K13649+K06751+K06751+K06751+K06751+K12958+K06751+K06278+K06751+K06751
ko05014	Amyotrophic lateral sclerosis (ALS)	P07197 P99999 P48454 B3KT21 P04040	5	http://www.kegg.jp/kegg-bin/show_pathway?ko05014+K04573+K08738+K04348+K04726+K03781
ko04723	Retrograde endocannabinoid signaling	A0A087WUM3 Q32Q14 P50148	3	http://www.kegg.jp/kegg-bin/show_pathway?ko04723+K03968+K03951+K04634
ko04360	Axon guidance	P48454 P23528 Q68DN3 P05556 B0AZM9	5	http://www.kegg.jp/kegg-bin/show_pathway?ko04360+K04348+K05765+K06724+K05719+K05736
ko05012	Parkinson's disease	A0A024R1A4 A0A087WUM3 P99999 Q32Q14 E5DZN4 O14933 D6R956 Q99497 A0A024R1A3 Q6IAQ2	10	http://www.kegg.jp/kegg-bin/show_pathway?ko05012+K04552+K03968+K08738+K03951+K02261+K04553+K05611+K05687+K03178+K00236
ko00270	Cysteine and methionine metabolism	P00338 Q5U077 P40925 P52788 P23526 P19623 A0A140VK69	7	http://www.kegg.jp/kegg-bin/show_pathway?ko00270+K00016+K00016+K00025+K00802+K01251+K00797+K14454
ko04520	Adherens junction	Q562W2 P12814 Q9BX66 B7Z9B7 H9KV75 Q9BYX7 V9HVZ7	7	http://www.kegg.jp/kegg-bin/show_pathway?ko04520+K05692+K05699+K06086+K06086+K05699+K05692+K05692
ko00604	Glycosphingolipid biosynthesis - ganglio series	P07686 B7Z6Q5	2	http://www.kegg.jp/kegg-bin/show_pathway?ko00604+K12373+K12309
ko05145	Toxoplasmosis	P99999 P11047 A0A024R319 P05556 A0A1C3PI56 Q13753 A0A0G2JMH6 O15230 A0A0S2Z3R6 B0YJ32 A0A0K3AYW4 A0A0A8LE32 H2A0A4	13	http://www.kegg.jp/kegg-bin/show_pathway?ko05145+K08738+K05635+K06243+K05719+K06752+K06246+K06752+K06240+K06244+K06240+K06752+K06752+K06752
ko01521	EGFR tyrosine kinase inhibitor resistance	A0A087WUF6	1	http://www.kegg.jp/kegg-bin/show_pathway?ko01521+K18497
ko04072	Phospholipase D signaling pathway	Q68CN4 A0A068LRW6 Q9UL92 S6BGE0 S6BGD4 Q9UL89 Q9UL90 Q65ZC8 Q0ZCI0 Q9UL84 O14939 P11233	12	http://www.kegg.jp/kegg-bin/show_pathway?ko04072+K06856+K06856+K06856+K06856+K06856+K06856+K06856+K06856+K06856+K06856+K01115+K07834
ko03450	Non-homologous end-joining	Q92878	1	http://www.kegg.jp/kegg-bin/show_pathway?ko03450+K10866
ko05165	Human papillomavirus infection	Q4LE35 D3DTX7 Q4LE33 A0A024R5Z9 P05161 B2R6A3 P12110 P12109 P11047 A0A024R319 B7ZW00 P05556 A0A0G2JH66 A9QUT7 P12111 P56199 D9ZGG2 P17301 Q13753 P02462 O15230 P08514 A0A0S2Z3R6 C7EXL7 B0YJ32 A0A140VJM0 B4DL31 Q9BUM6 A8TX70 B7VU68 A0A060CZ20 A6NMZ7 D5H3V7	33	http://www.kegg.jp/kegg-bin/show_pathway?ko05165+K06583+K06236+K06252+K00873+K12159+K13365+K06238+K06238+K05635+K06243+K06238+K05719+K06751+K06751+K06238+K06480+K06251+K06481+K06246+K06237+K06240+K06476+K06244+K06751+K06240+K06482+K06751+K06238+K06238+K06751+K06751+K06238+K06751
ko00970	Aminoacyl-tRNA biosynthesis	A0A090N8G0 A8K3A8 A0A024RCN6 P26639 M0QWZ7 P49588 O43776	7	http://www.kegg.jp/kegg-bin/show_pathway?ko00970+K01880+K01886+K01873+K01868+K01875+K01872+K01893
ko00982	Drug metabolism - cytochrome P450	P08263 Q6PKA6 B2R983 A0A024R8Z4	4	http://www.kegg.jp/kegg-bin/show_pathway?ko00982+K00799+K00129+K00799+K00485
ko00051	Fructose and mannose metabolism	Q96IJ6 A0A024R329 Q01813 P60174 O00757	5	http://www.kegg.jp/kegg-bin/show_pathway?ko00051+K00966+K00966+K00850+K01803+K03841
ko04214	Apoptosis - fly	V9HW63 P99999	2	http://www.kegg.jp/kegg-bin/show_pathway?ko04214+K03386+K08738
ko04211	Longevity regulating pathway	P04040	1	http://www.kegg.jp/kegg-bin/show_pathway?ko04211+K03781
ko00944	Flavone and flavonol biosynthesis	B2R6X2	1	http://www.kegg.jp/kegg-bin/show_pathway?ko00944+K01195
ko00280	Valine, leucine and isoleucine degradation	P30837 Q96PE7 Q5HYG7 Q9UKU7	4	http://www.kegg.jp/kegg-bin/show_pathway?ko00280+K00128+K05606+K00249+K11538
ko05323	Rheumatoid arthritis	Q68CN4 A0A068LRW6 Q9UL92 S6BGE0 A5PLM9 S6BGD4 Q9UL89 Q9UL90 Q65ZC8 Q0ZCI0 Q9UL84 A0A1C3PI56 P13686 A0A0G2JMH6 A0A0K3AYW4 A0A0A8LE32 H2A0A4	17	http://www.kegg.jp/kegg-bin/show_pathway?ko05323+K06856+K06856+K06856+K06856+K01365+K06856+K06856+K06856+K06856+K06856+K06856+K06752+K14379+K06752+K06752+K06752+K06752
ko04975	Fat digestion and absorption	C0JYY2 A0A024R3E3 P06727 A4D1B1	4	http://www.kegg.jp/kegg-bin/show_pathway?ko04975+K14462+K08757+K08760+K06259
ko00330	Arginine and proline metabolism	P30837 V9HWH2 P52788 P19623 Q96KP4 P54886 A0A140VK69	7	http://www.kegg.jp/kegg-bin/show_pathway?ko00330+K00128+K00933+K00802+K00797+K08660+K12657+K14454
ko01210	2-Oxocarboxylic acid metabolism	B2R5M8 P21399 P48735 A0A140VK69	4	http://www.kegg.jp/kegg-bin/show_pathway?ko01210+K00031+K01681+K00031+K14454
ko04152	AMPK signaling pathway	P13639 Q01813 A0A024RDT3 O00757 A4D1B1	5	http://www.kegg.jp/kegg-bin/show_pathway?ko04152+K03234+K00850+K08272+K03841+K06259
ko04918	Thyroid hormone synthesis	P13667 V9HWB4 P14625 P02768 P50148	5	http://www.kegg.jp/kegg-bin/show_pathway?ko04918+K09582+K09490+K09487+K16141+K04634
ko00590	Arachidonic acid metabolism	B7Z451 B3KUY2 P16152	3	http://www.kegg.jp/kegg-bin/show_pathway?ko00590+K00460+K15730+K00079
ko04720	Long-term potentiation	V9HW04 P48454 P50148	3	http://www.kegg.jp/kegg-bin/show_pathway?ko04720+K06269+K04348+K04634
ko00903	Limonene and pinene degradation	P30837	1	http://www.kegg.jp/kegg-bin/show_pathway?ko00903+K00128
ko04114	Oocyte meiosis	P27348 P63104 V9HW04 P48454	4	http://www.kegg.jp/kegg-bin/show_pathway?ko04114+K16197+K16197+K06269+K04348
ko04713	Circadian entrainment	P50148	1	http://www.kegg.jp/kegg-bin/show_pathway?ko04713+K04634
ko04260	Cardiac muscle contraction	K7ENT6 A7XZE4 A0A024R5W6 A0A0S2Z4G6 E5DZN4 Q5TCU3	6	http://www.kegg.jp/kegg-bin/show_pathway?ko04260+K10375+K10374+K10373+K10373+K02261+K10374
ko00513	Various types of N-glycan biosynthesis	P07686 P46977	2	http://www.kegg.jp/kegg-bin/show_pathway?ko00513+K12373+K07151
ko05320	Autoimmune thyroid disease	Q68CN4 A0A068LRW6 Q9UL92 S6BGE0 S6BGD4 Q9UL89 Q9UL90 Q65ZC8 Q0ZCI0 Q9UL84 A0A1C3PI56 A0A0G2JH66 A9QUT7 A0A0G2JMH6 C7EXL7 B4DL31 A0A0K3AYW4 E6Y8C6 B7VU68 A0A060CZ20 A0A0A8LE32 D5H3V7 H2A0A4	23	http://www.kegg.jp/kegg-bin/show_pathway?ko05320+K06856+K06856+K06856+K06856+K06856+K06856+K06856+K06856+K06856+K06856+K06752+K06751+K06751+K06752+K06751+K06751+K06752+K07818+K06751+K06751+K06752+K06751+K06752
ko00900	Terpenoid backbone biosynthesis	Q86TX8	1	http://www.kegg.jp/kegg-bin/show_pathway?ko00900+K05954
ko00640	Propanoate metabolism	P00338 Q5U077 Q96PE7 Q5HYG7	4	http://www.kegg.jp/kegg-bin/show_pathway?ko00640+K00016+K00016+K05606+K00249
ko05231	Choline metabolism in cancer	B4DJV9 O14939 Q8IWA5	3	http://www.kegg.jp/kegg-bin/show_pathway?ko05231+K06128+K01115+K15377
ko00983	Drug metabolism - other enzymes	A0A024QZW0 B2R6X2 B2RBL3	3	http://www.kegg.jp/kegg-bin/show_pathway?ko00983+K00569+K01195+K00758
ko02026	Biofilm formation - Escherichia coli	P06737	1	http://www.kegg.jp/kegg-bin/show_pathway?ko02026+K00688
ko04728	Dopaminergic synapse	V9HW04 P48454 P50148	3	http://www.kegg.jp/kegg-bin/show_pathway?ko04728+K06269+K04348+K04634
ko04972	Pancreatic secretion	B2R880 P50148	2	http://www.kegg.jp/kegg-bin/show_pathway?ko04972+K01242+K04634
ko05200	Pathways in cancer	P99999 P07900 P08238 P14625 B3KT21 A0A024QZJ7 P11047 A0A024R319 P05556 P29992 Q59GX2 P17301 P50148 Q13753 A0A087WUF6 P11233 P02462 O15230 P08514 A0A0S2Z3R6 B0YJ32 A0A140VJM0	22	http://www.kegg.jp/kegg-bin/show_pathway?ko05200+K08738+K04079+K04079+K09487+K04726+K09288+K05635+K06243+K05719+K04635+K07299+K06481+K04634+K06246+K18497+K07834+K06237+K06240+K06476+K06244+K06240+K06482
ko04657	IL-17 signaling pathway	A7Y9J9 P07900 P08238 P14625	4	http://www.kegg.jp/kegg-bin/show_pathway?ko04657+K13908+K04079+K04079+K09487
ko04626	Plant-pathogen interaction	P07900 P08238 P14625	3	http://www.kegg.jp/kegg-bin/show_pathway?ko04626+K04079+K04079+K09487
ko05134	Legionellosis	B4E2C5 Q53F37 P26641 P99999 P68104	5	http://www.kegg.jp/kegg-bin/show_pathway?ko05134+K03231+K07953+K03233+K08738+K03231
ko04064	NF-kappa B signaling pathway	Q68CN4 A0A068LRW6 Q9UL92 S6BGE0 S6BGD4 Q9UL89 Q9UL90 Q65ZC8 Q0ZCI0 Q9UL84 B0QYN7	11	http://www.kegg.jp/kegg-bin/show_pathway?ko04064+K06856+K06856+K06856+K06856+K06856+K06856+K06856+K06856+K06856+K06856+K10577
ko05152	Tuberculosis	Q68CN4 A0A068LRW6 Q9UL92 S6BGE0 S6BGD4 Q9UL89 Q9UL90 P99999 Q65ZC8 A0A024R611 M0R0P0 Q0ZCI0 Q9UL84 P48454 B3KT21 A0A1C3PI56 A0A0G2JMH6 A0A0K3AYW4 J3KNB4 A0A0A8LE32 H2A0A4	21	http://www.kegg.jp/kegg-bin/show_pathway?ko05152+K06856+K06856+K06856+K06856+K06856+K06856+K06856+K08738+K06856+K13882+K06563+K06856+K06856+K04348+K04726+K06752+K06752+K06752+K13916+K06752+K06752
ko05034	Alcoholism	V9HW04 P84243 Q5TEC6	3	http://www.kegg.jp/kegg-bin/show_pathway?ko05034+K06269+K11253+K11253
ko04142	Lysosome	A0A024R374 G3V3D1 A8K669 A5PLM9 P07686 B3KQS9 Q5U000 P17900 X6R8A1 B7Z6Q5 B2R6X2 B7Z6S9 P11117 Q10567 P13686	15	http://www.kegg.jp/kegg-bin/show_pathway?ko04142+K01363+K13443+K01369+K01365+K12373+K01158+K08568+K12383+K13289+K12309+K01195+K01201+K14410+K12392+K14379
ko04910	Insulin signaling pathway	Q9BX66 B7Z9B7 V9HW04 P06737 O00757	5	http://www.kegg.jp/kegg-bin/show_pathway?ko04910+K06086+K06086+K06269+K00688+K03841
ko00510	N-Glycan biosynthesis	B4DEH1 P46977	2	http://www.kegg.jp/kegg-bin/show_pathway?ko00510+K09659+K07151
ko04611	Platelet activation	Q562W2 D3DTX7 Q15746 Q9BYX7 V9HW04 V9HVZ7 A0A0D9SGG1 P05556 P17301 P50148 P08514 V9HVY1 P02671 P02679	14	http://www.kegg.jp/kegg-bin/show_pathway?ko04611+K05692+K06236+K00907+K05692+K06269+K05692+K07361+K05719+K06481+K04634+K06476+K03904+K03903+K03905
ko00350	Tyrosine metabolism	Q6PKA6 P16930 P14174 A0A140VK69 Q16853	5	http://www.kegg.jp/kegg-bin/show_pathway?ko00350+K00129+K01555+K07253+K14454+K00276
ko04920	Adipocytokine signaling pathway	Q59GX2 A4D1B1	2	http://www.kegg.jp/kegg-bin/show_pathway?ko04920+K07299+K06259
ko04130	SNARE interactions in vesicular transport	H7C1N3 L7N2F9	2	http://www.kegg.jp/kegg-bin/show_pathway?ko04130+K08504+K13504
ko03010	Ribosome	P62861 P61254 J3KQN4 H0YMV8 P42766 P35268 B2R4R9 B2R4C1 P42677 Q6FG99 P62917 Q9BYD2 P26373 A8MUS3 K7ELC2 P62263 P61513 Q6IPI1 P62249 Q9Y3U8 P62851 P60866 Q6FGH5 A0A0A6YYL6 P46779 P83731 A0A024R814 Q59GY2 P62269 Q8WVX7	30	http://www.kegg.jp/kegg-bin/show_pathway?ko03010+K02983+K02898+K02929+K02978+K02918+K02891+K02979+K02910+K02978+K02942+K02938+K02939+K02873+K02893+K02958+K02955+K02921+K02905+K02960+K02920+K02975+K02969+K02971+K02880+K02903+K02896+K02937+K02930+K02964+K02966
ko04964	Proximal tubule bicarbonate reclamation	P40925 K7N7A8 P22748	3	http://www.kegg.jp/kegg-bin/show_pathway?ko04964+K00025+K09864+K18246
ko00564	Glycerophospholipid metabolism	B4DJV9 Q92604 O14939	3	http://www.kegg.jp/kegg-bin/show_pathway?ko00564+K06128+K13514+K01115
ko04750	Inflammatory mediator regulation of TRP channels	V9HW04 P50148	2	http://www.kegg.jp/kegg-bin/show_pathway?ko04750+K06269+K04634
ko04659	Th17 cell differentiation	P07900 P08238 P48454 A0A1C3PI56 A0A0G2JMH6 A0A0K3AYW4 A0A0A8LE32 H2A0A4	8	http://www.kegg.jp/kegg-bin/show_pathway?ko04659+K04079+K04079+K04348+K06752+K06752+K06752+K06752+K06752
ko04730	Long-term depression	P29992 P50148	2	http://www.kegg.jp/kegg-bin/show_pathway?ko04730+K04635+K04634
ko04261	Adrenergic signaling in cardiomyocytes	K7ENT6 A7XZE4 A0A024R5W6 A0A0S2Z4G6 Q5TCU3 V9HW04 Q01118 P50148	8	http://www.kegg.jp/kegg-bin/show_pathway?ko04261+K10375+K10374+K10373+K10373+K10374+K06269+K04839+K04634
ko04122	Sulfur relay system	O96033	1	http://www.kegg.jp/kegg-bin/show_pathway?ko04122+K21232
ko05414	Dilated cardiomyopathy (DCM)	Q68CN4 A5Z217 Q562W2 A0A068LRW6 K7ENT6 Q9UL92 Q4LE35 A7XZE4 S6BGE0 A0A024R5W6 S6BGD4 A0A0S2Z4G6 Q9UL89 Q9UL90 Q65ZC8 Q5TCU3 Q9BYX7 Q0ZCI0 Q9UL84 V9HVZ7 P05556 P56199 P17301 P08514 A0A140VJM0	25	http://www.kegg.jp/kegg-bin/show_pathway?ko05414+K06856+K07610+K05692+K06856+K10375+K06856+K06583+K10374+K06856+K10373+K06856+K10373+K06856+K06856+K06856+K10374+K05692+K06856+K06856+K05692+K05719+K06480+K06481+K06476+K06482
ko00531	Glycosaminoglycan degradation	P07686 B7Z6Q5 B2R6X2	3	http://www.kegg.jp/kegg-bin/show_pathway?ko00531+K12373+K12309+K01195
ko04120	Ubiquitin mediated proteolysis	A0A024R1A4 V9HW41 O14933 A0AVT1 P61086 B0QYN7 A0A024R1A3	7	http://www.kegg.jp/kegg-bin/show_pathway?ko04120+K04552+K10580+K04553+K10699+K04649+K10577+K03178
ko04146	Peroxisome	B2R5M8 P30044 P48735 P04040	4	http://www.kegg.jp/kegg-bin/show_pathway?ko04146+K00031+K11187+K00031+K03781
ko05410	Hypertrophic cardiomyopathy (HCM)	A5Z217 Q562W2 K7ENT6 Q4LE35 A7XZE4 A0A024R5W6 A0A0S2Z4G6 Q5TCU3 Q9BYX7 V9HVZ7 P05556 P56199 P17301 P08514 A0A140VJM0 P12821	16	http://www.kegg.jp/kegg-bin/show_pathway?ko05410+K07610+K05692+K10375+K06583+K10374+K10373+K10373+K10374+K05692+K05692+K05719+K06480+K06481+K06476+K06482+K01283
ko00511	Other glycan degradation	P07686 B7Z6Q5 B7Z6S9	3	http://www.kegg.jp/kegg-bin/show_pathway?ko00511+K12373+K12309+K01201
ko05130	Pathogenic Escherichia coli infection	Q562W2 Q9BYX7 V9HVZ7 P05556	4	http://www.kegg.jp/kegg-bin/show_pathway?ko05130+K05692+K05692+K05692+K05719
ko04622	RIG-I-like receptor signaling pathway	P05161	1	http://www.kegg.jp/kegg-bin/show_pathway?ko04622+K12159
ko01523	Antifolate resistance	P31939 A0A024R5H1	2	http://www.kegg.jp/kegg-bin/show_pathway?ko01523+K00602+K13649
ko04650	Natural killer cell mediated cytotoxicity	Q68CN4 A0A068LRW6 Q9UL92 S6BGE0 S6BGD4 Q9UL89 Q9UL90 Q65ZC8 Q0ZCI0 Q9UL84 P48454 B3KT21 A0A0D9SGG1 A0A0G2JH66 A9QUT7 C7EXL7 B4DL31 E6Y8C6 B7VU68 A0A060CZ20 D5H3V7	21	http://www.kegg.jp/kegg-bin/show_pathway?ko04650+K06856+K06856+K06856+K06856+K06856+K06856+K06856+K06856+K06856+K06856+K04348+K04726+K07361+K06751+K06751+K06751+K06751+K07818+K06751+K06751+K06751
ko00053	Ascorbate and aldarate metabolism	P30837	1	http://www.kegg.jp/kegg-bin/show_pathway?ko00053+K00128
ko04961	Endocrine and other factor-regulated calcium reabsorption	P50148	1	http://www.kegg.jp/kegg-bin/show_pathway?ko04961+K04634
ko00380	Tryptophan metabolism	P30837 P46952 P04040	3	http://www.kegg.jp/kegg-bin/show_pathway?ko00380+K00128+K00452+K03781
ko05162	Measles	Q68CN4 A0A068LRW6 Q9UL92 S6BGE0 S6BGD4 Q9UL89 Q9UL90 Q65ZC8 M0R0P0 Q0ZCI0 Q9UL84 P15529	12	http://www.kegg.jp/kegg-bin/show_pathway?ko05162+K06856+K06856+K06856+K06856+K06856+K06856+K06856+K06856+K06563+K06856+K06856+K04007
ko00630	Glyoxylate and dicarboxylate metabolism	P40925 Q96PE7 P21399 P04040	4	http://www.kegg.jp/kegg-bin/show_pathway?ko00630+K00025+K05606+K01681+K03781
ko00340	Histidine metabolism	P50135 P30837 Q6PKA6 Q96KP4	4	http://www.kegg.jp/kegg-bin/show_pathway?ko00340+K00546+K00128+K00129+K08660
ko04216	Ferroptosis	Q6NS36 P02792 B7Z451 A0A087WT12 A0A0K0K1H8	5	http://www.kegg.jp/kegg-bin/show_pathway?ko04216+K00522+K13625+K00460+K05361+K14736
ko05204	Chemical carcinogenesis	P08263 Q6PKA6 B2R983 P16152	4	http://www.kegg.jp/kegg-bin/show_pathway?ko05204+K00799+K00129+K00799+K00079
ko05110	Vibrio cholerae infection	Q562W2 P13667 M0R1Y2 Q9BYX7 V9HVZ7 P60468	6	http://www.kegg.jp/kegg-bin/show_pathway?ko05110+K05692+K09582+K10949+K05692+K05692+K09481
ko05340	Primary immunodeficiency	Q68CN4 A0A068LRW6 Q9UL92 S6BGE0 S6BGD4 Q9UL89 Q9UL90 Q65ZC8 Q0ZCI0 Q9UL84	10	http://www.kegg.jp/kegg-bin/show_pathway?ko05340+K06856+K06856+K06856+K06856+K06856+K06856+K06856+K06856+K06856+K06856
ko00240	Pyrimidine metabolism	Q32Q12 P15531 B2RBL3 B2R6S5	4	http://www.kegg.jp/kegg-bin/show_pathway?ko00240+K00940+K00940+K00758+K13800
ko04371	Apelin signaling pathway	B4DUI8 Q15746 P50148	3	http://www.kegg.jp/kegg-bin/show_pathway?ko04371+K12313+K00907+K04634
ko04919	Thyroid hormone signaling pathway	Q562W2 Q9BYX7 V9HVZ7 Q59GX2	4	http://www.kegg.jp/kegg-bin/show_pathway?ko04919+K05692+K05692+K05692+K07299

## Sheet: enrich
MapID	MapName	#DIFF	#REF	%Diff	%Ref	P_Value	FDR	over_under	DiffSeqs
ko01524	Platinum drug resistance	4	24	0.60423	0.559963	0.779546	1	OVER	P08263 P99999 B2R983 B3KT21
ko00591	Linoleic acid metabolism	1	2	0.151057	0.0466636	0.285086	0.779236	OVER	B7Z451
ko04745	Phototransduction - fly	4	22	0.60423	0.513299	0.765323	1	OVER	Q562W2 Q9BYX7 V9HVZ7 P50148
ko04666	Fc gamma R-mediated phagocytosis	13	114	1.96375	2.65982	0.292103	0.780873	UNDER	Q68CN4 A0A068LRW6 Q9UL92 S6BGE0 S6BGD4 Q9UL89 Q9UL90 Q65ZC8 Q0ZCI0 Q9UL84 P23528 O14939 A0A0A0MQX1
ko04062	Chemokine signaling pathway	2	58	0.302115	1.35324	0.0089657	0.233923	UNDER	A8K103 P02775
ko04725	Cholinergic synapse	2	29	0.302115	0.676622	0.30061	0.780873	UNDER	P29992 P50148
ko05212	Pancreatic cancer	1	24	0.151057	0.559963	0.160148	0.611041	UNDER	P11233
ko00310	Lysine degradation	2	20	0.302115	0.466636	0.756991	1	UNDER	P30837 A0A024R6K3
ko00480	Glutathione metabolism	10	35	1.51057	0.816612	0.0548308	0.462837	OVER	P08263 B2R5M8 B2R983 P52788 P19623 P52209 A0A087WT12 P48735 O75223 O95881
ko04015	Rap1 signaling pathway	12	75	1.81269	1.74988	0.872019	1	OVER	Q562W2 D3DNI3 Q9BYX7 V9HVZ7 P07737 A0A0D9SGG1 P05556 Q149N5 P50148 A0A087WUF6 P11233 P08514
ko00620	Pyruvate metabolism	5	29	0.755287	0.676622	0.795562	1	OVER	P00338 P30837 A0A024R5Z9 Q5U077 P40925
ko01230	Biosynthesis of amino acids	14	45	2.1148	1.04993	0.00656067	0.188291	OVER	B2R5M8 A0A024R5Z9 Q6FHU2 P04406 P00966 P06733 P29401 Q01813 P21399 P00558 P48735 P60174 P54886 A0A140VK69
ko04530	Tight junction	18	83	2.71903	1.93654	0.123828	0.564104	OVER	Q562W2 P12814 H9KV75 Q9BYX7 P35749 P12004 Q504R6 V9HVZ7 B2R6A3 B0YJ88 P05556 P35580 Q7Z406 Q9BX67 B7Z5W1 D3DX19 P57087 O15551
ko04510	Focal adhesion	35	124	5.28701	2.89314	0.000210923	0.0201783	OVER	Q562W2 P12814 Q14315 Q4LE35 D3DTX7 Q4LE33 B4E2F9 Q15746 H9KV75 Q9BYX7 V9HW04 V9HVZ7 P12110 P12109 P11047 A0A024R319 B7ZW00 P05556 P12111 P56199 D9ZGG2 P17301 Q13753 B0AZM9 P02462 O15230 P08514 A0A0S2Z3R6 B0YJ32 A0A140VJM0 Q9BUM6 P51636 A8TX70 Q03135 A6NMZ7
ko00760	Nicotinate and nicotinamide metabolism	3	14	0.453172	0.326645	0.465533	0.908898	OVER	P40261 A0A024R718 B2R880
ko04060	Cytokine-cytokine receptor interaction	1	11	0.151057	0.25665	1	1	UNDER	P02775
ko04916	Melanogenesis	1	24	0.151057	0.559963	0.160148	0.611041	UNDER	P50148
ko04724	Glutamatergic synapse	3	31	0.453172	0.723285	0.464045	0.908898	UNDER	P48454 O14939 P50148
ko04921	Oxytocin signaling pathway	9	66	1.35952	1.5399	0.863473	1	UNDER	Q562W2 P13639 Q15746 Q9BYX7 B2R880 V9HW04 P48454 V9HVZ7 P50148
ko04016	MAPK signaling pathway - plant	3	6	0.453172	0.139991	0.0509899	0.457316	OVER	Q32Q12 P15531 P04040
ko00140	Steroid hormone biosynthesis	2	6	0.302115	0.139991	0.233965	0.711601	OVER	P08842 Q92506
ko04540	Gap junction	2	35	0.302115	0.816612	0.155093	0.609748	UNDER	P29992 P50148
ko05230	Central carbon metabolism in cancer	4	32	0.60423	0.746617	0.80842	1	UNDER	A0A024R5Z9 Q6FHU2 Q01813 Q59GX2
ko05206	MicroRNAs in cancer	8	52	1.20846	1.21325	1	1	UNDER	Q4LE33 B2R6E2 A0A024R5W6 A0A0S2Z4G6 P36952 B0QYN7 B0YJ88 P35625
ko04150	mTOR signaling pathway	3	48	0.453172	1.11993	0.104394	0.54785	UNDER	B4DRM3 A0A024RDT3 Q8NFG4
ko04672	Intestinal immune network for IgA production	16	111	2.41692	2.58983	0.894092	1	UNDER	Q68CN4 A0A068LRW6 Q9UL92 P01833 S6BGE0 S6BGD4 Q9UL89 Q9UL90 Q65ZC8 Q0ZCI0 Q9UL84 A0A1C3PI56 A0A0G2JMH6 A0A0K3AYW4 A0A0A8LE32 H2A0A4
ko04670	Leukocyte transendothelial migration	15	77	2.26586	1.79655	0.338315	0.810301	OVER	Q562W2 P12814 E9PNQ8 H9KV75 Q9BYX7 V9HVZ7 P05556 Q59EA3 Q9BX67 B7Z5W1 B7Z8Y6 D3DX19 P57087 O15551 Q96AP7
ko05416	Viral myocarditis	30	167	4.53172	3.89641	0.381511	0.826199	OVER	Q68CN4 Q562W2 A0A068LRW6 Q9UL92 S6BGE0 S6BGD4 Q9UL89 Q9UL90 P99999 Q65ZC8 Q9BYX7 Q0ZCI0 Q9UL84 V9HVZ7 B3KT21 A0A1C3PI56 A0A0G2JH66 A9QUT7 A0A0G2JMH6 H7BY55 C7EXL7 B4DL31 A0A0K3AYW4 E6Y8C6 B7VU68 Q03135 A0A060CZ20 A0A0A8LE32 D5H3V7 H2A0A4
ko05031	Amphetamine addiction	2	17	0.302115	0.39664	1	1	UNDER	V9HW04 P48454
ko04550	Signaling pathways regulating pluripotency of stem cells	1	19	0.151057	0.443304	0.341625	0.810301	UNDER	A0A087WUF6
ko00260	Glycine, serine and threonine metabolism	2	12	0.302115	0.279981	1	1	OVER	Q6FHU2 Q16853
ko03008	Ribosome biogenesis in eukaryotes	1	25	0.151057	0.583294	0.161809	0.611041	UNDER	B3KMC9
ko04012	ErbB signaling pathway	1	28	0.151057	0.65329	0.110897	0.54785	UNDER	B0AZM9
ko05150	Staphylococcus aureus infection	18	137	2.71903	3.19645	0.547535	0.987957	UNDER	Q68CN4 A0A068LRW6 Q9UL92 S6BGE0 S6BGD4 Q9UL89 Q9UL90 Q65ZC8 Q0ZCI0 Q9UL84 A0A1C3PI56 P00747 A0A0G2JMH6 A0A0K3AYW4 P02745 P02679 A0A0A8LE32 H2A0A4
ko05418	Fluid shear stress and atherosclerosis	17	73	2.56798	1.70322	0.0712402	0.494175	OVER	P08263 Q562W2 B8ZZN6 A5PLM9 P07900 P08238 P00966 B2R983 Q9BYX7 P14625 V9HVZ7 Q59EA3 P08514 P51636 B7Z8Y6 Q03135 P07204
ko04662	B cell receptor signaling pathway	11	97	1.66163	2.26318	0.319394	0.797095	UNDER	Q68CN4 A0A068LRW6 Q9UL92 S6BGE0 S6BGD4 Q9UL89 Q9UL90 Q65ZC8 Q0ZCI0 Q9UL84 P48454
ko04010	MAPK signaling pathway	6	76	0.906344	1.77322	0.0766295	0.494175	UNDER	Q14315 B4E2F9 P48454 B5BUI8 A8K103 A0A087WUF6
ko00680	Methane metabolism	5	19	0.755287	0.443304	0.198737	0.679019	OVER	Q6FHU2 P06733 Q01813 A0A140VJJ2 O00757
ko04925	Aldosterone synthesis and secretion	2	16	0.302115	0.373308	1	1	UNDER	P29992 P50148
ko04722	Neurotrophin signaling pathway	2	42	0.302115	0.979935	0.0534326	0.462837	UNDER	B1AP22 P52566
ko04215	Apoptosis - multiple species	2	10	0.302115	0.233318	0.65859	1	OVER	P99999 B3KT21
ko05332	Graft-versus-host disease	13	67	1.96375	1.56323	0.392392	0.826199	OVER	A0A1C3PI56 A0A0G2JH66 A9QUT7 A0A0G2JMH6 C7EXL7 B4DL31 A0A0K3AYW4 E6Y8C6 B7VU68 A0A060CZ20 A0A0A8LE32 D5H3V7 H2A0A4
ko00190	Oxidative phosphorylation	5	95	0.755287	2.21652	0.0036355	0.130424	UNDER	A0A087WUM3 Q15181 Q32Q14 E5DZN4 Q6IAQ2
ko03060	Protein export	6	18	0.906344	0.419972	0.0471271	0.457316	OVER	Q9BY50 V9HWB4 E9PI68 Q9Y5M8 P60468 P08240
ko04212	Longevity regulating pathway - worm	5	25	0.755287	0.583294	0.575175	0.988474	OVER	P13640 P27348 P63104 O75506 P04040
ko03030	DNA replication	1	8	0.151057	0.186654	1	1	UNDER	P12004
ko05020	Prion diseases	3	23	0.453172	0.536631	1	1	UNDER	V9HWB4 P11047 P02745
ko00071	Fatty acid degradation	2	31	0.302115	0.723285	0.214693	0.708241	UNDER	P30837 Q5HYG7
ko04976	Bile secretion	3	15	0.453172	0.349977	0.716726	1	OVER	Q59GX2 K7N7A8 F1DSG4
ko05142	Chagas disease (American trypanosomiasis)	4	30	0.60423	0.699953	1	1	UNDER	P29992 P50148 P12821 P02745
ko04066	HIF-1 signaling pathway	5	38	0.755287	0.886608	0.824545	1	UNDER	B3KQF4 P04406 P06733 A0A0K0K1H8 Q59GX2
ko05222	Small cell lung cancer	12	31	1.81269	0.723285	0.0013833	0.0661678	OVER	P99999 P11047 A0A024R319 P05556 P17301 Q13753 P02462 O15230 P08514 A0A0S2Z3R6 B0YJ32 A0A140VJM0
ko00730	Thiamine metabolism	1	7	0.151057	0.163322	1	1	UNDER	B2R6Q2
ko05144	Malaria	3	24	0.453172	0.559963	1	1	UNDER	B3VL05 B7Z8Y6 A4D1B1
ko05168	Herpes simplex infection	16	117	2.41692	2.72982	0.697265	1	UNDER	E9PB61 P29692 P99999 V9HW04 A0A1C3PI56 A0A0G2JH66 A9QUT7 A0A0G2JMH6 C7EXL7 B4DL31 A0A0K3AYW4 B7VU68 A0A060CZ20 A0A0A8LE32 D5H3V7 H2A0A4
ko05330	Allograft rejection	23	137	3.47432	3.19645	0.631558	0.996949	OVER	Q68CN4 A0A068LRW6 Q9UL92 S6BGE0 S6BGD4 Q9UL89 Q9UL90 Q65ZC8 Q0ZCI0 Q9UL84 A0A1C3PI56 A0A0G2JH66 A9QUT7 A0A0G2JMH6 C7EXL7 B4DL31 A0A0K3AYW4 E6Y8C6 B7VU68 A0A060CZ20 A0A0A8LE32 D5H3V7 H2A0A4
ko04514	Cell adhesion molecules (CAMs)	23	107	3.47432	2.4965	0.102251	0.54785	OVER	A0A024RAL1 P05556 A0A1C3PI56 Q59EA3 A0A0G2JH66 A9QUT7 Q9BX67 B7Z5W1 A0A0G2JMH6 C7EXL7 B4DL31 A0A0K3AYW4 B7Z8Y6 D3DX19 P57087 B7VU68 P28906 A0A060CZ20 O15551 Q96AP7 A0A0A8LE32 D5H3V7 H2A0A4
ko04110	Cell cycle	5	25	0.755287	0.583294	0.575175	0.988474	OVER	P31947 Q4LE48 P12004 P27348 P63104
ko00860	Porphyrin and chlorophyll metabolism	2	12	0.302115	0.279981	1	1	OVER	B2R6X2 P50336
ko00960	Tropane, piperidine and pyridine alkaloid biosynthesis	2	3	0.302115	0.0699953	0.0641374	0.494175	OVER	A0A140VK69 Q16853
ko03018	RNA degradation	7	33	1.0574	0.769949	0.335604	0.810301	OVER	P06733 Q01813 Q9Y333 A0A024R4R3 B2RE59 B3KMC9 Q9UK45
ko04960	Aldosterone-regulated sodium reabsorption	2	14	0.302115	0.326645	1	1	UNDER	P31947 Q6NTG0
ko00980	Metabolism of xenobiotics by cytochrome P450	4	24	0.60423	0.559963	0.779546	1	OVER	P08263 Q6PKA6 B2R983 P16152
ko00790	Folate biosynthesis	1	6	0.151057	0.139991	1	1	OVER	B2R6Q2
ko00040	Pentose and glucuronate interconversions	2	9	0.302115	0.209986	0.636563	0.996949	OVER	P14550 B2R6X2
ko00250	Alanine, aspartate and glutamate metabolism	3	16	0.453172	0.373308	0.726287	1	OVER	P00966 Q06210 A0A140VK69
ko04962	Vasopressin-regulated water reabsorption	3	26	0.453172	0.606626	0.787101	1	UNDER	P52566 L7N2F9 F1DSG4
ko05203	Viral carcinogenesis	12	89	1.81269	2.07653	0.766452	1	UNDER	P12814 A0A024R5Z9 H9KV75 P27348 P63104 A0A0G2JH66 A9QUT7 C7EXL7 B4DL31 B7VU68 A0A060CZ20 D5H3V7
ko04914	Progesterone-mediated oocyte maturation	2	19	0.302115	0.443304	0.755714	1	UNDER	P07900 P08238
ko05140	Leishmaniasis	16	130	2.41692	3.03313	0.387703	0.826199	UNDER	Q68CN4 A0A068LRW6 Q9UL92 S6BGE0 S6BGD4 Q9UL89 Q9UL90 Q65ZC8 Q0ZCI0 Q9UL84 P05556 A0A1C3PI56 A0A0G2JMH6 A0A0K3AYW4 A0A0A8LE32 H2A0A4
ko04113	Meiosis - yeast	2	20	0.302115	0.466636	0.756991	1	UNDER	Q4LE48 V9HW04
ko00561	Glycerolipid metabolism	2	17	0.302115	0.39664	1	1	UNDER	P30837 P14550
ko04217	Necroptosis	7	65	1.0574	1.51657	0.386359	0.826199	UNDER	Q6NS36 P02792 P07900 P08238 B7Z451 B3KT21 P06737
ko05216	Thyroid cancer	1	16	0.151057	0.373308	0.492823	0.930528	UNDER	A0A024QZJ7
ko04933	AGE-RAGE signaling pathway in diabetic complications	4	36	0.60423	0.839944	0.643598	0.996949	UNDER	D3DTX7 P02462 P07204 B4DNX3
ko04210	Apoptosis	11	69	1.66163	1.60989	0.867023	1	OVER	Q562W2 A0A024R374 A5PLM9 Q5U000 P99999 Q9BYX7 V9HVZ7 B3KT21 Q13813 E6Y8C6 A0A0D9SF54
ko04213	Longevity regulating pathway - multiple species	1	22	0.151057	0.513299	0.235547	0.711601	UNDER	P04040
ko05143	African trypanosomiasis	14	89	2.1148	2.07653	0.882799	1	OVER	Q68CN4 A0A068LRW6 Q9UL92 S6BGE0 S6BGD4 Q9UL89 Q9UL90 Q65ZC8 Q0ZCI0 Q9UL84 P52888 A0A024R3E3 P50148 B3VL05
ko04721	Synaptic vesicle cycle	1	28	0.151057	0.65329	0.110897	0.54785	UNDER	L7N2F9
ko04970	Salivary secretion	7	30	1.0574	0.699953	0.211298	0.708241	OVER	Q9UGM3 A7Y9J9 B2R880 P61626 L7N2F9 P50148 J3KNB4
ko04922	Glucagon signaling pathway	8	31	1.20846	0.723285	0.129619	0.572316	OVER	P00338 A0A024R5Z9 Q5U077 Q6FHU2 P48454 P06737 Q59GX2 P50148
ko04726	Serotonergic synapse	4	35	0.60423	0.816612	0.64273	0.996949	UNDER	B7Z451 A0A140VJC8 P50148 B2R7Y7
ko04011	MAPK signaling pathway - yeast	1	15	0.151057	0.349977	0.492429	0.930528	UNDER	P04040
ko00565	Ether lipid metabolism	1	11	0.151057	0.25665	1	1	UNDER	O14939
ko04915	Estrogen signaling pathway	6	37	0.906344	0.863276	0.820834	1	OVER	Q13451 P07900 P08238 B2R9U2 P14625 P50148
ko04930	Type II diabetes mellitus	1	13	0.151057	0.303313	0.705653	1	UNDER	A0A024R5Z9
ko04614	Renin-angiotensin system	5	13	0.755287	0.303313	0.0380342	0.404289	OVER	X6R8A1 P52888 B2RAH7 P12821 B7ZKY6
ko05133	Pertussis	4	37	0.60423	0.863276	0.646107	0.996949	UNDER	P23528 P05556 P04003 P02745
ko04612	Antigen processing and presentation	18	93	2.71903	2.16986	0.308597	0.790294	OVER	A0A024R374 A8K669 A5PLM9 P07900 P08238 H7BZJ3 A0A1C3PI56 A0A0G2JH66 A9QUT7 A0A0G2JMH6 C7EXL7 B4DL31 A0A0K3AYW4 B7VU68 A0A060CZ20 A0A0A8LE32 D5H3V7 H2A0A4
ko05412	Arrhythmogenic right ventricular cardiomyopathy (ARVC)	10	50	1.51057	1.16659	0.330785	0.810301	OVER	A5Z217 Q562W2 Q4LE35 Q9BYX7 V9HVZ7 P05556 P56199 P17301 P08514 A0A140VJM0
ko04664	Fc epsilon RI signaling pathway	11	92	1.66163	2.14652	0.46472	0.908898	UNDER	Q68CN4 A0A068LRW6 Q9UL92 S6BGE0 S6BGD4 Q9UL89 Q9UL90 Q65ZC8 Q0ZCI0 Q9UL84 A0A0D9SGG1
ko04111	Cell cycle - yeast	2	18	0.302115	0.419972	1	1	UNDER	Q7L9L4 Q4LE48
ko04978	Mineral absorption	4	12	0.60423	0.279981	0.100222	0.54785	OVER	Q6NS36 P13640 P02792 A0A0K0K1H8
ko03015	mRNA surveillance pathway	3	35	0.453172	0.816612	0.349345	0.82182	UNDER	E9PB61 V9HW04 Q13838
ko05120	Epithelial cell signaling in Helicobacter pylori infection	3	30	0.453172	0.699953	0.610974	0.996949	UNDER	Q9BX67 B7Z5W1 P57087
ko05167	Kaposi's sarcoma-associated herpesvirus infection	11	82	1.66163	1.91321	0.757356	1	UNDER	P99999 P48454 B3KT21 A0A0G2JH66 A9QUT7 A0A087WUF6 C7EXL7 B4DL31 B7VU68 A0A060CZ20 D5H3V7
ko00670	One carbon pool by folate	1	6	0.151057	0.139991	1	1	OVER	P31939
ko04340	Hedgehog signaling pathway	1	10	0.151057	0.233318	1	1	UNDER	A8K103
ko00220	Arginine biosynthesis	2	10	0.302115	0.233318	0.65859	1	OVER	P00966 A0A140VK69
ko05161	Hepatitis B	4	42	0.60423	0.979935	0.390677	0.826199	UNDER	P99999 P12004 P27348 P63104
ko00520	Amino sugar and nucleotide sugar metabolism	8	32	1.20846	0.746617	0.139976	0.585856	OVER	Q9NR45 P07686 A0A0A0MTS2 Q96IJ6 Q96G03 Q9UJ70 A0A024R329 Q06210
ko04512	ECM-receptor interaction	26	57	3.92749	1.32991	5.30439e-08	1.52236e-05	OVER	Q4LE35 D3DTX7 Q4LE33 P12110 P12109 P11047 A0A024R319 B7ZW00 Q08722 P05556 P12111 P56199 D9ZGG2 P17301 Q13753 P02462 O15230 P08514 A0A0S2Z3R6 O00468 B0YJ32 A0A140VJM0 Q9BUM6 A8TX70 A4D1B1 A6NMZ7
ko05224	Breast cancer	1	21	0.151057	0.489967	0.234202	0.711601	UNDER	A0A087WUF6
ko05211	Renal cell carcinoma	3	25	0.453172	0.583294	0.786956	1	UNDER	Q59GX2 Q8NFG4 B0AZM9
ko03410	Base excision repair	2	7	0.302115	0.163322	0.295869	0.780873	OVER	P27695 P12004
ko03013	RNA transport	12	81	1.81269	1.88987	1	1	UNDER	B4E2C5 B8ZZN6 A8K7F6 E9PB61 B4DRM3 P46060 A0A087WUT6 Q14240 Q13838 B0QYN7 P68104 Q96J01
ko05032	Morphine addiction	1	21	0.151057	0.489967	0.234202	0.711601	UNDER	A8K103
ko00930	Caprolactam degradation	1	4	0.151057	0.0933271	0.488986	0.930528	OVER	P14550
ko05160	Hepatitis C	2	38	0.302115	0.886608	0.110437	0.54785	UNDER	D3DX19 O15551
ko04370	VEGF signaling pathway	1	21	0.151057	0.489967	0.234202	0.711601	UNDER	P48454
ko05321	Inflammatory bowel disease (IBD)	5	43	0.755287	1.00327	0.670792	1	UNDER	A0A1C3PI56 A0A0G2JMH6 A0A0K3AYW4 A0A0A8LE32 H2A0A4
ko04022	cGMP-PKG signaling pathway	5	54	0.755287	1.25992	0.2566	0.755618	UNDER	Q15746 V9HW04 P48454 P29992 P50148
ko04974	Protein digestion and absorption	13	35	1.96375	0.816612	0.00138011	0.0661678	OVER	D3DTX7 Q05707 P39059 P12110 P12109 B7ZW00 P12111 P02462 Q9BUM6 Q99715 A8TX70 B7ZKY6 A6NMZ7
ko00981	Insect hormone biosynthesis	1	3	0.151057	0.0699953	0.395561	0.826199	OVER	P30837
ko03320	PPAR signaling pathway	11	33	1.66163	0.769949	0.0120644	0.244667	OVER	Q9BX66 A0A0J9YXN7 B7Z9B7 P05413 Q5HYG7 B3KUE5 B0YIW2 A0A024R3E3 F5H265 A4D1B1 V9GYM3
ko05010	Alzheimer's disease	12	113	1.81269	2.63649	0.186003	0.643168	UNDER	B1AP22 A0A087WUM3 P04406 P99999 Q32Q14 E5DZN4 P48454 B3KT21 A0A140VJC8 P50148 Q6IAQ2 B7ZKY6
ko04141	Protein processing in endoplasmic reticulum	20	102	3.02115	2.37984	0.265686	0.770222	OVER	A7BI36 Q8NBS9 Q53F37 A0A024RDS1 P13667 Q15084 C9IZQ1 A0A024R8S5 P07900 P08238 V9HWB4 Q9NRR5 P14625 Q96IV0 Q9Y4L1 B3KNI2 P60468 H7BZJ3 P46977 Q13217
ko00600	Sphingolipid metabolism	2	14	0.302115	0.326645	1	1	UNDER	B7Z6Q5 B7Z6S9
ko04080	Neuroactive ligand-receptor interaction	2	11	0.302115	0.25665	0.682504	1	OVER	P00747 D3DPG9
ko04390	Hippo signaling pathway	8	43	1.20846	1.00327	0.52647	0.96857	OVER	Q562W2 Q7L9L4 Q9BYX7 P27348 P63104 V9HW04 V9HVZ7 Q9UGP4
ko00230	Purine metabolism	6	53	0.906344	1.23658	0.564766	0.987957	UNDER	Q32Q12 A0A024R5Z9 P31939 P15531 Q96G03 P07741
ko00410	beta-Alanine metabolism	7	18	1.0574	0.419972	0.01364	0.244667	OVER	P30837 Q6PKA6 P52788 P19623 Q5HYG7 Q96KP4 Q16853
ko03040	Spliceosome	6	90	0.906344	2.09986	0.0175662	0.27554	UNDER	A0A024RAZ7 E9PB61 Q9Y333 Q13838 Q96J01 Q9UK45
ko05205	Proteoglycans in cancer	17	101	2.56798	2.35651	0.676288	1	OVER	Q562W2 Q14315 B2R6E2 A5PLM9 B4E2F9 B4DRM3 Q9BYX7 V9HW04 V9HVZ7 B0YJ88 P05556 D9ZGG2 P17301 A0A087WUF6 P51636 P35625 Q03135
ko04931	Insulin resistance	5	34	0.755287	0.79328	1	1	UNDER	Q06210 V9HW04 P06737 Q59GX2 A4D1B1
ko05100	Bacterial invasion of epithelial cells	7	59	1.0574	1.37657	0.585759	0.988898	UNDER	Q562W2 Q92599 Q9BYX7 V9HVZ7 P05556 P51636 Q03135
ko04270	Vascular smooth muscle contraction	8	47	1.20846	1.09659	0.688001	1	OVER	B4DUI8 Q15746 Q96A00 V9HW04 Q05682 P29992 P50148 D3DPG9
ko05131	Shigellosis	6	50	0.906344	1.16659	0.692796	1	UNDER	Q562W2 D3DNI3 Q9BYX7 V9HVZ7 P07737 P05556
ko05219	Bladder cancer	1	14	0.151057	0.326645	0.709637	1	UNDER	B2RBL3
ko00010	Glycolysis / Gluconeogenesis	15	45	2.26586	1.04993	0.00265628	0.108907	OVER	P00338 P30837 Q6PKA6 A0A024R5Z9 Q5U077 A0A0A0MTS2 Q6FHU2 P04406 P06733 Q96G03 P14550 Q01813 P00558 P60174 O00757
ko00603	Glycosphingolipid biosynthesis - globo and isoglobo series	1	4	0.151057	0.0933271	0.488986	0.930528	OVER	P07686
ko04391	Hippo signaling pathway - fly	8	30	1.20846	0.699953	0.121249	0.562047	OVER	Q562W2 Q7L9L4 Q9BYX7 P27348 P63104 V9HVZ7 B7ZLW0 Q9UGP4
ko04624	Toll and Imd signaling pathway	1	11	0.151057	0.25665	1	1	UNDER	V9HW41
ko04310	Wnt signaling pathway	1	31	0.151057	0.723285	0.0759165	0.494175	UNDER	P48454
ko05322	Systemic lupus erythematosus	20	150	3.02115	3.49977	0.564857	0.987957	UNDER	Q68CN4 P12814 A0A068LRW6 Q9UL92 S6BGE0 S6BGD4 Q9UL89 Q9UL90 Q65ZC8 H9KV75 Q0ZCI0 Q9UL84 P84243 A0A1C3PI56 A0A0G2JMH6 Q5TEC6 A0A0K3AYW4 P02745 A0A0A8LE32 H2A0A4
ko05016	Huntington's disease	6	112	0.906344	2.61316	0.00132954	0.0661678	UNDER	A0A087WUM3 P99999 Q32Q14 E5DZN4 P50148 Q6IAQ2
ko05146	Amoebiasis	23	123	3.47432	2.86981	0.311161	0.790294	OVER	Q68CN4 P12814 A0A068LRW6 Q9UL92 D3DTX7 P29508 S6BGE0 S6BGD4 Q9UL89 Q9UL90 Q65ZC8 H9KV75 Q0ZCI0 Q9UL84 P11047 A0A024R319 P29992 P50148 Q13753 P02462 O15230 A0A0S2Z3R6 B0YJ32
ko05164	Influenza A	12	104	1.81269	2.4265	0.335363	0.810301	UNDER	Q562W2 P99999 Q9BYX7 V9HVZ7 Q13838 Q13217 A0A1C3PI56 P00747 A0A0G2JMH6 A0A0K3AYW4 A0A0A8LE32 H2A0A4
ko00030	Pentose phosphate pathway	6	21	0.906344	0.489967	0.121418	0.562047	OVER	A0A0A0MTS2 Q96G03 P29401 Q01813 P52209 O00757
ko05210	Colorectal cancer	2	18	0.302115	0.419972	1	1	UNDER	P99999 P11233
ko04013	MAPK signaling pathway - fly	4	29	0.60423	0.676622	1	1	UNDER	D3DNI3 P27348 P63104 P07737
ko02020	Two-component system	2	10	0.302115	0.233318	0.65859	1	OVER	P99999 B2R6Q2
ko00920	Sulfur metabolism	2	9	0.302115	0.209986	0.636563	0.996949	OVER	P99999 O95861
ko04640	Hematopoietic cell lineage	26	131	3.92749	3.05646	0.175549	0.624646	OVER	Q68CN4 A0A068LRW6 Q9UL92 S6BGE0 S6BGD4 Q9UL89 Q9UL90 Q65ZC8 Q0ZCI0 Q9UL84 B2R880 E9PR17 A0A1C3PI56 G8JLH6 P56199 P17301 A0A0G2JMH6 H7BY55 P08514 A0A140VJM0 A0A0K3AYW4 P28906 A4D1B1 B7ZKY6 A0A0A8LE32 H2A0A4
ko00830	Retinol metabolism	1	9	0.151057	0.209986	1	1	UNDER	O94788
ko05218	Melanoma	1	14	0.151057	0.326645	0.709637	1	UNDER	A0A087WUF6
ko03430	Mismatch repair	1	7	0.151057	0.163322	1	1	UNDER	P12004
ko04932	Non-alcoholic fatty liver disease (NAFLD)	6	82	0.906344	1.91321	0.0433901	0.444748	UNDER	A0A087WUM3 P99999 Q32Q14 E5DZN4 B3KT21 Q6IAQ2
ko04658	Th1 and Th2 cell differentiation	6	53	0.906344	1.23658	0.564766	0.987957	UNDER	P48454 A0A1C3PI56 A0A0G2JMH6 A0A0K3AYW4 A0A0A8LE32 H2A0A4
ko04140	Autophagy - animal	2	41	0.302115	0.956603	0.0783095	0.494175	UNDER	A0A024R374 A5PLM9
ko00950	Isoquinoline alkaloid biosynthesis	2	6	0.302115	0.139991	0.233965	0.711601	OVER	A0A140VK69 Q16853
ko04115	p53 signaling pathway	5	11	0.755287	0.25665	0.0178035	0.27554	OVER	P31947 P99999 P36952 B3KT21 P27701
ko04330	Notch signaling pathway	1	10	0.151057	0.233318	1	1	UNDER	B1AP22
ko04151	PI3K-Akt signaling pathway	40	184	6.0423	4.29305	0.0212412	0.290297	OVER	Q68CN4 A0A068LRW6 Q9UL92 Q4LE35 D3DTX7 Q4LE33 S6BGE0 S6BGD4 Q9UL89 Q9UL90 P07900 B4DRM3 P08238 Q65ZC8 Q0ZCI0 P14625 Q9UL84 P27348 P63104 P12110 P12109 P11047 A0A024R319 B7ZW00 P05556 P12111 P56199 D9ZGG2 P17301 Q13753 A0A087WUF6 P02462 O15230 P08514 A0A0S2Z3R6 B0YJ32 A0A140VJM0 Q9BUM6 A8TX70 A6NMZ7
ko04380	Osteoclast differentiation	4	36	0.60423	0.839944	0.643598	0.996949	UNDER	P48454 A0A0A0MSG2 A0A0D9SGG1 P13686
ko03440	Homologous recombination	1	8	0.151057	0.186654	1	1	UNDER	Q92878
ko01200	Carbon metabolism	21	82	3.17221	1.91321	0.0192014	0.27554	OVER	B2R5M8 A0A024R5Z9 A0A0A0MTS2 Q6FHU2 P04406 P06733 P40925 P29401 Q96PE7 Q5HYG7 Q01813 P52209 P21399 P00558 P48735 P60174 A0A140VK69 A0A140VJJ2 O00757 P04040 Q6IAQ2
ko00514	Other types of O-glycan biosynthesis	1	7	0.151057	0.163322	1	1	UNDER	Q5JT02
ko04940	Type I diabetes mellitus	13	68	1.96375	1.58656	0.397266	0.826199	OVER	A0A1C3PI56 A0A0G2JH66 A9QUT7 A0A0G2JMH6 C7EXL7 B4DL31 A0A0K3AYW4 E6Y8C6 B7VU68 A0A060CZ20 A0A0A8LE32 D5H3V7 H2A0A4
ko04014	Ras signaling pathway	4	64	0.60423	1.49323	0.0365625	0.404289	UNDER	O14939 B0AZM9 A0A087WUF6 P11233
ko00020	Citrate cycle (TCA cycle)	5	27	0.755287	0.629958	0.596223	0.996949	OVER	B2R5M8 P40925 P21399 P48735 Q6IAQ2
ko03460	Fanconi anemia pathway	1	4	0.151057	0.0933271	0.488986	0.930528	OVER	A0A024R2L1
ko01220	Degradation of aromatic compounds	1	2	0.151057	0.0466636	0.285086	0.779236	OVER	P14550
ko00740	Riboflavin metabolism	2	5	0.302115	0.116659	0.172973	0.624646	OVER	P11117 P13686
ko00500	Starch and sucrose metabolism	3	17	0.453172	0.39664	0.737739	1	OVER	A0A0A0MTS2 Q96G03 P06737
ko04924	Renin secretion	5	21	0.755287	0.489967	0.356406	0.826199	OVER	A0A024R374 P48454 K7N7A8 P50148 P12821
ko05202	Transcriptional misregulation in cancer	12	99	1.81269	2.30985	0.401214	0.828406	UNDER	Q68CN4 A0A068LRW6 Q9UL92 S6BGE0 S6BGD4 Q9UL89 Q9UL90 Q65ZC8 Q0ZCI0 Q9UL84 P84243 Q5TEC6
ko04145	Phagosome	33	231	4.98489	5.38964	0.707986	1	UNDER	Q68CN4 Q562W2 A0A068LRW6 Q9UL92 S6BGE0 Q5KU26 A5PLM9 S6BGD4 Q9UL89 Q9UL90 Q65ZC8 A0A024R611 Q9BYX7 M0R0P0 Q0ZCI0 Q9UL84 V9HVZ7 P60468 P05556 A0A1C3PI56 A0A0G2JH66 A9QUT7 P17301 A0A0G2JMH6 C7EXL7 B4DL31 A0A0K3AYW4 B7VU68 A4D1B1 A0A060CZ20 A0A0A8LE32 D5H3V7 H2A0A4
ko00643	Styrene degradation	1	2	0.151057	0.0466636	0.285086	0.779236	OVER	P16930
ko00710	Carbon fixation in photosynthetic organisms	7	15	1.0574	0.349977	0.00420118	0.133971	OVER	P04406 P40925 P29401 P00558 P60174 A0A140VK69 O00757
ko05215	Prostate cancer	3	23	0.453172	0.536631	1	1	UNDER	P07900 P08238 P14625
ko04977	Vitamin digestion and absorption	3	6	0.453172	0.139991	0.0509899	0.457316	OVER	C0JYY2 A0A024R3E3 P06727
ko00360	Phenylalanine metabolism	4	9	0.60423	0.209986	0.0372361	0.404289	OVER	Q6PKA6 P14174 A0A140VK69 Q16853
ko00400	Phenylalanine, tyrosine and tryptophan biosynthesis	1	3	0.151057	0.0699953	0.395561	0.826199	OVER	A0A140VK69
ko00625	Chloroalkane and chloroalkene degradation	1	5	0.151057	0.116659	0.567989	0.987957	OVER	P30837
ko04020	Calcium signaling pathway	15	110	2.26586	2.5665	0.688995	1	UNDER	Q68CN4 A0A068LRW6 Q9UL92 S6BGE0 S6BGD4 Q9UL89 Q9UL90 Q65ZC8 Q15746 Q0ZCI0 Q9UL84 B2R880 P48454 P29992 P50148
ko00562	Inositol phosphate metabolism	1	22	0.151057	0.513299	0.235547	0.711601	UNDER	P60174
ko04218	Cellular senescence	10	72	1.51057	1.67989	0.869342	1	UNDER	V9HW04 P48454 Q92878 A0A0G2JH66 A9QUT7 C7EXL7 B4DL31 B7VU68 A0A060CZ20 D5H3V7
ko04660	T cell receptor signaling pathway	3	30	0.453172	0.699953	0.610974	0.996949	UNDER	P48454 A0A0D9SGG1 B0AZM9
ko00720	Carbon fixation pathways in prokaryotes	4	12	0.60423	0.279981	0.100222	0.54785	OVER	B2R5M8 Q96PE7 P21399 P48735
ko04610	Complement and coagulation cascades	17	62	2.56798	1.44657	0.0127915	0.244667	OVER	B2R6V9 Q9Y279 E9PR17 P05546 P10909 P15529 P04003 A0A0S2Z4L3 B2R8Y9 D9ZGG2 P00747 H7BY55 V9HVY1 P02671 P07204 P02745 P02679
ko04911	Insulin secretion	4	17	0.60423	0.39664	0.31901	0.797095	OVER	P29992 Q59GX2 L7N2F9 P50148
ko04740	Olfactory transduction	1	14	0.151057	0.326645	0.709637	1	UNDER	A8K103
ko00052	Galactose metabolism	3	18	0.453172	0.419972	0.750571	1	OVER	Q96G03 B7Z6Q5 Q01813
ko04810	Regulation of actin cytoskeleton	19	119	2.87009	2.77648	0.897496	1	OVER	Q562W2 P12814 Q4LE35 D3DNI3 Q15746 H9KV75 Q9BYX7 V9HW04 V9HVZ7 P23528 P07737 B0YJ88 P05556 P56199 P17301 B0AZM9 A0A087WUF6 P08514 A0A140VJM0
ko04068	FoxO signaling pathway	1	29	0.151057	0.676622	0.074184	0.494175	UNDER	P04040
ko05169	Epstein-Barr virus infection	20	178	3.02115	4.15306	0.137106	0.585856	UNDER	Q68CN4 A0A068LRW6 Q9UL92 S6BGE0 S6BGD4 Q9UL89 Q9UL90 Q65ZC8 Q0ZCI0 Q9UL84 P27348 B2R880 P63104 A0A0G2JH66 A9QUT7 C7EXL7 B4DL31 B7VU68 A0A060CZ20 D5H3V7
ko05166	HTLV-I infection	16	115	2.41692	2.68315	0.793329	1	UNDER	P12004 P48454 Q68DN3 A0A1C3PI56 A0A0G2JH66 Q59GX2 A9QUT7 A0A0G2JMH6 C7EXL7 B4DL31 A0A0K3AYW4 B7VU68 A0A060CZ20 A0A0A8LE32 D5H3V7 H2A0A4
ko00910	Nitrogen metabolism	3	7	0.453172	0.163322	0.0792057	0.494175	OVER	A0A024R825 E5RIF9 P22748
ko03420	Nucleotide excision repair	1	11	0.151057	0.25665	1	1	UNDER	P12004
ko04392	Hippo signaling pathway - multiple species	2	4	0.302115	0.0933271	0.115286	0.551453	OVER	Q7L9L4 Q9UGP4
ko01212	Fatty acid metabolism	1	30	0.151057	0.699953	0.074171	0.494175	UNDER	Q5HYG7
ko04971	Gastric acid secretion	2	24	0.302115	0.559963	0.567915	0.987957	UNDER	Q15746 P50148
ko04024	cAMP signaling pathway	2	48	0.302115	1.11993	0.0258954	0.323129	UNDER	V9HW04 O14939
ko01051	Biosynthesis of ansamycins	1	1	0.151057	0.0233318	0.154456	0.609748	OVER	P29401
ko04621	NOD-like receptor signaling pathway	5	55	0.755287	1.28325	0.258016	0.755618	UNDER	A0A024R374 A0A024R718 P07900 P08238 J3KNB4
ko04912	GnRH signaling pathway	3	27	0.453172	0.629958	0.788679	1	UNDER	O14939 P29992 P50148
ko00515	Mannose type O-glycan biosynthesis	1	2	0.151057	0.0466636	0.285086	0.779236	OVER	Q5JT02
ko04071	Sphingolipid signaling pathway	3	47	0.453172	1.09659	0.102529	0.54785	UNDER	B3KT21 O14939 P50148
ko05132	Salmonella infection	7	53	1.0574	1.23658	0.848016	1	UNDER	Q562W2 Q14315 B4E2F9 D3DNI3 Q9BYX7 V9HVZ7 P07737
ko05310	Asthma	15	110	2.26586	2.5665	0.688995	1	UNDER	Q68CN4 A0A068LRW6 Q9UL92 S6BGE0 S6BGD4 Q9UL89 Q9UL90 Q65ZC8 Q0ZCI0 Q9UL84 A0A1C3PI56 A0A0G2JMH6 A0A0K3AYW4 A0A0A8LE32 H2A0A4
ko04144	Endocytosis	16	160	2.41692	3.73308	0.057324	0.470057	UNDER	A0A096LPC5 Q96H20 A8K103 O14939 Q9NZN4 Q9NZN3 A0A024R5H1 A0A0G2JH66 A9QUT7 C7EXL7 B4DL31 P51636 B7VU68 Q03135 A0A060CZ20 D5H3V7
ko05014	Amyotrophic lateral sclerosis (ALS)	5	18	0.755287	0.419972	0.180583	0.632039	OVER	P07197 P99999 P48454 B3KT21 P04040
ko04723	Retrograde endocannabinoid signaling	3	61	0.453172	1.42324	0.0190688	0.27554	UNDER	A0A087WUM3 Q32Q14 P50148
ko04360	Axon guidance	5	49	0.755287	1.14326	0.425306	0.865695	UNDER	P48454 P23528 Q68DN3 P05556 B0AZM9
ko05012	Parkinson's disease	10	101	1.51057	2.35651	0.126783	0.568543	UNDER	A0A024R1A4 A0A087WUM3 P99999 Q32Q14 E5DZN4 O14933 D6R956 Q99497 A0A024R1A3 Q6IAQ2
ko00270	Cysteine and methionine metabolism	7	21	1.0574	0.489967	0.032855	0.392891	OVER	P00338 Q5U077 P40925 P52788 P23526 P19623 A0A140VK69
ko04520	Adherens junction	7	47	1.0574	1.09659	1	1	UNDER	Q562W2 P12814 Q9BX66 B7Z9B7 H9KV75 Q9BYX7 V9HVZ7
ko00604	Glycosphingolipid biosynthesis - ganglio series	2	3	0.302115	0.0699953	0.0641374	0.494175	OVER	P07686 B7Z6Q5
ko05145	Toxoplasmosis	13	75	1.96375	1.74988	0.628978	0.996949	OVER	P99999 P11047 A0A024R319 P05556 A0A1C3PI56 Q13753 A0A0G2JMH6 O15230 A0A0S2Z3R6 B0YJ32 A0A0K3AYW4 A0A0A8LE32 H2A0A4
ko01521	EGFR tyrosine kinase inhibitor resistance	1	28	0.151057	0.65329	0.110897	0.54785	UNDER	A0A087WUF6
ko04072	Phospholipase D signaling pathway	12	106	1.81269	2.47317	0.27665	0.779236	UNDER	Q68CN4 A0A068LRW6 Q9UL92 S6BGE0 S6BGD4 Q9UL89 Q9UL90 Q65ZC8 Q0ZCI0 Q9UL84 O14939 P11233
ko03450	Non-homologous end-joining	1	5	0.151057	0.116659	0.567989	0.987957	OVER	Q92878
ko05165	Human papillomavirus infection	33	142	4.98489	3.31311	0.0126894	0.244667	OVER	Q4LE35 D3DTX7 Q4LE33 A0A024R5Z9 P05161 B2R6A3 P12110 P12109 P11047 A0A024R319 B7ZW00 P05556 A0A0G2JH66 A9QUT7 P12111 P56199 D9ZGG2 P17301 Q13753 P02462 O15230 P08514 A0A0S2Z3R6 C7EXL7 B0YJ32 A0A140VJM0 B4DL31 Q9BUM6 A8TX70 B7VU68 A0A060CZ20 A6NMZ7 D5H3V7
ko00970	Aminoacyl-tRNA biosynthesis	7	27	1.0574	0.629958	0.173948	0.624646	OVER	A0A090N8G0 A8K3A8 A0A024RCN6 P26639 M0QWZ7 P49588 O43776
ko00982	Drug metabolism - cytochrome P450	4	22	0.60423	0.513299	0.765323	1	OVER	P08263 Q6PKA6 B2R983 A0A024R8Z4
ko00051	Fructose and mannose metabolism	5	23	0.755287	0.536631	0.385291	0.826199	OVER	Q96IJ6 A0A024R329 Q01813 P60174 O00757
ko04214	Apoptosis - fly	2	22	0.302115	0.513299	0.561607	0.987957	UNDER	V9HW63 P99999
ko04211	Longevity regulating pathway	1	18	0.151057	0.419972	0.340757	0.810301	UNDER	P04040
ko00944	Flavone and flavonol biosynthesis	1	1	0.151057	0.0233318	0.154456	0.609748	OVER	B2R6X2
ko00280	Valine, leucine and isoleucine degradation	4	39	0.60423	0.909939	0.50459	0.940373	UNDER	P30837 Q96PE7 Q5HYG7 Q9UKU7
ko05323	Rheumatoid arthritis	17	125	2.56798	2.91647	0.617469	0.996949	UNDER	Q68CN4 A0A068LRW6 Q9UL92 S6BGE0 A5PLM9 S6BGD4 Q9UL89 Q9UL90 Q65ZC8 Q0ZCI0 Q9UL84 A0A1C3PI56 P13686 A0A0G2JMH6 A0A0K3AYW4 A0A0A8LE32 H2A0A4
ko04975	Fat digestion and absorption	4	8	0.60423	0.186654	0.0235083	0.306677	OVER	C0JYY2 A0A024R3E3 P06727 A4D1B1
ko00330	Arginine and proline metabolism	7	24	1.0574	0.559963	0.0823837	0.503066	OVER	P30837 V9HWH2 P52788 P19623 Q96KP4 P54886 A0A140VK69
ko01210	2-Oxocarboxylic acid metabolism	4	12	0.60423	0.279981	0.100222	0.54785	OVER	B2R5M8 P21399 P48735 A0A140VK69
ko04152	AMPK signaling pathway	5	37	0.755287	0.863276	1	1	UNDER	P13639 Q01813 A0A024RDT3 O00757 A4D1B1
ko04918	Thyroid hormone synthesis	5	26	0.755287	0.606626	0.584723	0.988898	OVER	P13667 V9HWB4 P14625 P02768 P50148
ko00590	Arachidonic acid metabolism	3	21	0.453172	0.489967	1	1	UNDER	B7Z451 B3KUY2 P16152
ko04720	Long-term potentiation	3	29	0.453172	0.676622	0.608729	0.996949	UNDER	V9HW04 P48454 P50148
ko00903	Limonene and pinene degradation	1	3	0.151057	0.0699953	0.395561	0.826199	OVER	P30837
ko04114	Oocyte meiosis	4	38	0.60423	0.886608	0.503692	0.940373	UNDER	P27348 P63104 V9HW04 P48454
ko04713	Circadian entrainment	1	32	0.151057	0.746617	0.0500308	0.457316	UNDER	P50148
ko04260	Cardiac muscle contraction	6	43	0.906344	1.00327	1	1	UNDER	K7ENT6 A7XZE4 A0A024R5W6 A0A0S2Z4G6 E5DZN4 Q5TCU3
ko00513	Various types of N-glycan biosynthesis	2	16	0.302115	0.373308	1	1	UNDER	P07686 P46977
ko05320	Autoimmune thyroid disease	23	137	3.47432	3.19645	0.631558	0.996949	OVER	Q68CN4 A0A068LRW6 Q9UL92 S6BGE0 S6BGD4 Q9UL89 Q9UL90 Q65ZC8 Q0ZCI0 Q9UL84 A0A1C3PI56 A0A0G2JH66 A9QUT7 A0A0G2JMH6 C7EXL7 B4DL31 A0A0K3AYW4 E6Y8C6 B7VU68 A0A060CZ20 A0A0A8LE32 D5H3V7 H2A0A4
ko00900	Terpenoid backbone biosynthesis	1	10	0.151057	0.233318	1	1	UNDER	Q86TX8
ko00640	Propanoate metabolism	4	25	0.60423	0.583294	1	1	OVER	P00338 Q5U077 Q96PE7 Q5HYG7
ko05231	Choline metabolism in cancer	3	26	0.453172	0.606626	0.787101	1	UNDER	B4DJV9 O14939 Q8IWA5
ko00983	Drug metabolism - other enzymes	3	11	0.453172	0.25665	0.392234	0.826199	OVER	A0A024QZW0 B2R6X2 B2RBL3
ko02026	Biofilm formation - Escherichia coli	1	3	0.151057	0.0699953	0.395561	0.826199	OVER	P06737
ko04728	Dopaminergic synapse	3	45	0.453172	1.04993	0.142923	0.585983	UNDER	V9HW04 P48454 P50148
ko04972	Pancreatic secretion	2	31	0.302115	0.723285	0.214693	0.708241	UNDER	B2R880 P50148
ko05200	Pathways in cancer	22	122	3.32326	2.84648	0.444847	0.886605	OVER	P99999 P07900 P08238 P14625 B3KT21 A0A024QZJ7 P11047 A0A024R319 P05556 P29992 Q59GX2 P17301 P50148 Q13753 A0A087WUF6 P11233 P02462 O15230 P08514 A0A0S2Z3R6 B0YJ32 A0A140VJM0
ko04657	IL-17 signaling pathway	4	23	0.60423	0.536631	0.771831	1	OVER	A7Y9J9 P07900 P08238 P14625
ko04626	Plant-pathogen interaction	3	8	0.453172	0.186654	0.112624	0.54785	OVER	P07900 P08238 P14625
ko05134	Legionellosis	5	30	0.755287	0.699953	0.800572	1	OVER	B4E2C5 Q53F37 P26641 P99999 P68104
ko04064	NF-kappa B signaling pathway	11	94	1.66163	2.19319	0.386183	0.826199	UNDER	Q68CN4 A0A068LRW6 Q9UL92 S6BGE0 S6BGD4 Q9UL89 Q9UL90 Q65ZC8 Q0ZCI0 Q9UL84 B0QYN7
ko05152	Tuberculosis	21	163	3.17221	3.80308	0.438607	0.880282	UNDER	Q68CN4 A0A068LRW6 Q9UL92 S6BGE0 S6BGD4 Q9UL89 Q9UL90 P99999 Q65ZC8 A0A024R611 M0R0P0 Q0ZCI0 Q9UL84 P48454 B3KT21 A0A1C3PI56 A0A0G2JMH6 A0A0K3AYW4 J3KNB4 A0A0A8LE32 H2A0A4
ko05034	Alcoholism	3	44	0.453172	1.0266	0.14085	0.585856	UNDER	V9HW04 P84243 Q5TEC6
ko04142	Lysosome	15	69	2.26586	1.60989	0.176294	0.624646	OVER	A0A024R374 G3V3D1 A8K669 A5PLM9 P07686 B3KQS9 Q5U000 P17900 X6R8A1 B7Z6Q5 B2R6X2 B7Z6S9 P11117 Q10567 P13686
ko04910	Insulin signaling pathway	5	50	0.755287	1.16659	0.428539	0.866132	UNDER	Q9BX66 B7Z9B7 V9HW04 P06737 O00757
ko00510	N-Glycan biosynthesis	2	20	0.302115	0.466636	0.756991	1	UNDER	B4DEH1 P46977
ko04611	Platelet activation	14	81	2.1148	1.88987	0.641186	0.996949	OVER	Q562W2 D3DTX7 Q15746 Q9BYX7 V9HW04 V9HVZ7 A0A0D9SGG1 P05556 P17301 P50148 P08514 V9HVY1 P02671 P02679
ko00350	Tyrosine metabolism	5	16	0.755287	0.373308	0.0871623	0.521158	OVER	Q6PKA6 P16930 P14174 A0A140VK69 Q16853
ko04920	Adipocytokine signaling pathway	2	20	0.302115	0.466636	0.756991	1	UNDER	Q59GX2 A4D1B1
ko04130	SNARE interactions in vesicular transport	2	19	0.302115	0.443304	0.755714	1	UNDER	H7C1N3 L7N2F9
ko03010	Ribosome	30	91	4.53172	2.12319	2.39468e-05	0.00343636	OVER	P62861 P61254 J3KQN4 H0YMV8 P42766 P35268 B2R4R9 B2R4C1 P42677 Q6FG99 P62917 Q9BYD2 P26373 A8MUS3 K7ELC2 P62263 P61513 Q6IPI1 P62249 Q9Y3U8 P62851 P60866 Q6FGH5 A0A0A6YYL6 P46779 P83731 A0A024R814 Q59GY2 P62269 Q8WVX7
ko04964	Proximal tubule bicarbonate reclamation	3	12	0.453172	0.279981	0.412647	0.845926	OVER	P40925 K7N7A8 P22748
ko00564	Glycerophospholipid metabolism	3	24	0.453172	0.559963	1	1	UNDER	B4DJV9 Q92604 O14939
ko04750	Inflammatory mediator regulation of TRP channels	2	22	0.302115	0.513299	0.561607	0.987957	UNDER	V9HW04 P50148
ko04659	Th17 cell differentiation	8	57	1.20846	1.32991	1	1	UNDER	P07900 P08238 P48454 A0A1C3PI56 A0A0G2JMH6 A0A0K3AYW4 A0A0A8LE32 H2A0A4
ko04730	Long-term depression	2	28	0.302115	0.65329	0.298685	0.780873	UNDER	P29992 P50148
ko04261	Adrenergic signaling in cardiomyocytes	8	49	1.20846	1.14326	0.842397	1	OVER	K7ENT6 A7XZE4 A0A024R5W6 A0A0S2Z4G6 Q5TCU3 V9HW04 Q01118 P50148
ko04122	Sulfur relay system	1	3	0.151057	0.0699953	0.395561	0.826199	OVER	O96033
ko05414	Dilated cardiomyopathy (DCM)	25	126	3.77644	2.9398	0.16879	0.624646	OVER	Q68CN4 A5Z217 Q562W2 A0A068LRW6 K7ENT6 Q9UL92 Q4LE35 A7XZE4 S6BGE0 A0A024R5W6 S6BGD4 A0A0S2Z4G6 Q9UL89 Q9UL90 Q65ZC8 Q5TCU3 Q9BYX7 Q0ZCI0 Q9UL84 V9HVZ7 P05556 P56199 P17301 P08514 A0A140VJM0
ko00531	Glycosaminoglycan degradation	3	7	0.453172	0.163322	0.0792057	0.494175	OVER	P07686 B7Z6Q5 B2R6X2
ko04120	Ubiquitin mediated proteolysis	7	40	1.0574	0.933271	0.662207	1	OVER	A0A024R1A4 V9HW41 O14933 A0AVT1 P61086 B0QYN7 A0A024R1A3
ko04146	Peroxisome	4	33	0.60423	0.769949	0.809081	1	UNDER	B2R5M8 P30044 P48735 P04040
ko05410	Hypertrophic cardiomyopathy (HCM)	16	56	2.41692	1.30658	0.0135877	0.244667	OVER	A5Z217 Q562W2 K7ENT6 Q4LE35 A7XZE4 A0A024R5W6 A0A0S2Z4G6 Q5TCU3 Q9BYX7 V9HVZ7 P05556 P56199 P17301 P08514 A0A140VJM0 P12821
ko00511	Other glycan degradation	3	11	0.453172	0.25665	0.392234	0.826199	OVER	P07686 B7Z6Q5 B7Z6S9
ko05130	Pathogenic Escherichia coli infection	4	46	0.60423	1.07326	0.30201	0.780873	UNDER	Q562W2 Q9BYX7 V9HVZ7 P05556
ko04622	RIG-I-like receptor signaling pathway	1	21	0.151057	0.489967	0.234202	0.711601	UNDER	P05161
ko01523	Antifolate resistance	2	13	0.302115	0.303313	1	1	UNDER	P31939 A0A024R5H1
ko04650	Natural killer cell mediated cytotoxicity	21	132	3.17221	3.07979	0.902517	1	OVER	Q68CN4 A0A068LRW6 Q9UL92 S6BGE0 S6BGD4 Q9UL89 Q9UL90 Q65ZC8 Q0ZCI0 Q9UL84 P48454 B3KT21 A0A0D9SGG1 A0A0G2JH66 A9QUT7 C7EXL7 B4DL31 E6Y8C6 B7VU68 A0A060CZ20 D5H3V7
ko00053	Ascorbate and aldarate metabolism	1	6	0.151057	0.139991	1	1	OVER	P30837
ko04961	Endocrine and other factor-regulated calcium reabsorption	1	23	0.151057	0.536631	0.240683	0.719543	UNDER	P50148
ko00380	Tryptophan metabolism	3	19	0.453172	0.443304	1	1	OVER	P30837 P46952 P04040
ko05162	Measles	12	107	1.81269	2.4965	0.277479	0.779236	UNDER	Q68CN4 A0A068LRW6 Q9UL92 S6BGE0 S6BGD4 Q9UL89 Q9UL90 Q65ZC8 M0R0P0 Q0ZCI0 Q9UL84 P15529
ko00630	Glyoxylate and dicarboxylate metabolism	4	19	0.60423	0.443304	0.52005	0.962932	OVER	P40925 Q96PE7 P21399 P04040
ko00340	Histidine metabolism	4	11	0.60423	0.25665	0.0757205	0.494175	OVER	P50135 P30837 Q6PKA6 Q96KP4
ko04216	Ferroptosis	5	26	0.755287	0.606626	0.584723	0.988898	OVER	Q6NS36 P02792 B7Z451 A0A087WT12 A0A0K0K1H8
ko05204	Chemical carcinogenesis	4	25	0.60423	0.583294	1	1	OVER	P08263 Q6PKA6 B2R983 P16152
ko05110	Vibrio cholerae infection	6	38	0.906344	0.886608	1	1	OVER	Q562W2 P13667 M0R1Y2 Q9BYX7 V9HVZ7 P60468
ko05340	Primary immunodeficiency	10	77	1.51057	1.79655	0.635118	0.996949	UNDER	Q68CN4 A0A068LRW6 Q9UL92 S6BGE0 S6BGD4 Q9UL89 Q9UL90 Q65ZC8 Q0ZCI0 Q9UL84
ko00240	Pyrimidine metabolism	4	24	0.60423	0.559963	0.779546	1	OVER	Q32Q12 P15531 B2RBL3 B2R6S5
ko04371	Apelin signaling pathway	3	44	0.453172	1.0266	0.14085	0.585856	UNDER	B4DUI8 Q15746 P50148
ko04919	Thyroid hormone signaling pathway	4	46	0.60423	1.07326	0.30201	0.780873	UNDER	Q562W2 Q9BYX7 V9HVZ7 Q59GX2
